# Supplementary material for: Crystal structure of 2,6-bis­(2,5-di­meth­oxy­phen­yl)-3,5-di­methyl­piperidin-4-one
Source: Acta Crystallogr Sect E Struct Rep Online. 2014 Oct 15;70(Pt 11):o1160. doi: 10.1107/S1600536814022041 (PMC4257243; doi:10.1107/S1600536814022041)
Supplement: Supplementary file 1 [file e-70-o1160-sup1.cif]

##############################################################################
#                                                                            #
# This CIF contains the data in a paper accepted for publication in          #
# Acta Crystallographica Section E. It conforms to the requirements of       #
# Notes for Authors for Acta Crystallographica Section E, and has been       #
# peer reviewed under the auspices of the IUCr Commission on Journals.       #
#                                                                            #
# Full details of the Crystallographic Information File format               #
# are given in the paper "The Crystallographic Information File (CIF):       #
# a New Standard Archive File for Crystallography" by S. R. Hall, F. H.      #
# Allen and I. D. Brown [Acta Cryst. (1991), A47, 655-685].                  #
#                                                                            #
# The current version of the core CIF dictionary is obtainable from          #
# ftp://ftp.iucr.org/pub/cif_core.dic.                                       #
#                                                                            #
# Software is freely available for graphical display of the structure(s)     #
# in this CIF. For information consult the CIF software page                 #
# http://www.iucr.org/resources/cif/software.                                #
#                                                                            #
# This file may be used for bona fide research purposes within the           #
# scientific community so long as proper attribution is given to the journal # 
# article from which it was obtained.                                        #
#                                                                            #
##############################################################################
data_global
_audit_creation_method     'SHELXL-97'
_journal_data_validation_number     ?
_journal_date_recd_electronic     2014-07-24
_journal_date_accepted     2014-10-07
_journal_name_full     'Acta Crystallographica, Section E'
_journal_year     2014
_journal_volume     70
_journal_issue     11
_journal_page_first     o1160
_journal_page_last     o1160
_journal_paper_category     HO
_journal_paper_doi     10.1107/S1600536814022041
_journal_coeditor_code     CV5470
_publ_contact_author_name     'Paramasivam Parthiban'
_publ_contact_author_address
;
Department of Biomedicinal Chemistry
Inje University
Gimhae
Republic of Korea
Department of Chemistry
VEL TECH
Chennai-62
India
;
_publ_contact_author_email     parthisivam@yahoo.co.in
_publ_contact_author_fax     '  '
_publ_contact_author_phone     '+91-9894726872'
_publ_section_title
;
Crystal structure of 2,6-bis(2,5-dimethoxyphenyl)-3,5-dimethylpiperidin-4-one
;
loop_
    _publ_author_name
    _publ_author_address
    'Dong Ho Park'
;     Department of Biomedicinal Chemistry
      Inje University
      Gimhae, Gyeongnam 621 749, Republic of Korea
;
    'V. Ramkumar'
;     Department of Chemistry
      IIT Madras, Chennai 600 036
      TamilNadu, India
;
    'P. Parthiban'
;     Department of Biomedicinal Chemistry
      Inje University
      Gimhae, Gyeongnam 621 749, Republic of Korea
      Department of Chemistry
      VEL TECH
      Avadi, Chennai 600 062, India
;
_publ_section_synopsis     .
data_I
_audit_creation_method     SHELXL-2013
_database_code_depnum_ccdc_archive     'CCDC 1027842'
_chemical_name_systematic
;
2,6-Bis(2,5-dimethoxyphenyl)-3,5-dimethylpiperidin-4-one
;
_chemical_name_common     ?
_chemical_formula_moiety     'C23 H29 N O5'
_chemical_formula_sum     'C23 H29 N O5'
_chemical_formula_iupac     'C23 H29 N O5'
_chemical_formula_weight     399.47
_chemical_melting_point     ?
_shelx_space_group_comment
;
The symmetry employed for this shelxl refinement is uniquely defined
by the following loop, which should always be used as a source of
symmetry information in preference to the above space-group names.
They are only intended as comments.
;
_space_group_crystal_system     monoclinic
_space_group_name_H-M_alt     'P 21/c'
_space_group_name_Hall     '-P 2ybc'
loop_
    _space_group_symop_operation_xyz
    'x, y, z'
    '-x, y+1/2, -z+1/2'
    '-x, -y, -z'
    'x, -y-1/2, z-1/2'
_cell_length_a     11.1358(7)
_cell_length_b     9.4756(5)
_cell_length_c     20.4541(11)
_cell_angle_alpha     90
_cell_angle_beta     92.271(2)
_cell_angle_gamma     90
_cell_volume     2156.6(2)
_cell_formula_units_Z     4
_cell_measurement_reflns_used     ?
_cell_measurement_theta_min     ?
_cell_measurement_theta_max     ?
_cell_measurement_temperature     298(2)
_exptl_crystal_description     Block
_exptl_crystal_colour     yellow
_exptl_crystal_size_max     0.250
_exptl_crystal_size_mid     0.200
_exptl_crystal_size_min     0.150
_exptl_crystal_density_diffrn     1.230
_exptl_crystal_density_meas     ?
_exptl_crystal_density_method     ?
_exptl_crystal_F_000     856
_exptl_absorpt_coefficient_mu     0.086
_exptl_absorpt_correction_type     multi-scan
_exptl_absorpt_process_details
;
(SADABS; Bruker, 2004)
;
_shelx_estimated_absorpt_T_min     0.979
_shelx_estimated_absorpt_T_max     0.987
_exptl_absorpt_correction_T_min     0.979
_exptl_absorpt_correction_T_max     0.987
_exptl_special_details
;
;
_diffrn_ambient_temperature     298(2)
_diffrn_radiation_type     MoK\a
_diffrn_radiation_wavelength     0.71073
_diffrn_measurement_device_type     'Bruker APEXII CCD area-detector'
_diffrn_measurement_method     'phi and omega scans'
_diffrn_detector_area_resol_mean     ?
_diffrn_reflns_number     11151
_diffrn_reflns_av_R_equivalents     0.0293
_diffrn_reflns_theta_min     2.369
_diffrn_reflns_theta_max     24.998
_diffrn_reflns_theta_full     25.242
_diffrn_measured_fraction_theta_max     0.930
_diffrn_measured_fraction_theta_full     0.903
_diffrn_reflns_limit_h_min     -12
_diffrn_reflns_limit_h_max     12
_diffrn_reflns_limit_k_min     -11
_diffrn_reflns_limit_k_max     10
_diffrn_reflns_limit_l_min     -20
_diffrn_reflns_limit_l_max     24
_refine_special_details     ?
_reflns_number_total     3536
_reflns_number_gt     2262
_reflns_threshold_expression     I>2\s(I)
_refine_ls_structure_factor_coef     Fsqd
_refine_ls_matrix_type     full
_refine_ls_R_factor_all     0.0819
_refine_ls_R_factor_gt     0.0459
_refine_ls_wR_factor_gt     0.0984
_refine_ls_wR_factor_ref     0.1163
_refine_ls_goodness_of_fit_ref     0.981
_refine_ls_restrained_S_all     0.981
_refine_ls_number_reflns     3536
_refine_ls_number_parameters     272
_refine_ls_number_restraints     0
_refine_ls_hydrogen_treatment     mixed
_refine_ls_weighting_scheme     calc
_refine_ls_weighting_details
              'w=1/[\s^2^(Fo^2^)+(0.0405P)^2^+0.9547P] where P=(Fo^2^+2Fc^2^)/3'
_atom_sites_solution_hydrogens     mixed
_atom_sites_solution_primary     ?
_atom_sites_solution_secondary     ?
_refine_ls_shift/su_max     0.000
_refine_ls_shift/su_mean     0.000
_refine_diff_density_max     0.169
_refine_diff_density_min     -0.184
_refine_ls_extinction_method     none
_refine_ls_extinction_coef     .
loop_
    _atom_type_symbol
    _atom_type_description
    _atom_type_scat_dispersion_real
    _atom_type_scat_dispersion_imag
    _atom_type_scat_source
    'C' 'C' 0.0033 0.0016
                         'International Tables Vol C Tables 4.2.6.8 and 6.1.1.4'
    'H' 'H' 0.0000 0.0000
                         'International Tables Vol C Tables 4.2.6.8 and 6.1.1.4'
    'N' 'N' 0.0061 0.0033
                         'International Tables Vol C Tables 4.2.6.8 and 6.1.1.4'
    'O' 'O' 0.0106 0.0060
                         'International Tables Vol C Tables 4.2.6.8 and 6.1.1.4'
_computing_data_collection
;
APEX2 (Bruker, 2004)
;
_computing_cell_refinement
;
APEX2 and SAINT (Bruker, 2004)
;
_computing_data_reduction
;
SAINT and XPREP (Bruker, 2004)
;
_computing_structure_solution
;
SHELXS97 (Sheldrick, 2008)
;
_computing_structure_refinement
;
SHELXL97 (Sheldrick, 2008)
;
_computing_molecular_graphics
;
ORTEP-3 for Windows (Farrugia, 2012)
;
_computing_publication_material
;
SHELXTL (Sheldrick, 2008)
;
loop_
    _atom_site_type_symbol
    _atom_site_label
    _atom_site_fract_x
    _atom_site_fract_y
    _atom_site_fract_z
    _atom_site_U_iso_or_equiv
    _atom_site_adp_type
    _atom_site_calc_flag
    _atom_site_occupancy
    _atom_site_disorder_assembly
    _atom_site_disorder_group
    C C1 0.54320(17) 0.4952(2) 0.14728(9) 0.0380(5) Uani d 1 . .
    H H1 0.5445 0.3918 0.1468 0.046 Uiso calc 1 . .
    C C2 0.59048(18) 0.5485(2) 0.21515(10) 0.0439(5) Uani d 1 . .
    H H2 0.5876 0.6519 0.2147 0.053 Uiso calc 1 . .
    C C3 0.50346(19) 0.4971(2) 0.26472(10) 0.0447(6) Uani d 1 . .
    C C4 0.37508(18) 0.5434(3) 0.25295(10) 0.0465(6) Uani d 1 . .
    H H4 0.3737 0.6469 0.2526 0.056 Uiso calc 1 . .
    C C5 0.33417(17) 0.4916(2) 0.18398(9) 0.0413(5) Uani d 1 . .
    H H5 0.3343 0.3882 0.1834 0.050 Uiso calc 1 . .
    C C6 0.61644(17) 0.5504(2) 0.09201(9) 0.0369(5) Uani d 1 . .
    C C7 0.6022(2) 0.6895(2) 0.07205(10) 0.0461(6) Uani d 1 . .
    H H7 0.5514 0.7484 0.0946 0.055 Uiso calc 1 . .
    C C8 0.6620(2) 0.7426(2) 0.01924(11) 0.0510(6) Uani d 1 . .
    C C9 0.7397(2) 0.6581(3) -0.01319(10) 0.0520(6) Uani d 1 . .
    H H9 0.7807 0.6936 -0.0484 0.062 Uiso calc 1 . .
    C C10 0.7570(2) 0.5200(3) 0.00665(10) 0.0495(6) Uani d 1 . .
    H H10 0.8106 0.4631 -0.0150 0.059 Uiso calc 1 . .
    C C11 0.69529(18) 0.4653(2) 0.05833(9) 0.0404(5) Uani d 1 . .
    C C12 0.6457(4) 0.9225(3) -0.06178(14) 0.1112(13) Uani d 1 . .
    H H12A 0.7285 0.9324 -0.0725 0.167 Uiso calc 1 . .
    H H12B 0.6053 1.0112 -0.0681 0.167 Uiso calc 1 . .
    H H12C 0.6080 0.8525 -0.0896 0.167 Uiso calc 1 . .
    C C13 0.7419(4) 0.2273(3) 0.03408(15) 0.1146(14) Uani d 1 . .
    H H13A 0.6913 0.2362 -0.0048 0.172 Uiso calc 1 . .
    H H13B 0.7329 0.1347 0.0523 0.172 Uiso calc 1 . .
    H H13C 0.8242 0.2416 0.0233 0.172 Uiso calc 1 . .
    C C14 0.7187(2) 0.5047(3) 0.23158(12) 0.0684(8) Uani d 1 . .
    H H14A 0.7390 0.5282 0.2763 0.103 Uiso calc 1 . .
    H H14B 0.7718 0.5533 0.2034 0.103 Uiso calc 1 . .
    H H14C 0.7266 0.4047 0.2255 0.103 Uiso calc 1 . .
    C C15 0.2921(2) 0.4933(3) 0.30574(12) 0.0722(8) Uani d 1 . .
    H H15A 0.2847 0.3924 0.3037 0.108 Uiso calc 1 . .
    H H15B 0.2143 0.5355 0.2988 0.108 Uiso calc 1 . .
    H H15C 0.3251 0.5203 0.3480 0.108 Uiso calc 1 . .
    C C16 0.20999(18) 0.5443(2) 0.16386(10) 0.0425(5) Uani d 1 . .
    C C17 0.10969(19) 0.4552(3) 0.16077(11) 0.0487(6) Uani d 1 . .
    C C18 0.0001(2) 0.5069(3) 0.13831(12) 0.0595(7) Uani d 1 . .
    H H18 -0.0658 0.4466 0.1353 0.071 Uiso calc 1 . .
    C C19 -0.0138(2) 0.6459(3) 0.12020(12) 0.0610(7) Uani d 1 . .
    H H19 -0.0886 0.6794 0.1055 0.073 Uiso calc 1 . .
    C C20 0.0835(2) 0.7349(3) 0.12398(11) 0.0534(6) Uani d 1 . .
    C C21 0.1949(2) 0.6839(3) 0.14593(10) 0.0480(6) Uani d 1 . .
    H H21 0.2604 0.7448 0.1486 0.058 Uiso calc 1 . .
    C C22 0.0276(3) 0.2382(4) 0.19599(19) 0.1093(13) Uani d 1 . .
    H H22A -0.0150 0.2881 0.2287 0.164 Uiso calc 1 . .
    H H22B 0.0536 0.1484 0.2131 0.164 Uiso calc 1 . .
    H H22C -0.0244 0.2240 0.1580 0.164 Uiso calc 1 . .
    C C23 -0.0296(3) 0.9292(4) 0.08139(18) 0.1084(12) Uani d 1 . .
    H H23A -0.0539 0.8772 0.0428 0.163 Uiso calc 1 . .
    H H23B -0.0200 1.0270 0.0704 0.163 Uiso calc 1 . .
    H H23C -0.0897 0.9201 0.1135 0.163 Uiso calc 1 . .
    N N1 0.41929(15) 0.5441(2) 0.13674(9) 0.0418(5) Uani d 1 . .
    O O1 0.6391(2) 0.88138(18) 0.00307(9) 0.0849(6) Uani d 1 . .
    O O2 0.70918(15) 0.32842(17) 0.07975(7) 0.0610(5) Uani d 1 . .
    O O3 0.53408(14) 0.4179(2) 0.30899(8) 0.0667(5) Uani d 1 . .
    O O4 0.12791(14) 0.31712(18) 0.17881(9) 0.0684(5) Uani d 1 . .
    O O5 0.08013(16) 0.8756(2) 0.10695(10) 0.0790(6) Uani d 1 . .
    H H1N 0.3918(19) 0.522(2) 0.0956(11) 0.054(7) Uiso d 1 . .
loop_
    _atom_site_aniso_label
    _atom_site_aniso_U_11
    _atom_site_aniso_U_22
    _atom_site_aniso_U_33
    _atom_site_aniso_U_12
    _atom_site_aniso_U_13
    _atom_site_aniso_U_23
    C1 0.0316(12) 0.0430(13) 0.0398(12) -0.0014(10) 0.0056(9) -0.0003(9)
    C2 0.0343(13) 0.0565(14) 0.0410(12) -0.0045(11) 0.0012(9) 0.0011(10)
    C3 0.0425(14) 0.0560(15) 0.0355(12) -0.0051(11) 0.0007(10) -0.0054(11)
    C4 0.0396(14) 0.0601(15) 0.0405(12) 0.0024(11) 0.0086(10) -0.0017(11)
    C5 0.0325(13) 0.0491(14) 0.0428(12) -0.0005(10) 0.0065(9) -0.0020(10)
    C6 0.0293(12) 0.0436(13) 0.0378(11) -0.0002(10) 0.0020(9) -0.0019(9)
    C7 0.0478(14) 0.0469(15) 0.0442(13) 0.0044(11) 0.0081(10) -0.0026(10)
    C8 0.0621(16) 0.0460(15) 0.0452(13) -0.0051(13) 0.0062(12) 0.0016(11)
    C9 0.0586(16) 0.0618(17) 0.0364(12) -0.0123(13) 0.0106(11) 0.0012(11)
    C10 0.0435(14) 0.0636(17) 0.0422(13) 0.0039(12) 0.0122(10) -0.0060(11)
    C11 0.0377(13) 0.0461(14) 0.0374(11) 0.0030(11) 0.0028(10) -0.0005(10)
    C12 0.191(4) 0.077(2) 0.065(2) 0.003(2) 0.001(2) 0.0232(16)
    C13 0.212(4) 0.059(2) 0.075(2) 0.041(2) 0.034(2) -0.0018(16)
    C14 0.0398(15) 0.111(2) 0.0547(15) -0.0071(15) -0.0020(11) 0.0093(15)
    C15 0.0505(16) 0.117(2) 0.0500(15) 0.0073(16) 0.0181(12) 0.0062(15)
    C16 0.0325(13) 0.0549(15) 0.0407(12) 0.0019(11) 0.0079(9) -0.0023(10)
    C17 0.0326(14) 0.0611(17) 0.0530(14) 0.0022(12) 0.0087(10) -0.0008(12)
    C18 0.0338(15) 0.0736(19) 0.0712(17) -0.0039(13) 0.0049(12) 0.0005(14)
    C19 0.0351(15) 0.083(2) 0.0648(17) 0.0121(15) 0.0022(12) 0.0024(14)
    C20 0.0474(16) 0.0579(17) 0.0556(15) 0.0122(14) 0.0087(12) 0.0018(12)
    C21 0.0368(14) 0.0584(16) 0.0494(13) 0.0013(12) 0.0085(10) -0.0027(11)
    C22 0.065(2) 0.098(3) 0.165(3) -0.0243(19) 0.002(2) 0.051(2)
    C23 0.096(3) 0.102(3) 0.128(3) 0.043(2) 0.012(2) 0.030(2)
    N1 0.0293(10) 0.0615(13) 0.0347(10) 0.0010(9) 0.0031(8) -0.0022(9)
    O1 0.1432(19) 0.0502(12) 0.0627(12) 0.0013(11) 0.0232(11) 0.0144(9)
    O2 0.0819(12) 0.0503(10) 0.0522(10) 0.0217(9) 0.0209(8) 0.0043(8)
    O3 0.0544(11) 0.0958(14) 0.0499(10) 0.0008(10) 0.0020(8) 0.0231(9)
    O4 0.0420(10) 0.0605(12) 0.1031(14) -0.0078(9) 0.0086(9) 0.0132(10)
    O5 0.0660(13) 0.0680(13) 0.1032(15) 0.0206(10) 0.0044(10) 0.0128(11)
_geom_special_details
;
All e.s.d.'s (except the e.s.d. in the dihedral angle between two l.s. planes)
are estimated using the full covariance matrix. The cell e.s.d.'s are taken
into account individually in the estimation of e.s.d.'s in distances, angles
and torsion angles; correlations between e.s.d.'s in cell parameters are only
used when they are defined by crystal symmetry. An approximate (isotropic)
treatment of cell e.s.d.'s is used for estimating e.s.d.'s involving l.s.
planes.
;
loop_
    _geom_bond_atom_site_label_1
    _geom_bond_atom_site_label_2
    _geom_bond_site_symmetry_2
    _geom_bond_distance
    _geom_bond_publ_flag
    C1 N1 . 1.463(2) ?
    C1 C6 . 1.513(3) ?
    C1 C2 . 1.550(3) ?
    C1 H1 . 0.9800 ?
    C2 C14 . 1.511(3) ?
    C2 C3 . 1.511(3) ?
    C2 H2 . 0.9800 ?
    C3 O3 . 1.215(2) ?
    C3 C4 . 1.506(3) ?
    C4 C15 . 1.525(3) ?
    C4 C5 . 1.545(3) ?
    C4 H4 . 0.9800 ?
    C5 N1 . 1.467(2) ?
    C5 C16 . 1.512(3) ?
    C5 H5 . 0.9800 ?
    C6 C7 . 1.388(3) ?
    C6 C11 . 1.394(3) ?
    C7 C8 . 1.386(3) ?
    C7 H7 . 0.9300 ?
    C8 C9 . 1.369(3) ?
    C8 O1 . 1.378(3) ?
    C9 C10 . 1.381(3) ?
    C9 H9 . 0.9300 ?
    C10 C11 . 1.384(3) ?
    C10 H10 . 0.9300 ?
    C11 O2 . 1.376(2) ?
    C12 O1 . 1.387(3) ?
    C12 H12A . 0.9600 ?
    C12 H12B . 0.9600 ?
    C12 H12C . 0.9600 ?
    C13 O2 . 1.396(3) ?
    C13 H13A . 0.9600 ?
    C13 H13B . 0.9600 ?
    C13 H13C . 0.9600 ?
    C14 H14A . 0.9600 ?
    C14 H14B . 0.9600 ?
    C14 H14C . 0.9600 ?
    C15 H15A . 0.9600 ?
    C15 H15B . 0.9600 ?
    C15 H15C . 0.9600 ?
    C16 C21 . 1.381(3) ?
    C16 C17 . 1.399(3) ?
    C17 O4 . 1.373(3) ?
    C17 C18 . 1.377(3) ?
    C18 C19 . 1.376(3) ?
    C18 H18 . 0.9300 ?
    C19 C20 . 1.372(3) ?
    C19 H19 . 0.9300 ?
    C20 O5 . 1.378(3) ?
    C20 C21 . 1.389(3) ?
    C21 H21 . 0.9300 ?
    C22 O4 . 1.400(3) ?
    C22 H22A . 0.9600 ?
    C22 H22B . 0.9600 ?
    C22 H22C . 0.9600 ?
    C23 O5 . 1.405(3) ?
    C23 H23A . 0.9600 ?
    C23 H23B . 0.9600 ?
    C23 H23C . 0.9600 ?
    N1 H1N . 0.91(2) ?
loop_
    _geom_angle_atom_site_label_1
    _geom_angle_atom_site_label_2
    _geom_angle_atom_site_label_3
    _geom_angle_site_symmetry_1
    _geom_angle_site_symmetry_3
    _geom_angle
    _geom_angle_publ_flag
    N1 C1 C6 . . 108.28(16) ?
    N1 C1 C2 . . 108.30(16) ?
    C6 C1 C2 . . 112.50(16) ?
    N1 C1 H1 . . 109.2 ?
    C6 C1 H1 . . 109.2 ?
    C2 C1 H1 . . 109.2 ?
    C14 C2 C3 . . 112.79(18) ?
    C14 C2 C1 . . 113.20(18) ?
    C3 C2 C1 . . 106.98(16) ?
    C14 C2 H2 . . 107.9 ?
    C3 C2 H2 . . 107.9 ?
    C1 C2 H2 . . 107.9 ?
    O3 C3 C4 . . 122.4(2) ?
    O3 C3 C2 . . 122.1(2) ?
    C4 C3 C2 . . 115.40(18) ?
    C3 C4 C15 . . 113.20(19) ?
    C3 C4 C5 . . 107.28(16) ?
    C15 C4 C5 . . 112.49(19) ?
    C3 C4 H4 . . 107.9 ?
    C15 C4 H4 . . 107.9 ?
    C5 C4 H4 . . 107.9 ?
    N1 C5 C16 . . 108.48(17) ?
    N1 C5 C4 . . 108.59(17) ?
    C16 C5 C4 . . 112.15(17) ?
    N1 C5 H5 . . 109.2 ?
    C16 C5 H5 . . 109.2 ?
    C4 C5 H5 . . 109.2 ?
    C7 C6 C11 . . 118.11(19) ?
    C7 C6 C1 . . 119.29(18) ?
    C11 C6 C1 . . 122.56(19) ?
    C8 C7 C6 . . 121.4(2) ?
    C8 C7 H7 . . 119.3 ?
    C6 C7 H7 . . 119.3 ?
    C9 C8 O1 . . 123.8(2) ?
    C9 C8 C7 . . 119.9(2) ?
    O1 C8 C7 . . 116.3(2) ?
    C8 C9 C10 . . 119.6(2) ?
    C8 C9 H9 . . 120.2 ?
    C10 C9 H9 . . 120.2 ?
    C11 C10 C9 . . 120.8(2) ?
    C11 C10 H10 . . 119.6 ?
    C9 C10 H10 . . 119.6 ?
    O2 C11 C10 . . 122.92(19) ?
    O2 C11 C6 . . 116.93(18) ?
    C10 C11 C6 . . 120.1(2) ?
    O1 C12 H12A . . 109.5 ?
    O1 C12 H12B . . 109.5 ?
    H12A C12 H12B . . 109.5 ?
    O1 C12 H12C . . 109.5 ?
    H12A C12 H12C . . 109.5 ?
    H12B C12 H12C . . 109.5 ?
    O2 C13 H13A . . 109.5 ?
    O2 C13 H13B . . 109.5 ?
    H13A C13 H13B . . 109.5 ?
    O2 C13 H13C . . 109.5 ?
    H13A C13 H13C . . 109.5 ?
    H13B C13 H13C . . 109.5 ?
    C2 C14 H14A . . 109.5 ?
    C2 C14 H14B . . 109.5 ?
    H14A C14 H14B . . 109.5 ?
    C2 C14 H14C . . 109.5 ?
    H14A C14 H14C . . 109.5 ?
    H14B C14 H14C . . 109.5 ?
    C4 C15 H15A . . 109.5 ?
    C4 C15 H15B . . 109.5 ?
    H15A C15 H15B . . 109.5 ?
    C4 C15 H15C . . 109.5 ?
    H15A C15 H15C . . 109.5 ?
    H15B C15 H15C . . 109.5 ?
    C21 C16 C17 . . 118.5(2) ?
    C21 C16 C5 . . 119.26(19) ?
    C17 C16 C5 . . 122.2(2) ?
    O4 C17 C18 . . 123.2(2) ?
    O4 C17 C16 . . 117.0(2) ?
    C18 C17 C16 . . 119.8(2) ?
    C17 C18 C19 . . 121.3(2) ?
    C17 C18 H18 . . 119.4 ?
    C19 C18 H18 . . 119.4 ?
    C20 C19 C18 . . 119.5(2) ?
    C20 C19 H19 . . 120.2 ?
    C18 C19 H19 . . 120.2 ?
    C19 C20 O5 . . 124.5(2) ?
    C19 C20 C21 . . 119.8(2) ?
    O5 C20 C21 . . 115.7(2) ?
    C16 C21 C20 . . 121.1(2) ?
    C16 C21 H21 . . 119.4 ?
    C20 C21 H21 . . 119.4 ?
    O4 C22 H22A . . 109.5 ?
    O4 C22 H22B . . 109.5 ?
    H22A C22 H22B . . 109.5 ?
    O4 C22 H22C . . 109.5 ?
    H22A C22 H22C . . 109.5 ?
    H22B C22 H22C . . 109.5 ?
    O5 C23 H23A . . 109.5 ?
    O5 C23 H23B . . 109.5 ?
    H23A C23 H23B . . 109.5 ?
    O5 C23 H23C . . 109.5 ?
    H23A C23 H23C . . 109.5 ?
    H23B C23 H23C . . 109.5 ?
    C1 N1 C5 . . 115.22(16) ?
    C1 N1 H1N . . 110.3(13) ?
    C5 N1 H1N . . 109.3(13) ?
    C8 O1 C12 . . 118.8(2) ?
    C11 O2 C13 . . 117.55(19) ?
    C17 O4 C22 . . 117.8(2) ?
    C20 O5 C23 . . 117.3(2) ?
loop_
    _geom_torsion_atom_site_label_1
    _geom_torsion_atom_site_label_2
    _geom_torsion_atom_site_label_3
    _geom_torsion_atom_site_label_4
    _geom_torsion_site_symmetry_1
    _geom_torsion_site_symmetry_2
    _geom_torsion_site_symmetry_3
    _geom_torsion_site_symmetry_4
    _geom_torsion
    _geom_torsion_publ_flag
    N1 C1 C2 C14 . . . . -179.85(19) ?
    C6 C1 C2 C14 . . . . -60.2(2) ?
    N1 C1 C2 C3 . . . . 55.3(2) ?
    C6 C1 C2 C3 . . . . 174.94(18) ?
    C14 C2 C3 O3 . . . . -6.6(3) ?
    C1 C2 C3 O3 . . . . 118.5(2) ?
    C14 C2 C3 C4 . . . . 177.1(2) ?
    C1 C2 C3 C4 . . . . -57.8(2) ?
    O3 C3 C4 C15 . . . . 5.9(3) ?
    C2 C3 C4 C15 . . . . -177.8(2) ?
    O3 C3 C4 C5 . . . . -118.8(2) ?
    C2 C3 C4 C5 . . . . 57.5(2) ?
    C3 C4 C5 N1 . . . . -54.6(2) ?
    C15 C4 C5 N1 . . . . -179.68(19) ?
    C3 C4 C5 C16 . . . . -174.42(18) ?
    C15 C4 C5 C16 . . . . 60.5(3) ?
    N1 C1 C6 C7 . . . . 44.2(2) ?
    C2 C1 C6 C7 . . . . -75.5(2) ?
    N1 C1 C6 C11 . . . . -133.4(2) ?
    C2 C1 C6 C11 . . . . 106.9(2) ?
    C11 C6 C7 C8 . . . . 1.5(3) ?
    C1 C6 C7 C8 . . . . -176.22(19) ?
    C6 C7 C8 C9 . . . . -1.9(3) ?
    C6 C7 C8 O1 . . . . 178.8(2) ?
    O1 C8 C9 C10 . . . . 179.9(2) ?
    C7 C8 C9 C10 . . . . 0.7(3) ?
    C8 C9 C10 C11 . . . . 0.9(3) ?
    C9 C10 C11 O2 . . . . 179.8(2) ?
    C9 C10 C11 C6 . . . . -1.3(3) ?
    C7 C6 C11 O2 . . . . 179.04(18) ?
    C1 C6 C11 O2 . . . . -3.3(3) ?
    C7 C6 C11 C10 . . . . 0.1(3) ?
    C1 C6 C11 C10 . . . . 177.74(19) ?
    N1 C5 C16 C21 . . . . -45.6(3) ?
    C4 C5 C16 C21 . . . . 74.4(2) ?
    N1 C5 C16 C17 . . . . 132.4(2) ?
    C4 C5 C16 C17 . . . . -107.7(2) ?
    C21 C16 C17 O4 . . . . 179.87(19) ?
    C5 C16 C17 O4 . . . . 1.9(3) ?
    C21 C16 C17 C18 . . . . 1.9(3) ?
    C5 C16 C17 C18 . . . . -176.0(2) ?
    O4 C17 C18 C19 . . . . -179.4(2) ?
    C16 C17 C18 C19 . . . . -1.6(4) ?
    C17 C18 C19 C20 . . . . 0.6(4) ?
    C18 C19 C20 O5 . . . . 179.7(2) ?
    C18 C19 C20 C21 . . . . 0.1(4) ?
    C17 C16 C21 C20 . . . . -1.3(3) ?
    C5 C16 C21 C20 . . . . 176.73(19) ?
    C19 C20 C21 C16 . . . . 0.3(3) ?
    O5 C20 C21 C16 . . . . -179.4(2) ?
    C6 C1 N1 C5 . . . . 176.09(17) ?
    C2 C1 N1 C5 . . . . -61.6(2) ?
    C16 C5 N1 C1 . . . . -176.60(17) ?
    C4 C5 N1 C1 . . . . 61.3(2) ?
    C9 C8 O1 C12 . . . . 30.9(4) ?
    C7 C8 O1 C12 . . . . -149.8(3) ?
    C10 C11 O2 C13 . . . . -28.2(3) ?
    C6 C11 O2 C13 . . . . 153.0(3) ?
    C18 C17 O4 C22 . . . . -21.9(4) ?
    C16 C17 O4 C22 . . . . 160.3(2) ?
    C19 C20 O5 C23 . . . . -2.8(4) ?
    C21 C20 O5 C23 . . . . 176.8(2) ?
_shelx_hkl_file
;
   2   0   0   13.19    1.15
   2   0   0   13.55    1.10
  -2   0   0   12.08    1.10
   3   0   0 3239.69   61.43
  -3   0   0 3289.25   66.71
   3   0   0 3297.83   66.51
  -3   0   0 3304.75   61.43
  -4   0   0   59.93    3.13
   4   0   0   62.12    3.20
   4   0   0   59.32    2.81
  -4   0   0   55.44    2.78
  -5   0   0    5.74    1.45
   5   0   0    7.77    1.55
  -5   0   0    7.09    1.39
  -6   0   0   69.71    3.97
   6   0   0   59.95    3.84
  -6   0   0   59.11    3.48
  -7   0   0   34.96    2.94
  -7   0   0   33.30    3.17
   7   0   0   30.84    2.98
  -8   0   0   54.86    3.94
  -9   0   0   12.06    2.55
 -10   0   0  145.45    7.42
   0   1   0   -5.03    0.45
   0   1   0   -3.99    0.32
   1   1   0   11.43    0.53
  -1  -1   0    6.53    0.76
  -1   1   0   12.42    1.07
  -1  -1   0   10.76    0.50
   1   1   0   10.14    0.89
   2  -1   0  384.05    8.44
   2  -1   0  387.44    9.13
  -2   1   0  371.39    9.06
   3   1   0  568.04   13.15
  -3   1   0  562.30   12.29
  -3   1   0  566.57   13.30
   3  -1   0  556.89   12.26
   3  -1   0  572.29   13.30
   4   1   0   16.88    1.77
  -4   1   0   15.82    1.65
  -4   1   0   20.63    2.03
   4  -1   0   19.50    1.88
   4  -1   0   21.27    1.84
  -5   1   0  282.95    8.76
   5  -1   0  278.93    8.01
   5   1   0  282.60    8.53
  -5  -1   0  282.26    8.00
  -5   1   0  300.68    8.19
   5  -1   0  285.17    8.71
   6  -1   0   50.59    3.67
   6   1   0   48.44    3.33
  -6   1   0   56.29    3.40
   6  -1   0   56.52    3.37
  -6   1   0   50.88    3.67
  -6  -1   0   46.09    3.12
   7  -1   0   33.19    3.26
  -7   1   0   32.47    3.26
  -7  -1   0   31.06    2.87
  -7   1   0   31.07    2.97
   7  -1   0   32.02    2.86
  -8   1   0   71.81    4.96
  -8   1   0   68.90    4.41
   8  -1   0   64.05    4.19
  -8  -1   0   65.55    4.27
  -9   1   0  155.99    7.57
  -9  -1   0  146.58    6.98
  -9   1   0  146.12    6.93
 -10   1   0   88.50    6.44
 -10  -1   0   85.51    5.67
 -10   1   0   78.68    5.64
   0   2   0 4236.97   74.98
   0   2   0 4216.18   85.19
   1   2   0 2785.98   55.29
   1  -2   0 2778.95   47.81
  -1   2   0 2798.87   55.33
   1  -2   0 2471.98   54.97
  -2  -2   0   65.37    3.06
   2  -2   0   78.12    3.27
   2   2   0   83.18    3.29
   2  -2   0   78.10    3.11
  -2   2   0   82.05    3.35
   3  -2   0   37.90    2.64
  -3   2   0   41.90    2.75
   3  -2   0   42.47    2.46
   3   2   0   41.05    1.29
   3   2   0   47.09    2.71
   4   2   0   92.62    4.16
  -4   2   0   96.60    4.27
   4  -2   0   93.63    4.27
   4  -2   0   92.06    3.92
  -4   2   0   89.93    3.93
  -5   2   0   18.17    2.26
  -5   2   0   15.33    2.02
   5  -2   0   14.38    1.91
   5   2   0   14.79    1.96
   5  -2   0   15.91    2.12
   6  -2   0    0.44    1.15
  -6   2   0    0.78    1.31
   6   2   0    1.32    1.29
  -6   2   0   -0.01    1.08
   6  -2   0    1.50    1.37
   7  -2   0   14.05    2.24
  -7  -2   0   13.25    2.22
  -7   2   0   10.65    2.23
  -7   2   0   15.33    2.30
   7  -2   0    9.50    2.33
  -8   2   0    9.49    2.45
  -8   2   0   10.02    2.21
   8  -2   0    9.71    2.23
  -8  -2   0   10.05    2.13
   9  -2   0    1.00    1.58
  -9   2   0    1.69    1.64
  -9  -2   0    0.76    1.60
  -9   2   0    3.67    2.18
 -10   2   0   30.54    3.86
  10  -2   0   30.37    3.65
 -10  -2   0   29.99    3.68
 -10   2   0   29.01    4.00
 -11   2   0   -1.80    2.13
   0  -3   0   -1.25    0.48
   0   3   0   -0.64    0.97
   0   3   0    0.25    0.65
   1   3   0  102.81    4.11
   1  -3   0  112.09    3.03
   1  -3   0  112.91    4.29
  -1   3   0  111.20    4.24
  -2  -3   0    1.39    0.88
   2  -3   0    1.33    0.68
   2  -3   0    0.21    1.06
   2   3   0    0.35    1.05
  -2   3   0    4.60    1.34
  -2  -3   0    1.24    0.58
   3  -3   0   42.10    2.67
   3   3   0   42.50    2.74
   3  -3   0   37.64    2.79
  -3  -3   0   28.30    2.52
  -3   3   0   35.80    2.68
   4  -3   0  163.44    6.20
   4  -3   0  159.68    5.68
   4   3   0  154.84    5.87
  -4   3   0  156.08    6.06
   5  -3   0   24.58    2.71
   5   3   0   25.40    2.53
   5   3   0   26.28    1.11
  -5   3   0   25.55    2.75
   5  -3   0   17.30    2.19
   6   3   0   44.46    3.61
  -6   3   0   45.48    3.39
   6  -3   0   43.71    3.66
   6  -3   0   43.69    3.34
  -6   3   0   46.08    3.64
   7  -3   0   99.40    5.20
  -7   3   0   90.32    5.15
   7  -3   0  100.16    5.67
   7   3   0   89.34    5.14
  -7   3   0   91.58    5.44
  -8   3   0   10.62    2.63
   8  -3   0    8.70    2.22
   8   3   0   14.58    2.75
  -8  -3   0    8.76    2.14
  -8   3   0    9.86    2.27
  -9   3   0   -1.30    1.53
   9  -3   0   -2.69    1.33
   9   3   0    2.49    2.04
  -9  -3   0    3.89    1.94
  -9   3   0    1.55    1.98
  10  -3   0    1.69    1.97
 -10   3   0    1.23    2.12
 -11   3   0    2.96    2.49
   0   4   0 1359.80   24.40
   0  -4   0 1281.64   29.15
   0   4   0 1304.35   29.10
   1  -4   0  136.67    5.42
   1   4   0  129.41    5.18
  -1   4   0  123.13    5.18
   2  -4   0   27.61    2.53
   2   4   0   29.18    2.52
   2  -4   0   31.33    1.74
  -2   4   0   29.16    2.63
   3   4   0   24.73    2.40
  -3   4   0   26.48    2.64
   3  -4   0   25.03    2.54
   3  -4   0   25.64    1.70
  -3  -4   0   24.60    1.27
   4  -4   0  102.22    5.06
   4   4   0   95.72    4.88
  -4   4   0   93.38    4.90
   4  -4   0  108.53    3.53
   4  -4   0  101.17    4.74
   5  -4   0    0.33    1.23
   5  -4   0    0.84    1.42
   5   4   0    0.96    1.41
  -5   4   0    1.59    1.56
   6   4   0   33.53    3.29
  -6   4   0   29.69    3.36
   6  -4   0   31.11    3.05
   6  -4   0   29.50    3.25
   7  -4   0    9.92    2.34
   7   4   0    7.86    2.17
  -7   4   0   12.59    2.63
   7  -4   0   10.28    2.57
  -8   4   0    3.00    2.03
   8   4   0    2.43    1.96
   8  -4   0   -3.23    1.19
  -9  -4   0   11.82    2.64
   9  -4   0    9.82    2.57
  -9   4   0    5.23    2.77
  10  -4   0   12.86    3.29
 -10   4   0   14.39    3.56
   0   5   0    0.30    0.37
   0  -5   0    0.36    1.45
   0   5   0    1.35    1.43
   1  -5   0   13.85    2.29
  -1  -5   0    9.06    1.91
   1   5   0   13.43    1.44
  -1   5   0   13.32    1.47
  -1   5   0   12.51    2.11
   1   5   0   12.54    2.05
  -2   5   0    0.05    1.38
   2  -5   0    0.58    0.77
   2   5   0   -1.75    1.10
  -2  -5   0    0.31    0.74
   2  -5   0   -0.23    1.31
  -3  -5   0    0.07    0.73
   3   5   0    1.09    1.38
  -3  -5   0    0.62    0.68
   3  -5   0    0.26    1.37
   3  -5   0    0.47    0.80
  -3   5   0   -0.04    1.33
   4   5   0   79.67    4.62
   4  -5   0   88.72    5.07
  -4   5   0   81.93    4.93
   4  -5   0   85.70    4.73
   4  -5   0   75.13    3.13
  -5   5   0   13.54    2.51
   5  -5   0    8.14    1.33
   5   5   0    8.71    2.20
   5  -5   0    8.56    2.07
   5  -5   0   12.76    2.51
   6  -5   0    7.02    2.37
  -6   5   0    5.70    2.25
   6  -5   0    6.37    1.33
   6   5   0    8.05    2.20
   6  -5   0    5.21    1.96
   7   5   0   -0.47    1.55
   7  -5   0   -1.26    1.54
  -7   5   0    0.78    1.70
  -8   5   0    4.20    2.60
   8  -5   0    1.82    2.13
   9  -5   0    0.35    2.06
  -9   5   0   -3.09    2.16
   0   6   0  196.70    5.70
   0   6   0  206.42    7.91
   0  -6   0  196.63    8.03
  -1   6   0    0.67    0.96
   1   6   0    0.28    1.50
   1  -6   0    3.17    1.90
  -1   6   0   -0.38    1.38
  -1  -6   0    1.51    1.57
   1   6   0    0.10    0.41
   2  -6   0   70.17    4.80
   2   6   0   66.77    3.06
   2   6   0   63.09    4.34
  -2  -6   0   60.78    4.41
  -2   6   0   71.39    4.50
  -3   6   0   -0.65    1.35
  -3  -6   0   -1.24    1.04
   3  -6   0    0.50    0.93
   3  -6   0    0.05    1.40
  -3  -6   0    1.22    0.85
   3   6   0   -0.31    1.34
   4   6   0   81.87    5.14
  -4  -6   0   79.07    2.57
   4  -6   0   80.33    5.41
  -4   6   0   71.59    5.02
   4  -6   0   72.40    3.21
   5   6   0   19.96    3.08
   5  -6   0   22.38    3.21
   5  -6   0   15.99    1.81
  -5   6   0   17.62    3.13
   5  -6   0   18.16    3.17
   6  -6   0    9.48    2.64
   6   6   0    8.59    2.50
  -6   6   0    7.95    2.58
   6  -6   0    6.09    2.69
   6  -6   0    5.91    1.46
   7  -6   0   61.57    3.42
   7  -6   0   49.89    4.64
  -7   6   0   57.48    5.32
   8  -6   0    3.60    2.59
   8  -6   0    7.40    1.73
  -8   6   0    4.63    2.80
   9  -6   0    2.58    2.50
   0  -7   0   -2.15    1.52
   0   7   0    0.47    1.14
   0   7   0   -2.17    1.41
   1   7   0    3.70    1.33
  -1   7   0    6.34    1.42
  -1  -7   0    4.32    2.27
   1  -7   0    7.87    2.44
   1   7   0    6.56    2.23
  -1   7   0    8.45    2.38
   2  -7   0  114.19    6.62
   2   7   0  114.86    6.22
  -2   7   0  115.75    6.24
  -2  -7   0  112.83    6.39
   2   7   0   91.71    4.03
  -3   7   0   47.68    4.33
  -3  -7   0   46.27    2.58
   3  -7   0   60.60    5.15
   3   7   0   44.37    4.07
  -3  -7   0   44.56    4.47
   4   7   0    1.99    2.11
   4  -7   0    0.73    2.15
   4  -7   0   -0.29    1.14
  -4   7   0    6.47    2.61
  -4  -7   0    3.17    1.10
  -4  -7   0    1.12    1.97
   5  -7   0   11.10    1.72
   5  -7   0    9.89    2.81
  -5   7   0    6.07    2.72
  -5  -7   0    2.35    2.12
   5  -7   0   14.71    3.44
   5   7   0   13.93    3.05
   6  -7   0   18.74    2.10
   6  -7   0   16.60    3.31
  -6   7   0   17.13    3.69
   7  -7   0  112.54    4.80
   7  -7   0  118.74    7.05
   8  -7   0    1.63    2.42
   0  -8   0    5.84    2.56
   0   8   0    6.79    1.61
   0   8   0    4.64    2.30
  -1  -8   0    0.93    2.21
  -1   8   0    1.30    1.32
   1  -8   0    3.34    2.37
   1   8   0    2.70    1.38
   1   8   0   -3.00    1.66
  -1   8   0    0.83    1.74
  -2   8   0    9.77    2.84
   2  -8   0    8.84    2.94
   2   8   0   11.84    1.94
  -2  -8   0   12.67    3.15
   2   8   0    8.30    2.78
  -3   8   0   20.51    3.50
  -3  -8   0   15.38    1.84
   3   8   0   17.80    2.25
  -3  -8   0   18.65    3.74
  -4  -8   0   41.78    2.52
   4   8   0   47.47    3.37
  -4   8   0   47.52    4.80
   5  -8   0   40.14    4.51
   6  -8   0   17.31    2.17
   6  -8   0   18.93    3.65
   7  -8   0   11.56    3.43
   0   9   0    0.90    1.40
   1   9   0    0.87    1.48
   2   9   0    2.64    1.67
  -2  -9   0   -1.03    1.35
  -3  -9   0   10.72    1.75
   5  -9   0    1.25    2.47
   6  -9   0   -0.71    2.18
  -2 -10   0    0.84    1.68
 -10   0   1    0.70    1.79
  -9   0   1    0.39    1.45
  -8   0   1    3.09    1.57
  -8   0   1   -4.43    1.18
  -7   0   1    0.84    1.32
  -7   0   1    0.32    1.13
  -6   0   1   -0.46    0.87
  -6   0   1   -0.35    1.13
   6   0  -1   -0.80    0.93
  -5   0   1   -0.97    0.96
   5   0  -1   -0.33    0.85
  -5   0   1   -0.14    0.71
  -4   0   1   -0.33    0.93
  -4   0   1    0.96    0.68
   4   0  -1   -0.34    0.82
   4   0  -1   -1.21    0.82
   3   0  -1    0.74    0.70
   3   0  -1    0.77    0.82
  -3   0   1    0.20    0.25
  -3   0   1    1.11    0.81
   2   0  -1   -0.39    0.45
   2   0  -1    0.12    0.55
  -2   0   1    0.40    0.61
  -2   0   1   -0.34    0.48
  -1   0   1   -0.34    0.27
  -1   0   1    0.18    0.30
   1   0  -1   -0.12    0.21
   1   0  -1   -0.07    0.25
   0   0  -1    0.20    0.18
  -1   0  -1  -12.98    0.28
   1   0   1  -10.19    0.44
   2   0   1    0.15    0.59
   2   0   1   -0.05    0.59
  -2   0  -1   -0.30    0.55
  -2   0  -1    0.34    0.63
  -3   0  -1   -0.30    0.77
   3   0   1    0.63    0.79
   3   0   1   -1.04    0.83
  -3   0  -1    0.24    0.74
   4   0   1   -0.07    0.76
  -4   0  -1    0.52    1.02
   4   0   1   -0.99    0.89
  -4   0  -1   -0.23    0.81
  -5   0  -1   -0.76    0.79
  -5   0  -1   -0.36    1.03
   5   0   1   -0.06    1.00
   6   0   1    0.91    1.25
  -6   0  -1    2.87    1.44
  -6   0  -1   -0.70    0.91
  -7   0  -1    0.22    1.11
   7   0   1   -0.34    1.26
  -8   0  -1    1.83    1.51
  -9   0  -1   -1.27    1.53
 -10   0  -1    3.83    2.11
 -11   1   1    3.67    2.82
 -10   1   1  164.64    8.46
 -10  -1   1  168.22    7.95
 -10   1   1  166.47    7.86
  -9   1   1    1.73    1.53
  -9  -1   1    2.48    1.61
  -9   1   1    0.72    1.74
  -8   1   1   -0.05    1.52
  -8   1   1   -1.14    1.08
   8  -1  -1    1.52    1.39
  -8  -1   1    1.48    1.38
  -7   1   1   40.74    3.23
  -7   1   1   43.28    3.58
  -7  -1   1   43.42    3.19
   7  -1  -1   34.23    2.91
  -6  -1   1   11.90    1.80
  -6   1   1   15.94    2.20
   6   1  -1    8.65    1.70
   6  -1  -1   16.15    2.04
   6  -1  -1    7.67    1.80
  -6   1   1   10.19    1.74
   5  -1  -1  169.82    5.68
  -5   1   1  174.45    6.27
  -5  -1   1  157.75    5.46
  -5   1   1  177.29    5.81
   5  -1  -1  178.10    6.20
   5   1  -1  176.76    6.02
  -4   1   1  215.19    6.70
   4  -1  -1  208.78    6.13
   4   1  -1  226.40    6.57
   4  -1  -1  213.86    6.67
  -4   1   1  221.24    6.26
  -3   1   1  138.25    4.30
   3  -1  -1  140.10    4.30
   3  -1  -1  147.20    4.72
   3   1  -1  142.18    4.47
  -3   1   1  144.32    4.72
   2  -1  -1   10.65    1.05
   2   1  -1   11.83    1.11
   2  -1  -1   12.12    1.18
  -2   1   1   12.50    1.26
   1  -1  -1   21.41    1.27
  -1   1   1   21.66    1.29
  -1  -1   1   20.46    0.90
  -1  -1   1   22.10    1.29
   1   1  -1   20.21    1.12
   1   1  -1   18.11    0.95
   0  -1  -1 1797.12   32.76
   0  -1   1 1830.25   38.03
   0   1  -1 1800.76   37.97
   0   1   1 1790.07   37.54
   1  -1   1  427.87    8.01
   1  -1   1  427.20    8.88
  -1   1  -1  418.81    9.54
   1   1   1  413.00    9.57
  -2   1  -1 1173.25   23.99
  -2   1  -1 1183.25   22.16
   2  -1   1  976.35   23.66
   2  -1   1 1176.67   22.20
   3  -1   1   17.75    1.56
   3  -1   1   20.73    1.84
  -3   1  -1   18.65    1.78
  -3   1  -1   23.87    1.80
   4   1   1    8.26    1.37
   4  -1   1    9.03    1.38
  -4   1  -1   10.09    1.60
  -4   1  -1    7.85    1.33
   4  -1   1    6.95    1.38
  -5   1  -1 1123.54   25.93
   5   1   1 1164.00   25.85
  -5  -1  -1 1118.89   23.91
   5  -1   1 1153.91   24.04
   5  -1   1 1173.02   26.02
  -5   1  -1 1108.30   23.90
   6  -1   1  329.24   10.24
   6   1   1  327.03   10.02
   6  -1   1  334.14    9.53
  -6   1  -1  331.32   10.28
  -6   1  -1  312.71    9.34
  -6  -1  -1  340.59    9.55
  -7  -1  -1  213.42    7.65
   7  -1   1  222.09    8.41
   7   1   1  213.95    8.13
   7  -1   1  211.32    7.61
  -7   1  -1  219.62    7.70
  -7   1  -1  225.61    8.46
  -8   1  -1   41.17    3.59
  -8  -1  -1   46.86    3.66
  -8   1  -1   41.91    3.87
   8  -1   1   31.32    3.13
  -9  -1  -1   63.89    4.61
  -9   1  -1   56.16    4.57
  -9   1  -1   51.30    4.69
 -10   1  -1   10.32    2.62
 -10  -1  -1    6.41    2.40
 -10   1  -1   14.25    3.24
 -12   2   1    1.99    2.90
 -11   2   1    2.58    2.94
 -10  -2   1   16.95    3.06
  10  -2  -1   13.64    2.88
 -10   2   1   11.60    2.86
 -10   2   1   12.82    3.05
  -9  -2   1    2.86    1.76
   9  -2  -1    1.62    1.60
  -9   2   1    5.26    2.01
  -9   2   1    1.50    1.94
  -8   2   1    1.49    1.64
  -8  -2   1    0.17    1.31
  -8   2   1    4.81    1.85
   8  -2  -1    2.50    1.56
  -7   2   1  158.98    6.54
   7  -2  -1  161.82    6.48
  -7   2   1  172.75    7.26
  -7  -2   1  169.84    6.63
   6  -2  -1   21.90    2.57
   6  -2  -1   20.55    2.27
  -6   2   1   18.22    2.46
  -6   2   1   19.30    2.20
   5  -2  -1 1663.39   33.59
  -5   2   1 1667.99   36.40
   5   2  -1 1620.30   35.68
  -5   2   1 1651.71   33.61
   5  -2  -1 1694.62   36.28
   4  -2  -1   38.59    2.54
   4   2  -1   42.31    2.78
  -4   2   1   42.38    2.69
  -4   2   1   38.82    2.91
   4  -2  -1   40.48    2.77
   3   2  -1  412.62    8.50
   3  -2  -1  414.74   10.59
   3   2  -1  421.06   10.44
  -3   2   1  414.99   10.68
   3  -2  -1  416.60    9.91
  -2  -2   1  199.51    5.78
  -2   2   1  195.99    5.88
   2   2  -1  198.64    5.64
   2  -2  -1  195.60    5.81
   2   2  -1  201.50    4.45
  -2  -2   1  200.54    4.49
  -1  -2   1  353.48    8.67
  -1   2   1  361.27    8.86
   1   2  -1  351.82    8.58
  -1  -2   1  355.12    7.48
   1  -2  -1  357.31    7.09
   1  -2  -1  359.37    8.85
   0  -2   1   -0.09    0.84
   0   2  -1   -0.06    0.73
   0   2   1   -0.09    0.76
   0  -2  -1   -1.07    0.74
   0  -2  -1   -1.14    0.46
   0   2   1   -0.85    0.44
   1   2   1   44.31    2.28
   1  -2   1   44.25    1.47
  -1   2  -1   44.33    2.22
  -1   2  -1   44.37    1.59
  -1  -2  -1   32.32    2.07
  -2   2  -1  557.92   13.00
   2  -2   1  571.72   10.58
   2  -2   1  484.99   12.73
   2  -2   1  571.86   12.16
   2   2   1  572.73   13.07
  -3   2  -1   26.76    2.35
   3  -2   1   25.30    2.13
   3   2   1   26.32    2.18
   3  -2   1   27.72    2.08
  -3   2  -1   25.51    2.01
   4  -2   1    1.68    1.19
  -4   2  -1    1.29    1.11
  -4   2  -1    0.10    0.90
   4  -2   1    1.07    0.98
   5  -2   1  651.53   16.18
   5  -2   1  627.45   14.89
  -5   2  -1  615.76   14.80
  -5   2  -1  610.20   15.97
  -6   2  -1    6.10    1.81
   6   2   1    4.25    1.50
  -6   2  -1    3.60    1.46
   6  -2   1    5.00    1.49
   6  -2   1    3.13    1.65
  -7  -2  -1   64.25    4.04
  -7   2  -1   56.80    3.87
  -7   2  -1   58.21    4.34
   7  -2   1   66.76    4.62
   7  -2   1   57.40    3.85
   8  -2   1    0.24    1.30
  -8   2  -1    2.54    1.90
  -8   2  -1   -0.45    1.26
  -8  -2  -1    2.31    1.69
  -9   2  -1   55.82    4.73
  -9   2  -1   47.11    4.15
   9  -2   1   42.50    3.94
  -9  -2  -1   45.88    4.03
 -10   2  -1   26.05    3.89
 -10  -2  -1   19.92    3.26
  10  -2   1   29.75    3.64
 -10   2  -1   28.85    3.72
 -11   2  -1    0.19    2.11
 -11   3   1    3.59    2.97
 -10   3   1   -1.28    1.91
  10  -3  -1    2.74    2.17
  -9   3   1   -0.04    1.65
   9  -3  -1    1.25    1.76
  -9   3   1    0.51    1.95
  -9  -3   1    6.05    2.13
   8   3  -1    7.31    2.20
   8  -3  -1    7.80    2.03
  -8   3   1    5.98    1.95
  -8   3   1    6.16    2.20
  -8  -3   1    2.72    1.67
  -7   3   1   23.67    3.10
   7  -3  -1   29.41    2.96
   7   3  -1   23.06    2.87
  -7   3   1   28.77    2.98
   6  -3  -1   23.49    2.89
   6   3  -1   28.33    2.76
  -6   3   1   29.25    3.00
   6  -3  -1   29.31    2.79
   5  -3  -1    5.88    1.57
  -5   3   1    7.80    1.90
   5   3  -1    5.45    1.63
   5  -3  -1    3.84    1.60
   5   3  -1    4.74    0.76
   4   3  -1   76.53    3.91
   4   3  -1   76.72    2.24
   4  -3  -1   74.90    3.78
   4  -3  -1   84.73    4.27
  -4   3   1   80.97    4.19
   3  -3  -1   45.48    3.06
  -3  -3   1   45.62    2.96
  -3   3   1   46.34    3.00
   3  -3  -1   44.89    2.79
   3   3  -1   41.01    2.69
  -2  -3   1   10.63    1.56
   2  -3  -1    9.32    1.02
  -2   3   1   11.14    1.67
   2   3  -1    9.16    1.46
  -2  -3   1    9.11    0.89
   2  -3  -1   11.31    1.67
   1  -3  -1    7.09    1.47
   1   3  -1    5.64    1.28
  -1  -3   1    5.32    1.29
  -1   3   1    6.22    1.41
   1  -3  -1    7.14    0.93
   0  -3   1   85.16    3.67
   0   3   1   93.45    3.91
   0   3  -1   93.37    3.71
   0   3   1   86.24    2.68
   0   3  -1   98.36    2.67
   0  -3  -1   98.09    3.93
   1   3   1  145.47    5.05
  -1  -3  -1  145.47    5.11
  -1   3  -1  143.66    3.66
  -1   3  -1  141.79    4.90
   2  -3   1  273.29    7.88
  -2  -3  -1  239.92    7.73
   2  -3   1  282.77    5.95
   2   3   1  284.34    8.01
  -2   3  -1  272.99    7.87
   3   3   1   -0.34    1.04
   3  -3   1    0.04    0.95
  -3   3  -1    0.63    1.21
  -3  -3  -1    0.03    0.92
   3  -3   1    1.83    1.22
   3  -3   1    0.43    0.66
   4  -3   1  367.37    9.82
  -4   3  -1  356.51   10.40
   4  -3   1  357.91   10.45
   4   3   1  352.88   10.34
   5   3   1    7.40    1.76
  -5   3  -1    9.18    1.92
   5  -3   1    6.82    1.68
   5  -3   1    6.57    1.77
   6   3   1  130.48    6.09
   6  -3   1  137.51    5.89
  -6   3  -1  133.53    5.85
   6  -3   1  136.08    6.25
  -6   3  -1  143.26    6.47
   7  -3   1   46.81    3.79
  -7   3  -1   56.38    4.38
   7  -3   1   43.26    3.86
  -7   3  -1   53.15    4.01
   7   3   1   43.34    3.82
  -8   3  -1    7.83    2.33
   8  -3   1    2.78    1.81
  -8  -3  -1    5.29    1.91
   8   3   1    1.05    2.04
  -8   3  -1    7.10    2.13
   9   3   1   37.62    4.31
   9  -3   1   48.18    4.28
  -9  -3  -1   43.90    4.22
  -9   3  -1   43.88    4.30
  -9   3  -1   50.02    4.77
 -10   3  -1   23.58    3.92
  10  -3   1   26.90    3.81
 -11   4   1    0.11    2.74
 -10   4   1    6.09    2.94
   9   4  -1    6.72    0.99
  -9   4   1    0.41    2.32
   9  -4  -1    4.35    2.17
  -9  -4   1    1.89    1.82
   8   4  -1   -0.21    1.79
   8   4  -1    0.47    0.62
  -8   4   1    0.63    1.97
   8  -4  -1   -0.77    1.45
   7  -4  -1   14.64    2.54
  -7   4   1   15.39    2.86
   7   4  -1   13.54    2.62
   6   4  -1   46.85    3.74
   6  -4  -1   37.66    3.31
  -6   4   1   58.15    4.39
   6  -4  -1   45.82    3.94
   5  -4  -1   54.60    4.04
  -5   4   1   58.32    4.07
   5  -4  -1   57.30    3.70
   5   4  -1   50.52    3.64
   4  -4  -1  164.98    6.65
  -4   4   1  161.49    6.55
   4   4  -1  147.91    5.99
  -4  -4   1  162.51    6.43
   4  -4  -1  159.42    6.08
  -3   4   1   -1.21    1.12
   3  -4  -1   -0.42    0.68
  -3  -4   1   -0.45    1.17
  -3  -4   1    0.31    0.59
   3   4  -1    0.26    1.13
   3  -4  -1   -0.24    1.10
   2  -4  -1   25.97    2.56
  -2   4   1   24.38    2.41
  -2  -4   1   25.35    2.42
  -2  -4   1   25.51    1.62
   2  -4  -1   27.36    1.71
   2   4  -1   25.89    2.35
   1  -4  -1  324.41    7.26
   1   4  -1  335.03    9.35
  -1  -4   1  324.63    9.50
  -1   4   1  327.83    7.37
  -1   4   1  328.32    9.62
   1  -4  -1  345.23    9.76
   0   4   1   37.76    2.95
   0   4  -1   36.42    1.89
   0  -4  -1   31.64    2.72
   0   4  -1   42.14    2.80
   0   4   1   34.97    1.89
   1   4   1   -0.81    0.32
   1   4   1    1.33    1.24
  -1  -4  -1   -1.19    0.90
  -1   4  -1   -1.17    0.66
  -1   4  -1   -0.22    1.14
   1  -4   1   -0.93    0.63
  -2  -4  -1  278.03    8.59
   2  -4   1  266.28    6.04
   2   4   1  261.42    8.39
   2  -4   1  272.57    8.47
  -2   4  -1  262.98    8.31
  -3   4  -1   37.11    3.00
   3   4   1   37.25    3.11
  -3  -4  -1   38.78    3.12
  -3  -4  -1   38.83    1.36
   3  -4   1   41.93    3.15
   3  -4   1   38.23    1.95
   4   4   1  113.61    5.27
   4  -4   1  120.48    5.17
   4  -4   1  115.16    5.43
  -4   4  -1  119.36    5.56
   4  -4   1  114.04    3.68
   5  -4   1   94.39    5.23
   5  -4   1   93.35    3.46
   5  -4   1   96.11    4.81
  -5   4  -1   83.98    5.00
   5   4   1   94.49    5.07
   6   4   1   22.66    2.83
   6  -4   1   19.48    2.61
   6  -4   1   23.81    3.04
  -6   4  -1   23.72    3.02
   7  -4   1   12.71    2.56
   7  -4   1   20.44    3.22
  -7   4  -1   15.59    2.76
   7   4   1   13.75    2.66
   8   4   1   50.96    4.59
   8  -4   1   57.90    4.51
  -8   4  -1   53.89    4.74
   9  -4   1    7.12    2.48
  -9   4  -1    3.86    2.33
  10  -4   1   22.90    3.87
 -10   4  -1   19.41    3.95
 -10   5   1    8.03    3.49
  -9   5   1    4.37    2.69
   9  -5  -1    0.63    2.06
   8  -5  -1   16.28    3.08
  -8   5   1   20.27    3.53
   7   5  -1   -2.27    1.37
  -7   5   1   -1.69    1.65
   7  -5  -1    3.16    1.98
   6   5  -1    2.21    1.81
   6  -5  -1   -2.08    1.61
   6  -5  -1    4.53    1.77
  -6   5   1    0.41    1.61
   5  -5  -1   30.95    3.45
  -5   5   1   37.49    3.59
   5  -5  -1   38.58    2.38
   5  -5  -1   36.08    3.27
   5   5  -1   31.73    3.22
  -4   5   1   25.88    2.90
   4   5  -1   28.45    2.92
   4  -5  -1   26.75    1.96
   4  -5  -1   27.05    2.81
   4  -5  -1   23.45    3.02
  -4  -5   1   24.74    2.94
   3  -5  -1  142.34    4.39
  -3  -5   1  143.81    6.27
  -3  -5   1  140.80    4.04
   3   5  -1  138.27    5.98
  -3   5   1  134.51    6.24
   3  -5  -1  142.99    6.31
  -2  -5   1   31.18    1.97
  -2   5   1   31.84    3.14
   2  -5  -1   32.58    3.03
   2   5  -1   38.36    3.03
  -2  -5   1   31.75    3.01
   2  -5  -1   32.73    1.99
   1   5  -1   33.16    2.88
  -1   5   1   30.01    3.01
   1  -5  -1   35.41    3.15
  -1   5   1   31.60    1.99
   0   5  -1 1467.68   27.21
   0  -5  -1 1446.61   32.99
   0   5  -1 1472.43   32.66
   0   5   1 1464.85   32.89
   0   5   1 1451.48   27.26
   1  -5   1  163.23    6.54
  -1   5  -1  148.70    4.53
  -1   5  -1  163.00    6.36
   1   5   1  162.31    6.52
   1   5   1  162.01    4.69
  -1  -5  -1  166.32    6.60
  -2   5  -1   72.78    4.33
   2  -5   1   77.30    4.45
   2   5   1   77.65    4.37
  -2  -5  -1   80.48    4.67
  -3  -5  -1    4.29    0.80
  -3   5  -1    4.60    1.75
   3  -5   1    6.34    1.06
   3  -5   1    4.96    1.90
   3   5   1    5.72    1.80
  -3  -5  -1    4.36    1.70
   4  -5   1   15.98    2.44
   4  -5   1   16.12    2.66
  -4   5  -1   17.68    2.52
   4  -5   1   17.43    1.57
   4   5   1   18.81    2.65
  -4  -5  -1   12.27    2.27
   5  -5   1   16.27    2.69
  -5   5  -1   21.68    2.95
   5   5   1   24.30    2.95
   5  -5   1   19.29    1.74
   5  -5   1   19.12    2.70
  -6   5  -1    1.26    1.77
   6  -5   1    0.18    1.50
   6  -5   1    0.04    1.87
   6   5   1   -1.16    1.40
   6  -5   1    0.36    0.92
   7  -5   1   -1.65    1.76
  -7   5  -1   -3.65    1.56
   7  -5   1    0.89    1.10
   7  -5   1    0.08    1.75
   7   5   1    0.63    1.90
   8  -5   1   20.45    2.18
   8  -5   1   15.43    3.06
  -8   5  -1   17.32    3.53
  -9   5  -1    1.07    2.47
   9  -5   1    7.79    2.97
   8  -6  -1    4.17    2.44
  -8   6   1    5.39    2.77
   7  -6  -1  115.51    4.79
  -7   6   1  121.79    7.46
   7  -6  -1  126.19    7.02
   6  -6  -1   26.92    2.36
   6   6  -1   29.48    3.52
   6  -6  -1   32.80    3.68
  -6   6   1   27.52    3.73
   5  -6  -1   23.03    3.17
   5  -6  -1   21.90    2.04
   5   6  -1   20.11    2.96
   5  -6  -1   22.58    3.59
  -5   6   1   22.34    3.37
  -5  -6   1   23.60    3.28
  -4  -6   1   28.94    3.41
   4   6  -1   30.68    3.30
  -4  -6   1   30.56    1.82
   4  -6  -1   29.90    3.61
  -4   6   1   33.89    3.64
   4  -6  -1   33.91    2.33
  -3   6   1   18.65    2.85
   3  -6  -1   16.49    2.73
  -3  -6   1   12.26    1.37
  -3  -6   1   10.12    2.27
   3  -6  -1   13.56    1.53
   3   6  -1   14.70    2.42
   2   6  -1   54.51    3.98
  -2  -6   1   55.29    2.81
   2  -6  -1   56.42    2.66
  -2   6   1   67.85    4.70
   2  -6  -1   52.38    4.35
  -1   6   1   10.68    2.34
   1  -6  -1   15.01    2.67
   1   6  -1   15.78    1.66
   1   6  -1   12.87    2.32
  -1   6   1   15.58    1.65
   0   6  -1  145.01    6.37
   0   6  -1  133.11    4.48
   0  -6  -1  140.85    6.70
   0   6   1  141.90    6.43
   0   6   1  146.25    4.69
   1   6   1   92.76    3.68
   1   6   1   87.87    5.02
  -1   6  -1   99.48    5.17
   1  -6   1   96.07    5.46
  -1  -6  -1   88.45    5.29
  -2   6  -1   76.31    4.71
   2   6   1   79.59    4.89
   2   6   1   82.43    3.51
  -2  -6  -1   89.59    5.29
   2  -6   1   83.29    5.19
   3   6   1    0.95    1.36
  -3  -6  -1   -1.42    1.33
  -3  -6  -1   -0.35    0.74
  -3   6  -1    0.60    1.34
   3  -6   1    1.14    1.69
   4  -6   1   -1.49    1.26
  -4  -6  -1   -0.30    0.57
   4  -6   1    1.73    0.97
  -4  -6  -1    1.45    1.94
   4  -6   1    2.59    1.91
  -4   6  -1   -0.04    1.68
   4   6   1    0.40    1.52
   5  -6   1  279.49    9.99
   5  -6   1  267.95    7.19
  -5   6  -1  289.20   10.73
   5  -6   1  283.77   10.89
   5   6   1  269.88   10.31
   6  -6   1   67.01    5.03
   6  -6   1   65.56    3.35
   6  -6   1   81.74    6.01
  -6   6  -1   72.86    5.70
   6   6   1   69.94    5.48
   7  -6   1    6.49    1.51
   7  -6   1    8.16    2.60
  -7   6  -1    4.11    2.63
   8  -6   1    4.63    2.55
   8  -6   1    1.30    1.35
  -8   6  -1    6.73    3.09
   9  -6   1   74.53    6.12
   8  -7  -1    5.74    2.98
  -7   7   1   21.09    4.00
   7  -7  -1   27.75    3.99
   6  -7  -1    5.08    2.55
  -6   7   1   17.81    3.64
   6  -7  -1    6.57    1.62
  -5  -7   1   16.76    3.42
   5  -7  -1   22.70    3.56
   5  -7  -1   19.97    2.21
   5  -7  -1   23.94    4.02
   5   7  -1   26.35    3.63
  -5   7   1   28.75    3.99
  -4   7   1  106.70    6.42
   4  -7  -1  116.36    6.85
  -4  -7   1   76.95    5.82
  -4  -7   1  109.29    3.76
   4   7  -1  110.20    6.24
   4  -7  -1  113.19    4.35
  -3   7   1    2.40    2.16
   3  -7  -1    4.01    2.24
   3   7  -1    4.62    2.13
  -3  -7   1    1.50    1.14
   3  -7  -1    2.32    1.19
  -3  -7   1   -1.10    1.28
   2   7  -1   64.22    3.35
   2   7  -1   65.06    4.80
   2  -7  -1   63.82    5.04
  -2   7   1   58.43    4.91
  -2  -7   1   60.30    3.33
  -1   7   1   -0.66    1.44
  -1  -7   1   -0.18    1.51
   1   7  -1   -0.90    0.85
   1  -7  -1    0.52    1.72
   1   7  -1   -0.48    1.56
   0  -7  -1   15.04    2.96
   0   7  -1   10.57    2.49
   0  -7   1   10.60    2.67
   0   7   1   13.21    1.71
   0   7   1   11.96    2.62
   1  -7   1    5.20    2.32
  -1   7  -1    6.94    2.15
  -1  -7  -1    2.24    2.10
  -1   7  -1    2.77    1.21
   1   7   1    5.22    1.38
   1   7   1    4.28    2.13
   2   7   1   20.00    2.96
   2  -7   1   19.12    3.34
   2   7   1   22.97    2.12
  -2  -7  -1   21.96    3.31
  -2   7  -1   22.53    3.08
  -3  -7  -1    4.06    1.18
  -3  -7  -1    7.37    2.53
   3  -7   1    9.55    2.74
   3   7   1    6.01    2.34
   3   7   1    6.09    1.55
  -3   7  -1    5.45    2.17
  -4  -7  -1  103.86    6.46
  -4   7  -1   98.22    6.13
  -4  -7  -1   97.86    3.16
   4  -7   1   93.34    6.20
   4   7   1   89.79    6.06
  -5   7  -1   15.67    3.49
   5   7   1   19.73    3.43
   5  -7   1   18.14    3.35
   5  -7   1   17.89    1.90
   5  -7   1   13.45    3.29
  -5  -7  -1   20.58    3.71
   6  -7   1    2.62    1.36
   6  -7   1    0.58    2.24
  -6   7  -1    0.15    2.26
   7  -7   1   16.35    3.59
   7  -7   1   10.46    1.76
   8  -7   1   10.58    3.39
   7  -8  -1    7.28    3.11
   6  -8  -1   12.77    3.33
   5  -8  -1   50.96    4.91
   5  -8  -1   55.40    3.35
  -4  -8   1   -1.63    0.93
  -4   8   1   -3.03    1.70
   3   8  -1   -1.04    0.91
  -3   8   1    3.53    2.44
  -3  -8   1    5.91    1.40
  -3  -8   1    0.50    1.65
  -2   8   1   30.63    3.97
  -2  -8   1   20.99    3.58
  -2  -8   1   24.80    2.39
   2   8  -1   24.63    3.59
   2  -8  -1   21.10    3.74
  -1  -8   1   19.18    3.44
   1   8  -1   26.69    3.59
   1  -8  -1   17.98    3.46
   1   8  -1   22.02    2.29
  -1   8   1   23.49    3.52
   0  -8   1    6.28    2.69
   0  -8  -1    3.36    2.58
   0   8  -1    8.88    1.73
   0   8  -1    2.16    2.00
   0   8   1    2.93    2.03
   0   8   1    4.36    1.51
   1  -8   1   12.30    3.17
   1   8   1   10.88    2.87
  -1  -8  -1   13.34    3.15
  -1   8  -1    8.15    1.71
  -1   8  -1    8.42    2.76
   1   8   1   11.93    1.91
   2  -8   1    0.51    2.31
   2   8   1    1.68    2.14
  -2   8  -1    1.29    2.01
   2   8   1   -0.54    1.22
  -2  -8  -1    3.08    2.53
   3   8   1   17.02    2.20
  -3   8  -1   14.72    3.07
  -3  -8  -1   18.18    1.93
  -3  -8  -1   14.52    3.51
  -4  -8  -1   -0.17    1.03
   4   8   1    3.36    1.53
   5   8   1   38.96    3.15
   5  -8   1   38.54    4.43
   6  -8   1   21.75    3.99
   7  -8   1    3.21    1.56
   7  -8   1    7.25    2.85
   5  -9  -1    4.22    2.79
  -3  -9   1   11.23    1.83
   2   9  -1    0.98    1.43
  -2  -9   1    0.93    1.42
   1   9  -1    1.11    1.51
   0   9   1   50.91    3.48
   0   9  -1   49.97    3.52
  -1   9  -1    1.49    1.55
   1   9   1    6.62    1.78
   2   9   1   53.26    3.60
  -3  -9  -1    0.16    1.13
   5  -9   1    5.33    2.95
   6  -9   1    5.51    3.09
  -2 -10   1    4.27    1.85
  -1 -10   1   -0.52    1.81
  -2 -10  -1   -1.29    1.56
   5 -10   1   -2.07    2.96
 -10   0   2    0.57    1.79
  -9   0   2   28.60    3.61
  -9   0   2   30.63    3.29
  -8   0   2  310.78   10.04
  -8   0   2  327.25   11.01
  -7   0   2   94.96    5.00
  -7   0   2   75.13    4.13
  -6   0   2   18.65    2.27
  -6   0   2   14.91    1.81
  -5   0   2    4.71    1.39
   5   0  -2    4.93    1.29
  -4   0   2  211.00    6.51
   4   0  -2  219.84    5.96
   4   0  -2  223.87    6.43
   3   0  -2 3632.81   72.27
  -3   0   2 3618.30   72.54
   3   0  -2 3530.86   66.73
  -3   0   2 3544.07   66.74
  -2   0   2   82.46    2.49
   2   0  -2   79.82    2.41
   2   0  -2   81.04    2.60
  -2   0   2   80.59    2.63
   1   0  -2  186.39    5.31
   1   0  -2  228.54    5.12
  -1   0   2  233.92    5.61
  -1   0   2  239.11    5.18
   1   0   2   58.23    1.90
  -1   0  -2   60.15    1.88
   1   0   2   52.02    1.77
  -2   0  -2 8586.04  162.62
   2   0   2 8823.88  166.77
   3   0   2   55.87    2.82
  -3   0  -2   60.83    2.66
   3   0   2   59.65    2.63
  -4   0  -2   64.41    3.09
  -4   0  -2   64.26    3.46
   4   0   2   71.56    3.45
  -5   0  -2  119.41    4.77
   5   0   2  133.45    5.40
  -6   0  -2   82.65    4.22
   6   0   2   88.57    4.72
   7   0   2    0.09    1.47
  -7   0  -2   -0.95    1.02
   8   0   2  265.57   10.01
  -8   0  -2  279.12    9.49
  -9   0  -2   20.05    3.09
 -10   0  -2   78.48    5.53
 -11   1   2    3.98    2.77
 -10   1   2    1.38    1.83
 -10   1   2    1.50    2.10
 -10  -1   2    2.90    1.88
  -9   1   2    1.09    1.84
  -9   1   2    3.99    1.88
  -9  -1   2    2.97    1.84
  -8  -1   2  118.42    5.52
  -8   1   2  106.56    5.96
   8  -1  -2  107.54    5.30
  -8   1   2  116.30    5.62
  -7   1   2  107.93    5.44
  -7  -1   2  102.50    4.84
  -7   1   2  100.60    4.88
   7  -1  -2  113.33    5.07
  -6   1   2    6.35    1.76
  -6   1   2    8.45    1.58
   6  -1  -2   10.43    1.73
   6  -1  -2    8.65    1.76
  -5   1   2  120.86    5.05
  -5   1   2  122.06    4.59
   5  -1  -2  118.13    4.55
   5  -1  -2  124.27    5.00
   5   1  -2  116.19    4.68
   4   1  -2  108.56    3.98
   4  -1  -2  103.02    3.83
  -4  -1   2  108.85    3.81
  -4   1   2   95.48    4.12
   4  -1  -2   99.11    4.06
   3   1  -2    2.99    0.85
  -3   1   2    0.33    0.36
  -3   1   2    2.21    1.02
   3  -1  -2    1.76    0.95
   3  -1  -2    1.65    0.86
   2  -1  -2   19.83    1.57
   2   1  -2   21.69    1.35
  -2   1   2   13.78    1.17
   2  -1  -2   21.28    1.37
  -2   1   2   21.01    1.60
   2   1  -2   22.66    1.40
   1   1  -2  171.97    4.18
   1   1  -2  167.29    3.96
   1  -1  -2  164.25    4.40
  -1  -1   2  170.22    3.99
  -1   1   2  171.55    4.48
  -1  -1   2  165.46    4.20
   0   1  -2  532.52   10.56
   0   1  -2  527.94   11.53
   0  -1   2  504.01   10.55
   0  -1  -2  523.76   11.49
   0  -1   2  518.49   11.52
   0   1   2  530.66   11.57
   1  -1   2   24.78    1.30
  -1   1  -2   23.97    1.33
   1   1   2   26.37    1.52
  -1  -1  -2   25.10    0.99
   1  -1   2   25.72    1.51
  -1   1  -2   23.29    1.37
   1   1   2   24.47    0.99
  -1   1  -2   25.42    0.86
  -2   1  -2 3040.77   62.00
  -2   1  -2 3053.89   57.15
   2  -1   2 3093.20   57.31
   2   1   2 3033.75   60.58
  -3   1  -2   83.29    3.25
  -3   1  -2   80.82    3.47
   3  -1   2   81.20    3.46
   3  -1   2   85.30    3.35
  -4   1  -2   13.95    1.61
   4   1   2   12.55    1.66
   4  -1   2   15.00    1.75
   4  -1   2   14.58    1.85
  -4   1  -2   13.70    1.84
   5  -1   2  342.82   10.11
  -5   1  -2  344.82    9.32
  -5  -1  -2  331.55    9.27
   5  -1   2  338.58    9.37
  -5   1  -2  336.22   10.08
   5   1   2  362.97   10.16
  -6   1  -2  300.88    8.95
  -6  -1  -2  294.89    8.88
   6  -1   2  282.57    8.79
   6   1   2  282.89    9.44
   6  -1   2  307.06    9.75
  -6   1  -2  326.23    9.94
   7   1   2  106.17    5.52
  -7   1  -2   94.89    5.04
   7  -1   2   97.41    5.06
   7  -1   2  109.33    5.59
  -7  -1  -2  104.93    5.09
  -7   1  -2  106.20    5.65
   8  -1   2   -0.79    1.25
   8  -1   2   -0.58    1.53
  -8   1  -2    1.87    1.58
  -8  -1  -2   -1.81    1.09
  -8   1  -2    1.94    1.56
  -9  -1  -2   11.11    2.47
  -9   1  -2    9.11    2.60
  -9   1  -2   10.64    2.60
 -10  -1  -2   61.71    5.06
 -10   1  -2   68.89    5.22
 -12   2   2   -1.50    2.72
 -11   2   2   21.91    4.02
 -10   2   2    4.78    2.14
 -10   2   2    3.56    2.61
 -10  -2   2    6.27    2.33
  10  -2  -2    0.54    1.65
  -9   2   2    1.31    1.59
  -9  -2   2    0.37    1.41
  -9   2   2    0.56    1.70
   9  -2  -2   -0.91    1.33
   8  -2  -2   11.89    2.25
  -8   2   2    9.53    2.36
  -8  -2   2    8.63    1.96
  -8   2   2    9.64    2.20
  -7  -2   2    2.15    1.15
   7  -2  -2    3.05    1.41
  -7   2   2    2.40    1.50
  -7   2   2    1.03    1.45
   6  -2  -2    0.03    1.02
   6  -2  -2   -1.52    1.03
  -6   2   2    1.57    1.25
  -6   2   2    0.08    1.34
   5  -2  -2   26.50    2.33
   5   2  -2   32.66    2.72
  -5   2   2   27.91    2.64
   5  -2  -2   31.19    2.70
  -5   2   2   26.88    2.39
   5   2  -2   33.74    2.71
   4   2  -2  123.06    4.55
  -4   2   2  127.16    5.06
   4   2  -2  133.24    4.74
  -4   2   2  120.06    4.54
   4  -2  -2  130.86    5.03
   4  -2  -2  126.90    4.65
   3   2  -2   33.48    2.30
   3  -2  -2   31.44    2.16
  -3   2   2   33.41    2.53
   3   2  -2   35.08    1.63
   3  -2  -2   34.80    2.54
  -2  -2   2   30.54    2.04
   2  -2  -2   20.76    1.81
   2   2  -2   23.85    1.32
  -2   2   2   23.30    2.05
   2   2  -2   22.64    1.79
  -2  -2   2   22.58    1.33
   1   2  -2 1743.48   36.29
  -1  -2   2 1759.13   36.42
   1  -2  -2 1761.34   36.55
  -1   2   2 1745.95   36.63
  -1  -2   2 1791.56   33.36
   0  -2  -2 2444.44   43.26
   0  -2  -2 2483.09   50.08
   0   2   2 2433.33   43.25
   0   2   2 2453.94   50.18
   0  -2   2 2486.64   50.03
   0   2  -2 2385.75   49.83
   1   2   2 1833.15   38.32
  -1   2  -2 1800.85   38.01
  -1   2  -2 1896.08   32.86
  -1  -2  -2 1830.59   38.23
   1  -2   2 1822.55   38.09
   1   2   2 1875.45   32.86
   2   2   2  774.29   17.57
  -2   2  -2  764.34   17.36
   2  -2   2  780.74   14.27
   3   2   2    3.50    1.28
   3  -2   2    2.08    1.05
   3  -2   2    4.99    1.23
  -3   2  -2    3.56    1.12
  -3   2  -2    3.32    1.08
   4  -2   2   17.84    1.92
   4  -2   2   25.30    2.38
  -4   2  -2   20.97    1.98
  -4   2  -2   19.43    2.06
  -5   2  -2  267.64    8.55
   5  -2   2  264.63    8.65
   5  -2   2  257.54    7.89
  -5   2  -2  253.59    7.88
   6  -2   2    3.27    1.60
  -6   2  -2    3.62    1.58
   6  -2   2    4.55    1.51
   6   2   2    2.21    1.35
  -6   2  -2    2.36    1.41
   7   2   2    9.35    2.07
  -7  -2  -2   17.54    2.41
   7  -2   2   17.95    2.80
  -7   2  -2   14.79    2.32
  -7   2  -2   17.23    2.59
   7  -2   2   20.99    2.53
  -8   2  -2   16.00    2.60
   8  -2   2   15.69    2.97
  -8  -2  -2   14.42    2.46
   8  -2   2   12.72    2.37
  -8   2  -2   13.31    2.68
  -9   2  -2   21.04    3.47
  -9  -2  -2   19.21    3.06
   9  -2   2   20.14    3.09
  -9   2  -2   19.01    3.12
 -10  -2  -2   77.60    5.73
 -10   2  -2   77.66    5.62
  10  -2   2   78.90    5.57
 -10   2  -2   82.59    6.18
 -11   2  -2   -0.47    2.20
 -12   3   2    2.83    3.18
 -11   3   2    0.20    2.74
 -10   3   2    8.24    3.04
  10  -3  -2    2.85    2.10
  -9  -3   2   56.21    4.44
  -9   3   2   51.14    4.40
   9  -3  -2   52.37    4.23
  -9   3   2   55.61    4.84
   8   3  -2    1.19    1.73
   8  -3  -2   -0.90    1.21
  -8   3   2   -0.76    1.69
  -8  -3   2   -0.07    1.30
  -8   3   2    1.15    1.63
   7   3  -2   20.11    2.59
   7  -3  -2   14.44    2.31
  -7   3   2   19.25    2.84
   6  -3  -2   24.94    2.87
  -6   3   2   21.35    2.67
   6  -3  -2   24.43    2.58
   6   3  -2   23.59    2.58
   5  -3  -2  368.79   10.98
   5   3  -2  388.53   10.75
   5  -3  -2  371.89   10.36
   5   3  -2  380.00    8.23
  -5   3   2  381.28   11.30
   4  -3  -2   18.96    2.08
   4   3  -2   13.31    1.77
   4   3  -2   18.67    1.30
   4  -3  -2   18.55    2.21
  -4   3   2   17.98    2.12
  -3   3   2    7.33    1.57
  -3  -3   2    7.10    1.46
   3   3  -2    8.80    0.94
   3   3  -2    7.38    1.42
   3  -3  -2    6.42    1.54
  -2  -3   2  129.81    3.72
   2   3  -2  130.49    4.65
  -2  -3   2  133.94    4.78
  -2   3   2  131.68    5.03
   2  -3  -2  136.21    5.04
  -1  -3   2  260.10    6.26
  -1   3   2  266.72    7.69
  -1  -3   2  258.13    7.33
   1   3  -2  263.79    7.21
   1  -3  -2  257.41    5.79
   1  -3  -2  263.45    7.57
   0   3   2  454.33    9.05
   0   3  -2  453.35   11.06
   0   3   2  457.08   11.45
   0  -3  -2  438.68   11.36
   0  -3   2  445.53   11.15
   0  -3  -2  457.94    9.10
  -1   3  -2  130.64    4.61
  -1  -3  -2  133.12    4.84
  -1   3  -2  130.67    3.35
   1   3   2  124.71    4.76
   1   3   2  124.86    3.44
   1  -3   2  131.31    4.73
  -2  -3  -2  533.77   13.19
  -2   3  -2  514.81   12.88
   2  -3   2  519.42   10.04
   2   3   2  516.01   13.08
   3  -3   2   12.19    1.70
   3  -3   2   13.90    1.90
   3  -3   2   12.99    1.09
   3   3   2   12.76    1.88
  -3   3  -2   14.42    1.91
   4  -3   2  151.45    5.64
   4  -3   2  152.02    4.20
   4   3   2  158.70    6.17
  -4   3  -2  161.09    6.15
   4  -3   2  155.10    6.09
  -5   3  -2   68.78    4.09
   5   3   2   61.63    4.02
   5  -3   2   63.78    3.75
   5  -3   2   64.11    4.13
   6  -3   2   58.03    3.80
  -6   3  -2   51.70    3.66
   6   3   2   58.98    4.25
  -6   3  -2   54.28    4.15
   6  -3   2   56.21    4.10
  -7   3  -2    7.41    1.97
   7  -3   2    7.66    2.01
  -7   3  -2    6.59    2.19
   7   3   2    7.35    2.18
   7  -3   2   11.23    2.47
   8   3   2    8.42    2.52
  -8  -3  -2    4.61    1.90
   8  -3   2    8.18    2.25
  -8   3  -2    5.22    2.04
  -8   3  -2    6.10    2.29
   8  -3   2    9.09    2.55
  -9   3  -2   86.65    5.67
   9   3   2   88.45    6.29
  -9  -3  -2   76.88    5.39
  -9   3  -2   77.51    5.78
   9  -3   2  100.26    5.98
 -10   3  -2    6.98    2.85
  10  -3   2    9.85    2.92
 -11   4   2    3.01    3.06
 -10   4   2    2.75    2.84
  -9   4   2   21.40    3.68
  -9  -4   2   18.23    2.94
   9  -4  -2   19.88    3.18
   9   4  -2   26.02    1.99
   8   4  -2   -1.40    1.59
  -8   4   2    1.28    2.04
   8  -4  -2   -1.36    1.26
   8   4  -2    1.20    0.80
  -7   4   2    3.08    1.96
   7   4  -2    3.54    0.83
   7  -4  -2   -0.14    1.42
   7   4  -2    3.97    1.83
   6   4  -2   15.11    2.29
   6   4  -2   16.19    1.24
   6  -4  -2   14.91    2.40
  -6   4   2   14.30    2.55
   5   4  -2   -0.27    0.57
  -5   4   2    0.01    1.44
   5   4  -2    1.64    1.38
   5  -4  -2    0.28    1.38
   5  -4  -2   -1.07    1.00
  -4   4   2    1.86    1.39
   4   4  -2    2.32    1.40
   4  -4  -2    2.40    1.33
   4  -4  -2    2.22    1.44
  -4  -4   2    0.13    1.29
   3   4  -2   87.92    4.19
  -3   4   2   91.21    4.57
  -3  -4   2   89.01    2.95
   3  -4  -2   89.45    3.23
  -3  -4   2   89.56    4.41
   3  -4  -2   86.50    4.54
  -2   4   2   -1.28    1.03
  -2  -4   2    0.08    0.72
   2  -4  -2    0.08    0.74
   2  -4  -2    0.51    1.27
  -2  -4   2    0.18    1.10
   2   4  -2   -1.32    0.86
  -1   4   2    3.03    1.52
  -1  -4   2    0.99    1.21
   1   4  -2    2.44    1.21
   1  -4  -2    2.04    1.27
   1  -4  -2    0.07    0.72
   0   4  -2  439.72   11.57
   0  -4  -2  448.40   12.05
   0  -4   2  441.95   11.80
   0   4   2  444.74    9.33
   0   4   2  450.45   12.02
   1   4   2   42.84    3.03
  -1   4  -2   38.49    1.92
   1   4   2   40.99    2.02
  -1  -4  -2   36.76    3.03
  -1   4  -2   40.40    2.89
   1  -4   2   30.07    2.69
  -2  -4  -2  150.19    5.92
  -2   4  -2  146.89    4.21
   2   4   2  156.16    5.99
   2   4   2  149.09    4.25
  -2   4  -2  158.48    5.85
  -3  -4  -2   45.86    3.42
  -3   4  -2   49.18    3.45
   3  -4   2   49.40    2.05
   3   4   2   48.75    3.40
   3  -4   2   47.39    3.31
   3  -4   2   47.02    3.13
   4  -4   2    9.39    1.87
   4  -4   2   11.36    2.02
   4   4   2    9.62    1.86
   4  -4   2   12.12    1.21
  -4   4  -2   11.41    2.03
   5   4   2   20.08    2.56
   5  -4   2   16.94    2.53
  -5   4  -2   19.58    2.60
   5  -4   2   19.49    2.58
   5  -4   2   19.02    1.57
   6  -4   2   65.85    4.31
   6  -4   2   67.51    4.82
  -6   4  -2   61.60    4.52
   6   4   2   58.26    4.38
   6  -4   2   55.71    2.77
  -7   4  -2    2.36    1.73
   7  -4   2    0.29    1.97
   7  -4   2    0.98    1.74
   7   4   2    1.59    1.75
  -8   4  -2   26.29    3.64
   8   4   2   24.11    3.52
   8  -4   2   29.04    3.79
   8  -4   2   24.21    3.33
  -9   4  -2   20.99    3.54
   9  -4   2   14.46    3.14
  10  -4   2   55.33    5.13
 -10   5   2    1.98    3.07
   9  -5  -2   -2.68    1.56
  -9   5   2    1.63    2.54
   8  -5  -2   12.91    2.84
  -8   5   2   10.52    3.06
  -7   5   2    7.13    2.58
   7   5  -2    7.19    2.40
   7  -5  -2    8.83    2.33
  -6   5   2   12.92    2.69
   6  -5  -2   17.50    2.64
   6   5  -2   14.37    2.57
   5   5  -2    0.61    1.37
  -5   5   2   -0.79    1.44
   5  -5  -2    0.06    0.95
   5  -5  -2   -0.88    1.04
   5  -5  -2    0.60    1.76
   4   5  -2    4.16    1.64
  -4   5   2    8.04    2.05
   4  -5  -2    4.82    1.21
  -4  -5   2    8.56    2.00
   4  -5  -2    5.48    2.01
   3  -5  -2   -0.02    0.78
  -3   5   2   -1.43    1.09
   3   5  -2   -0.33    1.14
   3  -5  -2    0.14    1.34
  -3  -5   2   -0.08    1.39
  -3  -5   2   -0.97    0.73
   2   5  -2   16.34    2.12
  -2  -5   2   15.37    2.19
  -2   5   2   20.29    2.57
   2  -5  -2   15.97    2.39
   2  -5  -2   14.56    1.48
  -2  -5   2   14.84    1.53
  -1  -5   2  195.98    7.18
   1  -5  -2  189.59    5.16
  -1   5   2  186.60    7.24
   1   5  -2  188.75    6.88
   1  -5  -2  194.31    7.47
   0   5   2   96.13    3.44
   0  -5   2  100.04    5.03
   0   5  -2   94.19    4.75
   0  -5  -2   99.63    5.07
   0   5   2   95.35    5.03
   0   5  -2   99.92    3.40
   1   5   2  184.53    5.08
  -1   5  -2  181.80    4.99
  -1   5  -2  167.32    6.61
   1   5   2  170.07    6.81
  -1  -5  -2  183.69    7.13
  -2  -5  -2    2.57    1.65
   2   5   2    2.64    1.00
  -2   5  -2    2.85    1.00
  -2   5  -2    4.78    1.72
   2  -5   2    3.13    1.57
   2   5   2    1.57    1.37
   3   5   2   35.57    3.30
  -3   5  -2   33.49    3.12
  -3  -5  -2   36.50    3.31
   3  -5   2   41.42    1.94
   3  -5   2   43.45    3.54
   4  -5   2    1.36    0.83
   4   5   2    1.56    1.59
  -4   5  -2   -1.21    1.17
  -4  -5  -2    3.12    1.85
   4  -5   2    0.99    1.61
   4  -5   2    1.70    1.47
   5  -5   2   53.34    2.57
   5   5   2   50.61    4.17
   5  -5   2   47.90    3.81
  -5   5  -2   53.33    4.27
   5  -5   2   54.34    4.47
  -6   5  -2   62.31    4.76
   6  -5   2   63.42    4.60
   6  -5   2   61.73    2.99
   6   5   2   63.80    4.63
   6  -5   2   61.08    4.90
   7  -5   2    0.81    1.83
  -7   5  -2    0.47    1.96
   7  -5   2   -1.77    2.00
   7   5   2    1.70    1.99
   7  -5   2    0.80    1.12
   8  -5   2   30.52    2.43
   8  -5   2   29.79    3.84
  -8   5  -2   26.33    3.97
   9  -5   2   24.95    3.85
   9  -5   2   25.82    2.47
  10  -5   2    8.74    3.29
  -9   6   2   -3.24    2.24
   8  -6  -2   -0.49    1.96
  -8   6   2    0.70    2.30
  -7   6   2    7.70    2.91
   7  -6  -2    8.76    2.65
   7  -6  -2    6.26    1.65
   6   6  -2   -0.28    1.76
   6  -6  -2    2.37    1.91
   6  -6  -2    2.33    1.29
  -6   6   2    2.53    2.14
   5  -6  -2    9.20    2.78
  -5   6   2   12.24    2.82
   5  -6  -2   10.08    1.61
   5   6  -2   14.60    2.58
   5  -6  -2    8.33    2.25
  -5  -6   2   10.63    2.69
  -4  -6   2   17.50    2.85
   4   6  -2   20.61    2.85
  -4  -6   2   17.15    1.55
   4  -6  -2   17.51    3.00
  -4   6   2   14.32    2.69
   4  -6  -2   16.22    1.81
   3  -6  -2    9.62    1.46
  -3  -6   2   12.20    1.42
  -3  -6   2    6.26    2.11
   3  -6  -2   12.90    2.64
   3   6  -2   13.72    2.32
  -3   6   2   10.96    2.45
  -2  -6   2   29.02    2.22
  -2   6   2   31.47    3.30
   2  -6  -2   34.13    2.26
   2  -6  -2   28.87    3.34
   2   6  -2   30.75    3.03
  -2  -6   2   29.74    3.11
   1   6  -2    0.67    0.97
   1   6  -2   -2.57    1.08
   1  -6  -2    0.39    1.65
  -1  -6   2   -0.02    1.45
  -1   6   2   -2.99    1.14
   0  -6  -2   42.27    3.83
   0   6  -2   46.81    3.66
   0   6   2   41.25    3.63
   0   6   2   50.19    2.61
   0   6  -2   46.30    2.53
   1   6   2   29.64    2.10
  -1   6  -2   28.04    3.01
   1   6   2   25.96    3.01
  -1  -6  -2   27.68    3.13
  -1   6  -2   28.71    2.11
   2   6   2   41.80    2.52
  -2   6  -2   33.91    3.24
  -2  -6  -2   36.43    3.56
   2   6   2   34.36    3.40
   2  -6   2   34.08    3.39
  -3   6  -2    1.06    1.46
  -3  -6  -2   -0.61    1.55
   3  -6   2    2.33    1.66
   3   6   2    0.56    1.06
   3   6   2   -0.87    1.40
   4  -6   2   51.60    4.19
  -4  -6  -2   54.25    4.59
   4   6   2   50.99    4.39
   4  -6   2   53.83    4.51
   4  -6   2   55.31    2.52
  -4   6  -2   50.93    4.19
   5  -6   2  122.26    6.37
   5   6   2  122.94    6.77
  -5   6  -2  115.84    6.52
   5  -6   2  123.60    4.16
   5  -6   2  121.18    7.08
  -6   6  -2  196.99    9.03
   6  -6   2  196.42    8.56
   6   6   2  202.20    9.03
   6  -6   2  203.37    9.27
   6  -6   2  198.60    5.90
   7  -6   2   19.20    2.01
   7  -6   2   11.70    3.04
  -7   6  -2   20.12    3.63
   8  -6   2    1.96    2.20
   8  -6   2    0.82    1.24
   9  -6   2    4.53    2.71
   7  -7  -2   18.53    3.52
  -7   7   2   18.50    3.82
   6  -7  -2   44.84    4.46
  -6   7   2   29.53    4.17
   6  -7  -2   38.07    2.90
  -5   7   2  469.12   15.71
   5  -7  -2  475.78   11.50
  -5  -7   2  483.41   15.59
   5  -7  -2  464.07   14.48
  -4  -7   2   17.01    1.75
   4   7  -2   14.57    2.80
   4  -7  -2   12.62    1.83
  -4  -7   2   18.59    3.29
  -4   7   2   14.73    3.09
   4  -7  -2   14.88    3.35
   3   7  -2   12.21    2.58
  -3   7   2   13.87    2.93
  -3  -7   2   16.75    1.88
  -3  -7   2   12.25    2.92
   3  -7  -2   22.25    3.62
   3  -7  -2   18.02    1.96
   2  -7  -2   27.37    3.78
  -2  -7   2   20.50    2.15
   2   7  -2   15.33    2.83
   2   7  -2   26.31    2.22
  -2   7   2   23.05    3.20
  -2  -7   2   22.88    3.34
  -1   7   2   99.02    5.87
   1  -7  -2  100.65    6.17
  -1  -7   2   63.11    4.92
   1   7  -2   90.39    3.85
   1   7  -2   91.87    5.41
   0  -7  -2    5.25    2.34
   0  -7   2    0.31    1.13
   0   7   2    6.76    2.24
   0   7   2    4.49    1.28
   0   7  -2    3.27    1.84
   0   7  -2    3.22    1.27
  -1   7  -2   12.03    2.56
   1   7   2    8.19    2.35
   1  -7   2    8.22    2.36
   1   7   2    8.98    1.59
  -1  -7  -2    9.83    2.74
   2  -7   2    5.69    2.43
  -2  -7  -2    4.89    2.39
  -2   7  -2    3.99    2.09
   2   7   2    2.24    1.85
   2   7   2    3.77    1.30
  -2   7  -2    7.26    1.46
   3   7   2    9.21    1.65
  -3   7  -2    5.27    2.13
  -3  -7  -2    9.38    2.74
   3   7   2    8.49    2.54
   3  -7   2    7.62    2.63
   4  -7   2   59.32    4.65
  -4  -7  -2   52.52    2.11
   4   7   2   59.65    3.46
  -4  -7  -2   63.43    5.59
  -4   7  -2   56.41    4.70
   4   7   2   54.14    4.85
   4  -7   2   56.42    4.97
  -5   7  -2  115.92    7.17
   5   7   2  128.69    7.17
  -5  -7  -2  111.07    7.11
   5  -7   2  123.68    6.87
   5  -7   2  123.39    7.78
   6  -7   2   43.59    4.48
   6  -7   2   41.29    2.65
  -6   7  -2   44.17    4.72
   7  -7   2    9.00    1.66
   7  -7   2    6.89    3.01
   8  -7   2    0.20    2.30
   8  -7   2    0.80    1.32
   6  -8  -2   -0.82    2.13
  -5   8   2    5.32    2.68
   5  -8  -2    5.22    1.68
   5  -8  -2    7.57    2.61
  -4  -8   2    7.47    1.43
  -4   8   2    4.75    2.68
  -4  -8   2    4.98    2.75
   4  -8  -2    3.03    1.46
  -3  -8   2    1.30    1.22
   3   8  -2   -0.91    1.25
  -3   8   2   -1.79    2.03
  -3  -8   2    0.29    2.33
  -2  -8   2   13.56    3.19
   2  -8  -2   22.14    3.88
  -2   8   2   25.67    3.96
   2   8  -2   31.09    2.61
  -2  -8   2   27.49    2.58
   1   8  -2    0.86    1.94
   1  -8  -2    1.31    2.39
  -1  -8   2    0.17    1.44
  -1   8   2    2.02    2.14
   1   8  -2    2.29    1.42
   0   8  -2    0.45    1.62
   0   8   2    3.22    1.42
   0  -8  -2    0.56    2.32
   0   8  -2    0.68    0.73
   0   8   2    5.03    2.23
   0  -8   2    2.05    2.13
  -1  -8  -2    1.36    2.52
  -1   8  -2    3.32    2.32
  -1   8  -2    4.05    1.46
   1   8   2    7.49    2.68
   1  -8   2    1.67    2.07
   1   8   2    6.54    1.63
  -2  -8  -2   -0.17    2.02
   2  -8   2   -0.87    2.06
   2   8   2    0.69    2.08
   2   8   2    0.68    1.38
  -2   8  -2    1.60    2.08
   3   8   2   20.52    3.59
  -3  -8  -2   13.44    1.69
   3   8   2   14.23    2.14
  -4  -8  -2  121.96    3.80
   4   8   2  130.72    5.24
   5   8   2   11.78    2.14
   5  -8   2   11.28    3.13
   6  -8   2   28.32    4.24
   7  -8   2   -1.23    2.54
   8  -8   2    1.22    2.77
   8  -8   2    2.55    1.53
   5  -9  -2    2.24    2.50
  -4  -9   2    2.75    1.43
  -3  -9   2    0.78    1.35
  -2  -9   2    3.13    1.57
   1   9  -2    7.90    1.87
  -1  -9   2    4.45    1.86
   0   9  -2    6.17    1.78
  -1   9  -2    1.81    1.53
   1   9   2    3.12    1.61
   2   9   2    2.13    1.56
   3   9   2    5.22    1.84
  -3  -9  -2    3.88    1.46
   5  -9   2   -0.41    2.51
   6  -9   2   -0.63    2.64
   7  -9   2    0.39    2.79
  -2 -10   2    1.03    1.52
  -1 -10   2    0.97    1.78
   5 -10   2   37.59    5.15
  -1 -11   2    0.51    1.89
   0 -11   2   -0.73    1.96
 -10   0   3    1.78    1.90
  -9   0   3   -1.13    1.27
  -9   0   3    3.59    2.22
  -8   0   3    0.67    1.28
  -8   0   3   -0.18    1.53
  -7   0   3    1.64    1.41
  -7   0   3   -0.16    0.60
  -6   0   3   -0.70    0.60
  -6   0   3    0.48    1.20
  -5   0   3   -0.35    0.92
   5   0  -3    1.34    1.00
  -5   0   3    0.91    0.85
   4   0  -3    0.56    0.86
  -4   0   3    0.11    0.75
  -4   0   3    0.16    0.84
   4   0  -3    0.30    0.67
  -3   0   3   -0.41    0.70
   3   0  -3    1.52    0.76
   3   0  -3   -0.21    0.59
  -3   0   3    0.19    0.67
  -2   0   3   -0.52    0.53
   2   0  -3   -0.37    0.44
   2   0  -3   -0.40    0.42
  -2   0   3    0.24    0.58
  -1   0   3   -0.16    0.32
   1   0  -3   -0.24    0.25
  -1   0   3   -0.29    0.35
   0   0   3   -0.58    0.43
   0   0  -3   -0.15    0.45
  -1   0  -3   -0.16    0.55
  -1   0  -3   -0.38    0.46
   1   0   3   -1.28    0.52
  -2   0  -3   -1.36    0.57
   2   0   3   -0.29    0.79
   2   0   3    1.43    0.69
   3   0   3    0.22    0.73
  -3   0  -3   -0.02    0.75
   4   0   3    0.15    1.07
  -4   0  -3   -0.23    0.85
   5   0   3   -0.73    0.98
  -5   0  -3    0.84    1.01
   6   0   3    0.44    1.20
  -6   0  -3   -1.26    1.01
  -7   0  -3   -1.52    1.02
   7   0   3   -0.81    1.29
   8   0   3    1.56    1.83
  -8   0  -3   -0.47    1.26
  -9   0  -3   -1.39    1.52
 -10   0  -3    1.35    1.84
 -11   1   3   16.72    3.69
 -10  -1   3    1.26    1.87
 -10   1   3    3.41    2.48
 -10   1   3   -3.64    1.25
  -9  -1   3  128.02    6.28
  -9   1   3  138.45    6.55
  -9   1   3  131.10    6.96
   8  -1  -3   10.72    2.02
  -8   1   3   12.05    2.50
  -8   1   3    7.56    2.02
  -7   1   3    2.86    1.53
   7  -1  -3    3.10    1.30
  -7   1   3    2.18    1.26
  -7  -1   3   -0.34    0.66
   6  -1  -3   57.44    3.27
  -6   1   3   53.96    3.63
  -6  -1   3   61.28    3.30
   5  -1  -3   24.78    2.23
  -5   1   3   20.31    2.17
   5   1  -3   24.47    2.10
   5  -1  -3   23.55    2.03
  -5  -1   3   19.87    1.85
  -4   1   3   46.04    2.54
   4  -1  -3   53.35    2.66
  -4   1   3   47.54    2.86
   4  -1  -3   45.08    2.70
   4   1  -3   50.79    2.63
  -4  -1   3   47.85    2.47
   3  -1  -3  238.42    6.50
   3  -1  -3  241.96    6.07
  -3   1   3  238.13    6.12
   3   1  -3  233.25    6.14
  -3   1   3  245.01    6.67
  -2   1   3   -0.06    0.75
   2   1  -3   -0.15    0.47
   2  -1  -3    0.48    0.68
   2   1  -3   -0.01    0.54
   2  -1  -3    0.24    0.59
   1   1  -3  626.77   14.50
   1   1  -3  606.12   12.33
  -1  -1   3  614.25   13.72
   1  -1  -3  608.52   13.33
  -1   1   3  622.09   13.49
  -1  -1   3  602.96   12.40
   0  -1   3 1941.39   42.18
   0  -1  -3 1996.76   40.87
   0   1  -3 2005.88   43.45
   0   1   3 1982.97   41.03
   0   1  -3 2008.19   37.39
   0  -1   3 2005.29   37.53
   1   1   3  457.53   10.44
  -1   1  -3  454.39    9.46
   1  -1   3  459.54   10.27
  -1  -1  -3  450.59    9.23
  -1   1  -3  448.06   10.17
   1  -1   3  456.35    9.67
   1   1   3  449.36    8.62
  -1  -1  -3  457.36    8.58
   1  -1   3  454.03    9.51
  -2  -1  -3 1311.97   24.58
   2  -1   3 1293.47   25.08
   2  -1   3 1300.23   23.32
   2   1   3 1300.41   24.68
   2  -1   3 1254.97   27.05
  -2   1  -3 1254.56   24.92
  -2   1  -3 1248.88   26.99
   3   1   3    7.75    0.83
   3  -1   3    7.97    1.23
  -3   1  -3    6.72    1.31
  -3   1  -3    7.77    1.19
  -4   1  -3 1758.45   37.12
  -4   1  -3 1735.86   34.18
   4  -1   3 1709.19   37.04
   4  -1   3 1708.40   34.24
  -5   1  -3 1274.16   29.23
   5  -1   3 1317.01   27.20
  -5  -1  -3 1297.30   27.12
  -5   1  -3 1312.62   27.08
   5  -1   3 1294.70   29.31
   5   1   3 1306.27   29.27
   6  -1   3    0.63    1.27
  -6   1  -3    2.31    1.29
   6  -1   3    0.45    1.03
  -6   1  -3    1.10    1.40
   6   1   3    1.02    1.26
  -6  -1  -3   -1.12    0.93
   7   1   3   36.37    3.39
  -7   1  -3   26.66    2.97
  -7  -1  -3   33.03    2.99
   7  -1   3   30.74    2.93
   7  -1   3   29.47    3.12
  -7   1  -3   28.44    2.94
  -8  -1  -3    9.86    2.21
   8  -1   3    9.16    2.38
  -8   1  -3   13.40    2.71
  -8   1  -3   13.50    2.41
   8   1   3   12.24    2.53
   8  -1   3   10.17    2.16
  -9  -1  -3   90.97    5.55
  -9   1  -3   96.49    5.75
 -10   1  -3   56.83    4.96
 -10  -1  -3   54.65    4.69
 -12   2   3    5.08    3.30
 -11   2   3   15.88    3.70
 -10  -2   3   -0.64    1.60
 -10   2   3   -0.91    1.63
  10  -2  -3   -0.22    1.51
 -10   2   3    1.37    2.35
  -9   2   3    4.79    2.08
   9  -2  -3    5.39    1.99
  -9   2   3   10.28    2.65
  -9  -2   3    3.73    1.60
  -8   2   3   75.60    4.66
   8  -2  -3   82.38    4.80
  -8   2   3   72.86    5.05
  -7   2   3   -1.61    1.23
  -7   2   3    0.37    1.23
   7  -2  -3   -1.09    1.00
  -7  -2   3    0.73    1.08
   6  -2  -3  191.58    6.75
  -6   2   3  209.13    7.64
   6   2  -3  211.48    7.14
  -6  -2   3  209.99    6.78
  -6   2   3  199.38    6.94
  -5   2   3  718.36   16.49
   5  -2  -3  702.75   16.29
   5  -2  -3  741.55   17.68
   5   2  -3  731.08   17.16
  -5   2   3  721.82   17.87
   4  -2  -3  146.20    4.97
  -4   2   3  144.39    5.49
   4   2  -3  147.80    4.88
   4   2  -3  150.56    5.00
   4  -2  -3  140.39    5.23
   3  -2  -3 1383.89   29.13
   3  -2  -3 1341.28   26.91
   3   2  -3 1344.79   25.93
   3   2  -3 1349.38   28.56
  -3   2   3 1347.60   29.21
   2   2  -3  133.17    3.98
   2   2  -3  127.31    3.63
  -2   2   3  124.89    4.44
   2  -2  -3  132.01    4.40
  -2  -2   3  127.15    3.65
  -2  -2   3  132.26    4.13
   1   2  -3  345.13    8.09
  -1   2   3  340.96    8.70
   1   2  -3  345.58    7.70
   1  -2  -3  351.06    8.70
  -1  -2   3  347.68    7.75
  -1  -2   3  340.57    8.27
   0  -2   3    5.44    1.02
   0  -2   3    6.14    1.02
   0  -2  -3    4.97    1.07
   0  -2  -3    5.04    0.72
   0   2   3    3.74    1.02
   0   2  -3    6.76    0.97
   1   2   3  110.53    2.73
  -1  -2  -3  104.68    3.85
   1  -2   3  107.43    3.69
  -1   2  -3  101.48    3.55
   1   2   3  105.45    3.86
   2  -2   3    5.54    0.52
  -2  -2  -3    3.79    0.57
  -2   2  -3    3.74    0.73
  -2   2  -3    5.30    1.12
   2  -2   3    5.38    1.10
   2  -2   3    4.72    1.11
   2   2   3    3.82    1.23
  -3   2  -3  523.60   11.99
   3  -2   3  517.39   12.03
   3  -2   3  530.01   10.09
  -3   2  -3  520.01   12.89
   3   2   3  517.60   13.05
   4  -2   3   49.95    3.21
  -4   2  -3   51.04    3.31
   4   2   3   51.76    1.67
   4  -2   3   55.29    3.11
  -4   2  -3   54.87    3.14
  -5   2  -3    5.35    1.44
   5   2   3    4.16    0.72
   5  -2   3    2.82    1.30
   5  -2   3    4.81    1.59
  -5   2  -3    4.08    1.56
   6  -2   3    2.13    1.27
  -6   2  -3    1.50    1.18
   6   2   3    0.49    1.24
  -6   2  -3   -0.63    1.23
   6  -2   3    2.82    1.63
   7  -2   3    4.56    1.74
   7  -2   3    5.16    1.97
  -7   2  -3    5.95    1.87
  -7   2  -3    8.36    1.97
   7   2   3    4.98    1.84
  -7  -2  -3    5.11    1.73
  -8  -2  -3    0.94    1.51
   8  -2   3    1.08    1.59
  -8   2  -3    0.61    1.42
   8  -2   3   -0.90    1.88
  -8   2  -3    3.99    1.93
  -9   2  -3   49.12    4.67
  -9  -2  -3   49.60    4.40
  -9   2  -3   53.57    4.58
   9  -2   3   58.34    4.65
 -10   2  -3    2.48    2.14
  10  -2   3    1.90    2.08
 -10  -2  -3    2.48    2.22
 -10   2  -3    4.65    2.40
 -12   3   3    6.89    3.73
 -11   3   3    0.95    2.67
 -10   3   3    3.46    2.64
   9  -3  -3   40.86    3.84
  -9   3   3   38.29    3.92
  -9   3   3   33.37    3.97
   8   3  -3   98.17    5.55
   8  -3  -3  105.57    5.46
  -8   3   3  111.18    5.79
  -8   3   3  101.39    6.12
  -7   3   3   26.41    3.20
   7   3  -3   24.70    2.86
   7  -3  -3   26.72    2.80
   6  -3  -3    0.51    1.12
  -6   3   3    0.93    1.50
   6   3  -3    1.40    1.35
   6   3  -3    0.80    0.82
   5   3  -3    3.88    1.38
   5  -3  -3    5.36    1.67
   5  -3  -3    6.81    1.59
  -5   3   3    3.84    1.64
   5   3  -3    4.42    0.95
   4   3  -3    2.78    1.20
   4  -3  -3    2.51    1.17
  -4   3   3   -0.01    1.12
   4  -3  -3    2.75    1.29
   4   3  -3    2.16    0.79
  -3  -3   3    1.44    1.10
  -3   3   3    3.87    1.37
   3   3  -3    4.28    1.13
   3  -3  -3    5.14    1.47
   3   3  -3    1.99    0.75
  -2   3   3  159.79    5.73
  -2  -3   3  163.75    5.39
   2   3  -3  165.34    4.47
  -2  -3   3  168.21    4.54
   2   3  -3  158.57    5.06
   2  -3  -3  157.63    5.57
  -1   3   3  157.69    5.54
   1  -3  -3  171.80    5.70
   1  -3  -3  164.63    4.15
  -1  -3   3  166.19    4.69
  -1  -3   3  164.75    5.34
   1   3  -3  162.58    5.05
   0  -3   3    8.81    1.39
   0  -3  -3    9.22    1.01
   0   3  -3    9.25    1.31
   0   3   3   10.81    1.67
   0  -3  -3    8.79    1.56
   1  -3   3   10.83    1.51
  -1  -3  -3   10.52    1.65
   1   3   3   11.06    1.68
   1   3   3   10.28    1.02
  -1   3  -3   11.63    0.95
  -1   3  -3    8.17    1.33
   2   3   3  286.64    6.31
   2  -3   3  275.67    8.03
  -2   3  -3  281.50    6.17
  -2   3  -3  280.91    8.02
  -2  -3  -3  281.82    8.33
   2   3   3  271.24    8.25
   3  -3   3  191.13    4.48
   3   3   3  197.37    6.83
  -3   3  -3  201.84    6.66
   3  -3   3  202.98    6.37
  -4   3  -3   30.42    2.69
   4  -3   3   26.63    1.55
   4   3   3   27.94    2.72
   4  -3   3   23.92    2.33
   4  -3   3   28.34    2.67
   5  -3   3  143.59    4.15
  -5   3  -3  147.41    6.23
   5   3   3  138.90    6.10
   5  -3   3  138.01    5.71
   5  -3   3  146.49    6.32
  -5   3  -3  149.02    5.82
   6  -3   3  104.73    5.63
  -6   3  -3  104.51    5.12
   6  -3   3   97.53    5.03
   6   3   3  102.69    5.39
  -6   3  -3   99.78    5.45
   7  -3   3   12.65    2.68
  -7   3  -3    5.91    1.95
  -7   3  -3    9.08    2.26
   7   3   3   10.82    2.49
   7  -3   3    9.52    2.27
   7   3   3   10.93    0.84
   7   3   3   11.36    2.31
   8   3   3   13.12    1.12
   8  -3   3   14.78    2.73
   8   3   3   11.73    2.69
   8  -3   3   15.60    3.13
  -8  -3  -3   14.45    2.62
  -8   3  -3   10.47    2.66
  -8   3  -3    8.27    2.26
  -9   3  -3    3.27    2.02
   9  -3   3    2.20    1.98
   9   3   3   -0.71    0.77
  -9  -3  -3    1.87    2.08
   9   3   3    2.02    2.38
  -9   3  -3    1.76    2.00
 -10   3  -3   -1.82    1.82
  10   3   3    1.09    0.93
  10  -3   3    1.91    2.15
 -11   4   3   -1.64    2.39
 -10   4   3    3.93    2.88
   9  -4  -3    0.24    1.60
  -9   4   3   -2.03    1.80
   9   4  -3    0.65    1.05
  -9  -4   3    0.26    1.10
   8   4  -3    3.19    1.97
   8   4  -3    1.89    0.98
  -8   4   3    3.27    2.19
   8  -4  -3    2.64    1.78
   7   4  -3   11.52    1.32
   7  -4  -3   11.23    2.36
  -7   4   3   13.44    2.73
   7   4  -3    9.36    2.26
   6   4  -3   -0.31    0.65
  -6   4   3   -0.54    1.46
   6  -4  -3   -0.11    1.21
   6   4  -3   -0.30    1.14
  -5   4   3   58.62    4.03
   5   4  -3   52.31    2.30
   5  -4  -3   58.03    3.68
   5  -4  -3   51.90    4.03
   5   4  -3   48.20    3.42
   4   4  -3   -0.28    0.69
   4  -4  -3    0.78    1.43
   4   4  -3   -1.41    0.91
   4  -4  -3   -0.58    1.03
  -4   4   3    1.92    1.54
  -4  -4   3   -0.45    1.20
   3  -4  -3    0.07    1.21
  -3   4   3    0.65    1.27
  -3  -4   3    1.29    0.81
   3   4  -3    3.57    1.25
  -3  -4   3    0.96    1.21
   2  -4  -3    1.95    1.42
  -2   4   3    5.20    1.55
  -2  -4   3    1.46    1.19
   2   4  -3    1.66    1.05
   2  -4  -3    2.34    0.90
  -2  -4   3    3.44    1.00
   1  -4  -3  403.74    8.71
   1   4  -3  389.90   10.51
  -1  -4   3  408.57   10.91
  -1   4   3  394.27   11.22
   1  -4  -3  411.78   11.25
  -1  -4   3  399.90    9.43
   0  -4   3   40.20    2.89
   0   4  -3   39.26    2.70
   0   4   3   37.89    1.88
   0  -4  -3   37.23    2.92
   0  -4  -3   38.50    2.02
   0   4   3   40.32    2.98
  -1   4  -3    3.43    0.85
   1  -4   3    2.32    1.38
   1   4   3    2.24    0.84
   1   4   3    3.74    1.46
  -1   4  -3    2.16    1.21
  -1  -4  -3    2.56    1.39
  -2   4  -3  232.14    7.51
  -2  -4  -3  223.86    7.76
   2   4   3  222.19    7.74
   2  -4   3  232.68    7.65
   2   4   3  236.11    5.77
  -2   4  -3  236.21    5.67
  -3  -4  -3   -1.07    1.21
   3  -4   3   -0.40    0.52
   3   4   3   -1.04    1.06
   3  -4   3    0.30    1.15
  -3   4  -3   -1.59    1.06
   3  -4   3   -0.58    0.60
   4  -4   3   79.62    4.26
   4  -4   3   79.21    4.50
   4   4   3   76.85    4.58
  -4   4  -3   84.12    4.61
   4  -4   3   81.82    2.76
  -5   4  -3   16.05    2.47
   5  -4   3   17.04    2.47
   5  -4   3   17.17    2.67
   5  -4   3   18.51    1.45
   5   4   3   14.75    2.46
   6  -4   3    0.77    1.55
   6  -4   3    2.31    1.89
   6   4   3   -0.57    1.32
   6  -4   3    1.23    0.86
  -6   4  -3    1.18    1.59
  -7   4  -3    8.86    2.58
   7  -4   3    9.69    2.37
   7  -4   3    6.87    2.53
   7  -4   3    7.53    1.32
   7   4   3    6.32    2.36
   8  -4   3    7.05    2.42
   8  -4   3    9.81    2.92
  -8   4  -3   10.13    2.81
   8   4   3    0.76    1.94
   9  -4   3    0.76    2.19
  -9   4  -3    2.00    2.30
  -9  -4  -3    1.10    1.96
  10  -4   3   35.26    4.42
 -10   5   3    0.68    2.89
   9  -5  -3   38.13    4.15
  -9   5   3   49.41    5.20
   8   5  -3   -1.61    0.77
  -8   5   3    0.95    2.05
   8  -5  -3   -3.66    1.34
  -7   5   3   18.53    3.30
   7   5  -3   19.91    2.91
   7  -5  -3   18.41    2.88
   6  -5  -3   -0.03    1.39
   6   5  -3    0.21    1.45
  -6   5   3    1.59    1.68
  -5  -5   3   11.40    2.38
   5  -5  -3    5.99    1.80
   5   5  -3    7.87    1.96
  -5   5   3    7.12    2.07
   4  -5  -3    2.44    1.11
  -4   5   3    2.18    1.61
  -4  -5   3    1.50    1.40
   4   5  -3    2.40    1.48
   4  -5  -3    2.70    1.86
  -3  -5   3  107.76    3.79
  -3   5   3  108.58    5.60
  -3  -5   3  112.21    5.36
   3   5  -3  115.76    5.10
   3  -5  -3  112.16    5.67
   3  -5  -3  108.71    3.91
   2   5  -3    1.07    1.25
  -2  -5   3    1.93    1.44
   2  -5  -3   -1.18    1.33
  -2  -5   3   -0.21    0.81
   2  -5  -3   -1.20    0.79
  -2   5   3   -1.31    1.34
   1  -5  -3   85.49    3.28
  -1  -5   3   88.91    3.71
   1  -5  -3   88.72    4.88
  -1  -5   3   79.98    4.40
  -1   5   3   96.11    5.04
   1   5  -3   82.77    4.27
   0  -5   3  124.16    5.55
   0   5   3  114.47    3.75
   0   5  -3  122.21    3.70
   0   5  -3  121.94    5.18
   0  -5  -3  120.76    5.64
   0   5   3  115.26    5.56
  -1   5  -3   12.78    1.97
  -1  -5  -3    9.78    2.08
   1  -5   3    5.84    1.73
   1   5   3   12.93    1.37
   1   5   3   12.21    2.11
  -1   5  -3    8.26    1.21
  -2  -5  -3  339.21   10.62
   2   5   3  323.55   10.45
   2   5   3  318.48    7.71
  -2   5  -3  311.34    9.91
  -2   5  -3  332.49    7.73
   3   5   3  143.19    6.45
  -3   5  -3  144.08    6.28
   3   5   3  142.61    4.60
  -3  -5  -3  162.25    6.91
   4   5   3   -0.73    1.29
   4  -5   3    0.44    1.42
   4  -5   3   -0.35    1.33
  -4   5  -3   -0.19    1.36
   4  -5   3    0.58    0.73
   5  -5   3   -0.01    1.39
  -5   5  -3    2.35    1.70
   5   5   3   -0.46    1.28
   5  -5   3   -0.83    0.77
   5  -5   3    0.00    1.48
   6   5   3   21.23    3.18
   6  -5   3   20.62    3.04
   6  -5   3   21.63    3.27
   6  -5   3   18.71    1.75
  -6   5  -3   21.45    3.19
   7  -5   3   -1.42    0.94
   7  -5   3    1.83    1.94
   7   5   3   -2.49    1.68
  -7   5  -3   -2.40    1.91
   7  -5   3    0.38    2.35
  -8   5  -3    9.38    3.08
   8  -5   3    9.17    2.73
   8  -5   3    8.49    1.56
   9  -5   3   20.77    2.17
   9  -5   3   19.88    3.61
  10  -5   3    3.46    2.72
  -9   6   3   11.85    3.73
  -8   6   3    1.09    2.59
   8  -6  -3   -1.93    1.84
  -7   6   3    1.70    2.51
   7  -6  -3    3.55    1.61
   7  -6  -3    4.58    2.32
   6  -6  -3    4.53    1.98
  -6   6   3    2.75    2.41
   6   6  -3    4.31    2.10
   6  -6  -3    3.33    1.45
   5   6  -3   46.69    4.00
   5  -6  -3   41.98    2.87
   5  -6  -3   40.61    3.70
  -5   6   3   51.46    4.54
  -5  -6   3   40.33    4.02
  -4  -6   3   28.16    1.99
   4  -6  -3   31.74    3.51
   4  -6  -3   27.63    2.18
  -4   6   3   25.99    3.33
   4   6  -3   23.45    2.82
  -4  -6   3   27.49    3.26
  -3   6   3   17.50    2.83
   3   6  -3   18.47    2.46
  -3  -6   3   19.80    2.83
  -3  -6   3   16.99    1.68
   3  -6  -3   15.00    1.69
   3  -6  -3   15.74    2.82
  -2  -6   3    2.24    1.11
   2  -6  -3    3.58    1.18
  -2   6   3   -0.67    1.34
   2  -6  -3    0.87    1.67
  -2  -6   3    3.62    1.82
   2   6  -3   -0.08    1.31
   1  -6  -3   74.17    4.85
  -1   6   3   75.89    4.76
  -1  -6   3   88.96    5.07
  -1  -6   3   76.66    3.74
   1   6  -3   75.77    4.42
   0   6  -3   24.13    2.68
   0  -6   3   19.40    2.67
   0   6  -3   22.08    1.81
   0   6   3   25.04    1.94
   0   6   3   23.92    2.94
   0  -6  -3   28.10    3.25
  -1   6  -3   26.98    2.04
   1   6   3   25.97    2.99
   1   6   3   26.48    2.02
  -1  -6  -3   28.06    3.16
  -1   6  -3   26.56    2.88
   1  -6   3   26.56    3.07
  -2  -6  -3   42.53    3.93
   2   6   3   47.71    4.04
  -2   6  -3   43.08    3.64
   2   6   3   44.15    2.58
  -2   6  -3   40.25    2.48
  -3   6  -3    3.83    1.80
  -3  -6  -3    6.36    2.29
   3   6   3    2.53    1.73
   3  -6   3    6.29    2.24
   3   6   3    4.57    1.29
  -4  -6  -3    5.13    2.29
   4  -6   3    5.81    2.25
   4   6   3    9.10    2.51
  -4   6  -3    9.88    2.45
   4   6   3    6.70    1.50
   4  -6   3   10.07    2.34
   5  -6   3   21.08    3.11
   5  -6   3   18.61    3.31
   5   6   3   21.35    3.33
  -5   6  -3   23.90    3.39
   5  -6   3   16.76    1.58
   6  -6   3  166.47    8.04
   6  -6   3  173.72    8.74
   6  -6   3  182.32    5.25
   6   6   3  179.70    8.56
  -6   6  -3  169.14    8.30
  -7   6  -3   43.10    4.55
   7  -6   3   31.43    2.45
   7  -6   3   32.45    4.03
   8  -6   3    1.68    1.30
   8  -6   3    3.13    2.35
   9  -6   3   -0.19    1.25
   9  -6   3    1.55    2.30
  -8   7   3    6.69    3.06
  -7   7   3   17.27    3.71
   7  -7  -3   15.48    3.30
   6  -7  -3   44.43    4.50
   6  -7  -3   40.45    3.05
  -6   7   3   32.48    4.44
   5  -7  -3   50.75    3.35
   5  -7  -3   58.63    4.86
  -5  -7   3   55.42    4.99
  -5   7   3   52.33    5.10
   4   7  -3    3.50    2.02
  -4   7   3    9.88    2.78
  -4  -7   3    5.12    1.35
  -4  -7   3    2.93    2.39
   4  -7  -3    9.54    1.75
   3   7  -3   33.85    3.63
   3  -7  -3   35.98    2.73
  -3  -7   3   32.91    2.52
  -3   7   3   30.79    3.80
  -3  -7   3   30.89    3.75
   3  -7  -3   38.30    4.19
  -2  -7   3  152.94    5.56
  -2  -7   3  151.35    7.44
   2  -7  -3  157.42    7.70
  -2   7   3  157.29    7.52
   2   7  -3  140.97    6.83
   2  -7  -3  140.40    4.94
   1   7  -3    4.71    1.39
  -1   7   3    1.89    2.00
   1   7  -3    3.11    1.94
  -1  -7   3    4.98    1.56
   1  -7  -3    3.57    2.05
  -1  -7   3    1.46    1.91
   0   7   3   -0.50    0.93
   0   7   3    0.58    1.57
   0   7  -3   -0.06    1.04
   0  -7   3    0.07    1.62
   0  -7  -3    0.28    1.79
   0   7  -3   -3.06    1.33
   1   7   3   29.64    2.27
  -1  -7  -3   29.04    3.76
   1   7   3   23.15    3.30
  -1   7  -3   25.91    2.17
  -1   7  -3   32.98    3.47
  -2   7  -3   10.64    2.47
  -2   7  -3    6.11    1.31
   2   7   3   12.37    2.75
  -2  -7  -3    8.63    2.71
   2   7   3   12.34    1.73
   2  -7   3    5.40    2.15
  -3   7  -3    4.38    2.24
  -3  -7  -3    4.74    2.61
   3  -7   3    7.01    2.45
   3   7   3    4.67    1.49
   3   7   3    5.29    2.37
  -4   7  -3    5.31    2.43
   4   7   3    3.87    1.49
  -4  -7  -3    5.96    2.53
   4   7   3    3.40    2.35
   4  -7   3    2.72    2.24
  -4  -7  -3    3.19    0.76
   4  -7   3    6.00    2.65
   5  -7   3   18.70    3.34
   5   7   3   22.04    3.58
  -5   7  -3   20.43    3.37
   5  -7   3   23.98    3.86
   5   7   3   21.87    2.45
   6  -7   3   61.10    5.16
   7  -7   3    2.94    1.31
   7  -7   3    5.39    2.84
   8  -7   3   -1.85    1.11
   8  -7   3   -1.31    2.37
   9  -7   3   19.94    4.17
   6  -8  -3    5.18    2.55
  -5   8   3   36.09    4.65
   5  -8  -3   36.65    4.33
   4  -8  -3   34.23    2.79
  -4  -8   3   34.04    4.30
  -4   8   3   41.61    4.81
  -4  -8   3   37.05    2.70
  -3   8   3   27.44    3.94
  -3  -8   3   33.65    2.68
  -3  -8   3   24.73    3.78
  -2  -8   3    7.14    2.68
  -2   8   3    8.48    2.66
  -2  -8   3   10.20    1.83
   2  -8  -3    9.13    3.03
   2   8  -3    7.31    1.77
   1  -8  -3   14.60    3.35
  -1  -8   3   13.00    3.14
   1   8  -3   12.13    1.89
   1   8  -3   11.69    2.77
  -1   8   3   12.97    3.00
  -1  -8   3   13.92    2.21
   0   8  -3   28.69    3.70
   0  -8   3   16.86    3.17
   0   8   3   29.19    3.98
   0   8  -3   28.17    2.44
   0  -8  -3   28.55    3.93
   1   8   3    5.59    1.56
  -1   8  -3    2.88    1.19
  -1   8  -3    8.81    2.54
  -1  -8  -3    2.32    2.24
   1  -8   3    1.19    1.54
   1   8   3    3.24    2.19
   2   8   3   30.65    2.61
  -2  -8  -3   38.45    4.67
  -2   8  -3   28.53    2.54
   2  -8   3   25.49    3.91
   2   8   3   24.38    3.78
   3   8   3    0.08    2.12
   3   8   3   -0.70    1.33
   4  -8   3   21.88    3.66
   4   8   3   23.94    2.55
  -4  -8  -3   22.83    1.69
   5   8   3   -0.24    1.44
   5  -8   3    2.30    2.24
   6  -8   3    1.83    2.22
   7  -8   3   -0.35    2.42
   8  -8   3   -0.95    2.49
  -4  -9   3   -1.40    1.24
  -3  -9   3   23.63    2.55
  -2  -9   3    5.58    1.79
  -1  -9   3   29.67    3.05
   0   9  -3    0.59    1.04
   1   9   3   -1.09    1.30
   2   9   3   10.18    2.02
   3   9   3    3.58    1.77
   5  -9   3    8.52    3.15
   6  -9   3    3.62    3.04
   7  -9   3    0.74    2.81
  -2 -10   3    1.03    1.46
  -1 -10   3   -0.92    1.70
   0 -10   3   -3.90    1.56
   4 -10   3   12.56    3.42
   5 -10   3    5.86    3.32
   6 -10   3    5.57    3.39
  -1 -11   3    2.83    2.05
   0 -11   3    2.09    2.12
   1 -11   3   -4.22    1.95
   4 -11   3    3.01    3.06
 -10   0   4  251.88   10.55
 -10   0   4  237.94    9.29
  -9   0   4  208.15    8.95
  -8   0   4  188.57    7.86
  -7   0   4  178.77    6.49
  -7   0   4  169.89    6.92
  -6   0   4   58.68    3.32
  -6   0   4   59.70    3.65
  -5   0   4   20.83    2.03
  -5   0   4   24.21    1.98
  -4   0   4   13.80    1.57
  -4   0   4   14.49    1.48
   4   0  -4   17.66    1.47
   4   0  -4   14.49    1.51
   3   0  -4   -0.01    0.64
  -3   0   4   -0.13    0.63
   3   0  -4    2.65    0.70
  -3   0   4   -0.18    0.73
   2   0  -4 3629.53   77.07
  -2   0   4 3688.12   69.51
  -2   0   4 3673.70   75.12
   2   0  -4 3607.52   70.00
   1   0  -4 9999.85  247.40
  -1   0   4 9878.75  264.83
   0   0  -4  196.23    4.85
   0   0  -4  195.53    4.34
  -1   0  -4  133.97    3.48
   1   0   4  137.19    3.74
  -1   0  -4  131.21    3.65
   2   0   4 2333.11   43.76
  -2   0  -4 2330.70   44.07
  -3   0  -4  550.39   12.22
   4   0   4  156.75    5.66
  -4   0  -4  155.13    5.22
   5   0   4  226.78    7.69
  -5   0  -4  217.72    6.99
  -6   0  -4   11.89    1.89
   6   0   4    8.99    2.03
   7   0   4    2.28    1.64
  -7   0  -4   -0.34    1.11
  -8   0  -4   34.69    3.50
   8   0   4   39.47    3.95
  -9   0  -4   33.17    3.80
 -10   0  -4    1.66    1.93
 -12   1   4   -5.01    2.51
 -11   1   4   39.42    4.82
 -10   1   4   15.01    2.90
 -10   1   4   15.69    3.39
  -9   1   4   29.77    3.31
  -9   1   4   27.53    3.63
  -8   1   4    2.18    1.77
   8  -1  -4    2.47    1.51
  -8   1   4   -0.06    0.88
  -8  -1   4   -0.36    1.16
   7  -1  -4    0.12    0.99
  -7   1   4   -0.07    0.65
  -7   1   4   -0.65    1.18
  -7  -1   4    0.42    1.10
  -6  -1   4    6.69    1.39
  -6   1   4    7.76    1.77
   6  -1  -4   10.75    1.64
  -6   1   4    9.36    1.64
   5  -1  -4   75.44    3.33
  -5   1   4   64.99    3.61
  -5  -1   4   71.00    3.63
  -5  -1   4   70.95    3.28
  -5   1   4   65.77    3.26
   4  -1  -4  156.79    5.24
   4  -1  -4  163.42    4.98
  -4  -1   4  162.92    5.30
  -4   1   4  171.21    5.58
  -4  -1   4  166.32    4.88
   4   1  -4  165.35    4.99
  -4   1   4  171.55    5.12
  -3  -1   4   62.52    2.58
   3  -1  -4   59.03    2.50
  -3   1   4   61.33    2.60
   3   1  -4   56.98    2.33
   3   1  -4   58.60    2.30
   3  -1  -4   63.14    2.66
  -3   1   4   62.77    2.83
   2  -1  -4 1019.56   19.94
   2  -1  -4 1018.44   21.46
   2   1  -4 1028.09   21.84
  -2   1   4 1021.24   21.71
  -2  -1   4 1008.32   21.50
   2   1  -4 1000.27   21.69
  -1  -1   4 3099.79   73.68
   1   1  -4 3081.15   57.49
  -1  -1   4 3096.06   57.74
   1  -1  -4 3135.82   63.03
  -1   1   4 3092.57   63.26
   0  -1  -4   13.39    1.15
   0  -1   4   12.25    0.92
   0  -1   4    9.50    1.07
   0   1  -4    9.87    1.08
   0   1   4   11.72    1.11
  -1   1  -4   -0.94    0.54
   1  -1   4   -0.04    0.79
   1  -1   4   -1.07    0.66
  -1  -1  -4   -0.18    0.60
  -1  -1  -4    0.45    0.41
  -1   1  -4    0.94    0.59
   1  -1   4   -0.22    0.57
   2  -1   4  942.78   21.12
  -2   1  -4  966.32   19.49
   2   1   4 1001.27   19.04
   2   1   4  980.92   17.71
   2  -1   4 1007.99   19.65
  -2  -1  -4  975.85   18.93
  -2   1  -4  957.60   21.04
   3   1   4   14.15    1.14
   3  -1   4   13.53    1.50
  -3   1  -4   14.27    1.48
   3  -1   4   14.43    0.92
  -3   1  -4   13.01    1.54
   3  -1   4   13.13    1.60
  -4   1  -4  824.07   19.23
   4  -1   4  816.38   17.86
  -4  -1  -4  822.15   17.79
   4   1   4  811.88   16.32
  -4   1  -4  813.26   17.71
  -5   1  -4    4.39    1.36
   5   1   4    2.57    1.35
   5  -1   4    5.66    1.55
  -5   1  -4    1.17    1.25
   5  -1   4    3.00    1.49
  -5  -1  -4    2.91    1.37
  -6   1  -4    3.77    1.56
  -6  -1  -4    2.17    1.32
   6  -1   4    1.78    1.36
   6  -1   4    1.88    1.42
  -6   1  -4    2.67    1.28
   6   1   4    3.37    1.48
   7  -1   4   -1.62    1.35
   7   1   4   -0.18    1.46
  -7   1  -4    0.26    1.39
  -7  -1  -4    0.16    1.13
  -7   1  -4   -1.00    1.00
   7  -1   4   -2.53    1.00
  -8  -1  -4  118.89    5.96
   8  -1   4  110.55    6.40
   8   1   4  114.16    6.25
  -8   1  -4  114.36    5.87
   9  -1   4   54.29    4.81
  -9  -1  -4   53.29    4.43
  -9   1  -4   49.30    4.30
 -10   1  -4    1.13    2.06
 -10  -1  -4    0.95    1.90
 -13   2   4    6.22    3.53
 -12   2   4    1.63    3.22
 -11   2   4    0.12    2.54
 -10  -2   4    1.09    1.17
 -10   2   4    1.82    2.39
  -9   2   4   93.53    5.59
  -9  -2   4   85.01    5.22
   9  -2  -4   84.94    5.15
  -9   2   4  101.03    6.25
   8   2  -4  152.85    6.71
  -8   2   4  154.47    6.70
  -8   2   4  155.95    7.27
   8  -2  -4  151.30    6.45
  -8  -2   4  160.27    6.57
  -7   2   4   88.66    4.62
  -7  -2   4   96.73    4.64
  -7   2   4   86.66    5.00
   7   2  -4   88.60    4.67
   7  -2  -4   96.53    4.65
  -6   2   4   68.22    4.21
   6  -2  -4   69.60    3.73
  -6  -2   4   71.47    3.70
   6   2  -4   67.49    3.85
   5  -2  -4   78.67    3.71
   5   2  -4   79.05    3.72
  -5   2   4   81.36    4.32
   4  -2  -4   25.92    2.07
   4   2  -4   23.42    2.01
  -4   2   4   24.01    2.27
   4  -2  -4   23.89    2.21
  -3   2   4  105.54    4.26
   3   2  -4  111.85    3.53
   3  -2  -4  105.54    3.86
   3   2  -4  105.63    3.48
   3   2  -4  104.48    3.59
  -3  -2   4  104.22    3.82
   3  -2  -4  108.25    4.14
  -2  -2   4  366.04    8.32
   2   2  -4  370.15    8.26
  -2   2   4  358.86    9.32
  -2  -2   4  364.97    8.71
   2   2  -4  356.70    8.40
   2  -2  -4  358.94    9.13
  -1  -2   4  215.62    5.57
   1  -2  -4  216.21    6.02
   1   2  -4  204.27    5.43
   1   2  -4  211.76    5.29
  -1   2   4  218.63    6.16
  -1  -2   4  214.54    5.56
   0   2   4    0.94    0.95
   0  -2  -4   -0.14    0.85
   0  -2  -4    0.36    0.52
   0   2  -4    0.28    0.64
   0  -2   4    0.61    0.83
   0  -2   4    1.54    0.80
  -1   2  -4  340.99    8.28
   1   2   4  341.27    6.61
  -1  -2  -4  340.57    6.91
   1   2   4  326.09    8.75
   1  -2   4  337.81    8.41
   1  -2   4  343.64    7.88
  -1  -2  -4  338.40    8.72
   2   2   4   80.88    3.66
   2   2   4   79.00    2.34
   2  -2   4   81.42    3.50
  -2   2  -4   82.58    3.41
  -2  -2  -4   81.82    2.40
   2  -2   4   75.88    3.18
  -2   2  -4   80.86    2.27
   3  -2   4   69.28    3.51
  -3   2  -4   75.18    3.57
   3  -2   4   76.36    3.42
   3  -2   4   70.80    1.91
  -3   2  -4   72.43    3.26
   3   2   4   69.89    3.64
   4  -2   4   11.41    0.97
  -4   2  -4   14.60    1.93
   4  -2   4   10.75    1.64
  -4   2  -4   11.54    1.64
   4   2   4   12.05    0.93
   5  -2   4  160.78    6.42
  -5   2  -4  155.65    6.30
   5  -2   4  152.98    5.88
   5   2   4  157.79    4.04
  -5   2  -4  156.72    5.82
   6  -2   4   -1.21    1.09
   6   2   4   -0.02    0.66
   6  -2   4    1.68    1.64
  -6   2  -4   -0.05    1.10
  -6   2  -4    0.55    1.37
   6   2   4   -0.19    1.37
   7   2   4   10.00    1.24
  -7   2  -4    7.44    1.92
  -7  -2  -4   15.92    2.52
   7  -2   4   15.29    2.68
   7  -2   4   10.94    2.27
  -7   2  -4   11.54    2.34
   7   2   4    8.87    2.22
   8   2   4   54.47    4.61
   8  -2   4   34.77    3.52
   8  -2   4   48.90    4.48
  -8   2  -4   38.52    3.98
  -8   2  -4   45.85    3.90
  -8  -2  -4   38.90    3.74
  -9   2  -4   92.39    5.76
  -9   2  -4   86.77    6.05
   9  -2   4   78.68    5.39
  -9  -2  -4   84.29    5.67
   9  -2   4   94.89    6.63
  10  -2   4   10.51    2.79
 -10  -2  -4   10.68    2.82
 -10   2  -4   10.56    2.88
 -10   2  -4    5.56    2.70
 -12   3   4    5.52    3.39
 -11   3   4    3.57    2.76
 -10   3   4    4.87    2.85
   9  -3  -4   19.93    2.94
  -9   3   4   19.15    3.37
  -9  -3   4   17.10    2.80
  -8   3   4   22.64    3.26
   8   3  -4   20.57    2.87
  -8  -3   4   20.65    2.73
   8  -3  -4   21.50    2.82
   7   3  -4   52.99    3.89
  -7   3   4   55.96    4.34
   7  -3  -4   48.63    3.57
   6   3  -4   43.90    3.17
   6   3  -4   38.32    2.37
  -6   3   4   41.36    3.45
   6  -3  -4   34.00    2.88
  -5   3   4   30.64    2.95
   5   3  -4   30.32    1.98
   5  -3  -4   33.87    2.72
   5   3  -4   27.64    2.34
   4   3  -4  217.24    6.59
   4   3  -4  211.18    5.63
   4  -3  -4  221.45    7.34
  -4   3   4  203.31    7.21
   4  -3  -4  211.66    6.73
  -3  -3   4    4.34    1.23
   3   3  -4    4.66    0.96
  -3   3   4    3.70    1.41
   3   3  -4    4.33    1.12
   3  -3  -4    4.10    1.38
  -2  -3   4  131.33    4.56
  -2  -3   4  135.00    4.16
   2  -3  -4  128.68    4.91
   2   3  -4  125.23    4.27
   2   3  -4  132.99    4.10
  -2   3   4  131.10    5.03
   1  -3  -4  583.96   14.21
  -1   3   4  577.39   14.33
   1   3  -4  573.85   13.36
  -1  -3   4  593.66   12.71
   1  -3  -4  588.85   11.48
  -1  -3   4  595.67   13.74
   0  -3  -4  308.42    8.62
   0   3   4  303.48    8.65
   0  -3  -4  307.22    6.66
   0  -3   4  307.97    7.73
   0  -3   4  309.65    8.25
   0   3  -4  304.76    7.94
  -1  -3  -4  169.35    5.78
   1  -3   4  163.16    5.41
  -1   3  -4  165.17    5.23
  -1  -3  -4  162.95    4.15
   1   3   4  157.76    5.69
   1   3   4  163.48    3.95
  -2   3  -4    0.62    0.65
   2   3   4    0.65    0.67
   2  -3   4   -1.03    0.98
   2   3   4    0.95    1.10
   2  -3   4    1.48    1.02
  -2  -3  -4   -0.16    1.04
  -2   3  -4    0.42    0.96
   3  -3   4   12.13    1.77
   3  -3   4   12.09    1.75
   3   3   4   14.66    2.04
  -3   3  -4   14.84    1.90
  -3  -3  -4   11.33    0.82
   4  -3   4   35.22    2.79
  -4   3  -4   35.87    3.03
   4   3   4   39.00    3.11
   4  -3   4   37.53    1.65
   5  -3   4   93.99    3.05
   5  -3   4   94.74    4.69
   5  -3   4  101.66    5.15
  -5   3  -4   92.83    4.96
   5   3   4   93.33    5.01
  -5   3  -4   98.43    4.78
   6  -3   4    0.71    0.81
   6   3   4    0.34    1.55
   6  -3   4    2.30    1.81
  -6   3  -4    3.45    1.50
   6  -3   4    0.59    1.33
  -6   3  -4    1.60    1.50
  -7   3  -4   -0.90    1.34
   7  -3   4   -1.19    1.25
   7  -3   4    1.31    1.81
  -7   3  -4   -1.40    1.42
   7   3   4    0.57    0.54
   7   3   4   -0.39    1.63
   8  -3   4    0.10    2.09
  -8  -3  -4    1.45    1.75
   8   3   4    0.09    0.64
  -8   3  -4   -0.15    1.70
   8  -3   4    2.06    1.73
  -8   3  -4    1.12    1.75
  -9   3  -4    4.74    2.36
   9  -3   4    8.27    2.77
   9   3   4    5.05    0.99
  -9  -3  -4    7.78    2.54
  -9   3  -4    4.91    2.27
  10   3   4    9.75    1.27
  10  -3   4   13.97    3.38
  11  -3   4   24.21    4.08
 -11   4   4   -0.82    2.75
 -10   4   4   11.08    3.58
   9   4  -4   18.01    1.88
  -9   4   4   14.04    3.31
  -9  -4   4   14.30    2.65
   9  -4  -4   19.32    3.05
   8  -4  -4   22.70    3.09
   8   4  -4   23.46    1.96
   8   4  -4   23.04    3.14
  -8   4   4   16.90    3.10
   7   4  -4    6.62    1.99
  -7   4   4    5.37    2.14
   7   4  -4    6.80    1.24
   7  -4  -4   10.47    2.29
   6   4  -4   23.16    1.84
   6   4  -4   22.81    2.55
  -6   4   4   18.70    2.91
   6  -4  -4   29.00    2.89
  -5   4   4    5.38    1.93
   5   4  -4    6.15    1.06
   5  -4  -4    7.44    1.84
   5   4  -4    4.51    1.56
  -4  -4   4    5.95    1.63
   4   4  -4    9.13    1.62
  -4   4   4    6.09    1.83
   4  -4  -4    3.13    1.51
   4  -4  -4    6.44    1.64
   4   4  -4    5.24    1.02
   3  -4  -4   -0.30    1.05
   3   4  -4    0.94    1.02
  -3  -4   4    0.60    0.78
  -3   4   4    0.60    1.34
  -3  -4   4   -0.67    1.11
  -2   4   4   52.01    3.45
   2   4  -4   56.87    3.10
  -2  -4   4   51.07    2.67
   2  -4  -4   56.26    2.45
  -2  -4   4   54.70    3.28
   2  -4  -4   64.29    3.71
   1  -4  -4   20.90    2.24
  -1  -4   4   17.27    2.00
   1   4  -4   18.48    1.89
   1  -4  -4   16.78    1.41
  -1  -4   4   20.23    1.80
  -1   4   4   19.84    2.22
   0   4  -4   14.09    1.75
   0  -4  -4   15.09    1.36
   0   4   4   14.61    2.12
   0  -4   4   13.62    1.87
   0  -4  -4   14.02    2.08
   0  -4   4   15.75    1.68
  -1   4  -4  153.21    5.58
  -1   4  -4  162.57    4.09
   1   4   4  169.76    6.37
  -1  -4  -4  156.20    6.10
   1   4   4  163.09    4.30
   1  -4   4  160.50    5.95
  -2   4  -4   65.90    2.51
   2  -4   4   61.62    3.68
   2   4   4   60.40    2.51
  -2  -4  -4   63.41    3.94
  -2   4  -4   58.87    3.53
   2   4   4   58.69    3.75
   3  -4   4    0.73    1.25
   3  -4   4    4.30    1.53
  -3   4  -4    1.26    1.19
  -3  -4  -4   -0.01    1.40
   3   4   4    4.11    1.62
   3   4   4    1.75    0.93
  -4   4  -4  199.94    7.43
   4   4   4  197.41    7.65
   4  -4   4  209.18    7.20
   4  -4   4  195.34    4.62
   5  -4   4  139.85    3.95
   5   4   4  140.72    6.51
   5  -4   4  140.80    6.47
   5  -4   4  143.64    6.16
  -5   4  -4  145.16    6.48
   6  -4   4   58.30    2.60
   6  -4   4   67.55    4.86
   6  -4   4   60.94    4.22
   6   4   4   60.24    4.45
  -6   4  -4   63.14    4.62
   7  -4   4   15.82    2.97
  -7   4  -4    8.71    2.50
   7   4   4    7.39    2.34
   7  -4   4   11.65    1.44
   7  -4   4   10.44    2.46
   8  -4   4    3.46    2.14
   8  -4   4    2.09    1.14
  -8   4  -4    4.24    2.11
   8  -4   4    2.09    2.26
   8   4   4   -1.97    1.79
   9  -4   4   25.78    3.71
  -9  -4  -4   24.93    3.72
  -9   4  -4   28.11    4.05
   9  -4   4   25.21    2.22
  10  -4   4   19.30    2.22
  10  -4   4   16.27    3.68
 -11   5   4    3.56    3.19
 -10   5   4   12.59    3.96
  -9   5   4   18.78    3.84
   8  -5  -4    6.55    2.28
  -8   5   4   10.24    2.94
   8   5  -4   12.80    1.43
   7   5  -4    7.55    1.25
   7   5  -4    4.36    2.19
  -7   5   4    1.99    1.99
   7  -5  -4    2.87    1.89
   6  -5  -4    3.61    1.72
   6   5  -4    3.22    1.79
  -6   5   4    1.32    1.77
   5  -5  -4    8.68    2.00
  -5  -5   4    9.91    2.29
   5   5  -4   13.45    2.17
  -5   5   4   10.75    2.40
  -4  -5   4   16.29    2.42
  -4   5   4   15.80    2.64
   4   5  -4   12.34    1.97
   3  -5  -4  103.25    3.83
  -3  -5   4  100.41    5.08
  -3  -5   4  102.93    3.92
   3   5  -4  104.00    4.72
   3  -5  -4  109.08    5.58
  -3   5   4  113.48    5.65
   2  -5  -4   -0.65    0.86
  -2  -5   4    0.73    1.36
   2  -5  -4   -2.89    1.42
  -2  -5   4   -0.92    0.85
  -2   5   4   -0.54    1.30
   2   5  -4   -0.83    1.07
   1  -5  -4    0.14    0.87
  -1  -5   4    1.17    1.30
  -1  -5   4    0.52    1.01
   1  -5  -4   -0.63    1.33
   1   5  -4    1.15    1.21
  -1   5   4   -1.39    1.32
   0   5  -4   17.14    2.09
   0   5   4   13.49    2.27
   0  -5   4   11.07    2.02
   0  -5  -4    9.02    1.31
   0  -5  -4   16.36    2.37
   1  -5   4   83.18    4.59
   1   5   4   84.65    4.76
   1   5   4   88.11    3.17
  -1   5  -4   87.01    4.36
  -1   5  -4   84.14    3.04
  -1  -5  -4   80.52    4.79
  -2   5  -4    0.40    0.83
  -2  -5  -4   -0.74    1.49
  -2   5  -4    0.43    1.20
   2  -5   4    1.39    1.47
   2   5   4   -0.71    1.12
   2   5   4    0.15    0.83
  -3   5  -4   16.01    2.38
   3   5   4   15.34    2.55
   3  -5   4   16.43    2.38
  -3  -5  -4   15.97    2.60
   3   5   4   15.16    1.58
   4   5   4   27.50    2.13
   4   5   4   33.44    3.45
   4  -5   4   26.98    2.92
  -4   5  -4   29.66    3.01
   4  -5   4   27.31    3.10
   5   5   4   10.35    2.41
   5  -5   4   13.82    2.69
   5  -5   4   11.82    2.43
   5  -5   4   11.14    1.19
  -5   5  -4   11.91    2.43
   6  -5   4   13.51    2.99
   6  -5   4    9.51    1.30
   6   5   4    8.24    2.36
  -6   5  -4   13.00    2.76
   6  -5   4   12.87    2.78
   7  -5   4    8.09    1.44
   7   5   4   12.92    2.95
   7  -5   4    9.00    2.63
   7  -5   4   14.98    3.33
  -7   5  -4   10.22    2.77
   8  -5   4   10.24    2.88
   8  -5   4    8.24    1.48
  -8   5  -4    9.15    2.83
   9  -5   4    4.76    2.63
   9  -5   4    3.78    1.40
  10  -5   4   54.62    5.49
 -10   6   4    3.32    3.14
  -9   6   4    2.05    3.14
  -8   6   4    0.52    2.48
   8  -6  -4    3.34    2.28
   7  -6  -4    1.57    1.90
  -7   6   4   -3.70    1.95
   6  -6  -4   33.73    3.66
   6   6  -4   40.36    3.78
   6  -6  -4   44.48    3.11
  -6   6   4   38.30    4.17
  -5   6   4    2.71    2.23
   5  -6  -4    1.16    1.26
   5   6  -4    2.11    1.81
  -5  -6   4    3.89    2.10
   5  -6  -4   -0.62    1.37
  -4  -6   4    3.53    1.99
  -4  -6   4    2.89    1.17
   4  -6  -4    2.54    1.24
   4   6  -4    2.77    1.61
  -4   6   4    2.56    1.92
   3   6  -4   13.01    2.24
   3  -6  -4   19.82    3.07
  -3  -6   4   15.76    1.79
  -3  -6   4   14.35    2.54
   3  -6  -4   18.82    1.89
  -3   6   4   19.03    2.89
  -2   6   4    3.96    1.84
  -2  -6   4    5.75    1.87
   2  -6  -4    5.74    1.35
   2   6  -4    6.72    1.81
   2  -6  -4    4.94    1.97
  -2  -6   4    7.21    1.39
  -1   6   4   28.86    3.30
  -1  -6   4   20.77    2.19
   1   6  -4   26.43    2.70
  -1  -6   4   27.72    3.07
   1  -6  -4   30.04    3.40
   1  -6  -4   31.68    2.24
   0   6   4   14.89    2.55
   0   6  -4   13.68    1.50
   0  -6  -4   12.60    2.42
   0   6  -4   16.48    2.33
   0  -6   4   10.06    2.21
   1   6   4   21.24    1.79
  -1   6  -4   21.36    1.82
  -1  -6  -4   24.05    3.00
   1   6   4   20.54    2.78
  -1   6  -4   27.90    2.90
   1  -6   4   23.21    2.90
   2   6   4    4.49    1.85
   2   6   4    7.84    1.35
   2  -6   4    5.31    2.05
  -2  -6  -4    5.11    2.17
  -2   6  -4    4.69    1.17
  -2   6  -4    5.24    1.78
   3   6   4   46.29    4.09
  -3   6  -4   48.90    4.02
   3   6   4   43.69    2.68
  -3  -6  -4   40.53    4.00
  -4   6  -4   20.46    3.02
  -4  -6  -4   22.53    3.30
   4   6   4   18.20    1.94
   4   6   4   22.82    3.25
   4  -6   4   20.31    2.97
   4  -6   4   21.24    3.14
   5   6   4  200.08    8.99
  -5   6  -4  198.07    8.75
   5   6   4  210.26    6.41
   5  -6   4  207.50    8.51
   5  -6   4  207.26    9.15
   6  -6   4   52.10    4.64
   6  -6   4   53.25    2.48
   6   6   4   53.65    4.92
   6  -6   4   60.15    5.23
  -6   6  -4   51.87    4.68
   7  -6   4   35.15    4.17
   7  -6   4   35.65    2.31
   8  -6   4    6.78    1.43
   8  -6   4   14.83    3.35
   9  -6   4   63.33    5.89
   9  -6   4   62.71    3.31
  -8   7   4   98.68    7.67
   7  -7  -4    3.17    2.18
  -7   7   4    5.77    3.09
   6  -7  -4   13.42    2.04
  -6   7   4   14.48    3.49
   6  -7  -4    5.08    2.44
   5  -7  -4   73.23    3.84
  -5  -7   4   70.80    5.70
   5  -7  -4   65.40    5.09
  -5   7   4   68.29    5.84
  -4  -7   4  214.86    6.54
  -4  -7   4  220.29    9.29
   4   7  -4  215.21    8.58
   4  -7  -4  201.74    6.61
  -4   7   4  217.00    9.69
   3   7  -4  215.16    8.64
   3  -7  -4  218.64    6.72
  -3   7   4  235.55    9.92
  -3  -7   4  237.29    7.32
  -3  -7   4  241.61    9.60
   2   7  -4   34.29    3.49
   2  -7  -4   37.77    2.72
  -2   7   4   26.15    3.45
  -2  -7   4   32.40    3.71
  -2  -7   4   29.49    2.62
   2  -7  -4   26.28    3.54
   1   7  -4   -0.67    0.98
   1  -7  -4    0.38    1.79
  -1  -7   4   -0.80    1.12
   1   7  -4   -0.17    1.57
  -1   7   4    0.68    1.72
  -1  -7   4   -2.27    1.62
   0   7   4   12.86    2.77
   0   7  -4    9.85    2.31
   0   7  -4   13.83    1.70
   0  -7  -4    5.64    2.42
   0  -7   4   10.24    2.64
  -1  -7  -4   -1.78    1.48
   1  -7   4   -1.44    1.68
   1   7   4    1.33    1.61
   1   7   4   -1.22    0.93
  -1   7  -4   -0.28    1.57
  -1   7  -4   -0.17    0.99
   2   7   4   14.76    2.88
   2  -7   4   10.20    2.54
  -2   7  -4   20.76    2.93
  -2   7  -4   17.09    1.94
  -2  -7  -4   16.84    3.11
   2   7   4   17.87    1.94
  -3  -7  -4   23.70    3.63
   3   7   4   16.53    1.98
   3  -7   4    4.29    2.07
  -3   7  -4   13.22    2.77
   3   7   4   16.23    3.12
  -4  -7  -4    1.65    0.67
   4  -7   4   -0.09    2.12
   4  -7   4    0.80    2.14
   4   7   4    2.02    2.18
  -4   7  -4   -1.01    1.96
   4   7   4   -0.89    1.16
  -4  -7  -4    0.98    2.18
   5   7   4   47.86    4.83
   5   7   4   41.73    3.10
   5  -7   4   44.04    4.40
   5  -7   4   48.74    5.00
   6  -7   4   -2.42    1.83
   6   7   4   -1.04    1.39
   7  -7   4    5.22    2.66
   8  -7   4    3.81    1.31
   8  -7   4    6.04    2.82
   9  -7   4   10.66    3.72
  -6   8   4   -2.85    2.16
  -5   8   4    9.53    3.24
  -4   8   4    4.53    2.96
  -4  -8   4    4.03    2.82
  -4  -8   4    5.60    1.63
   4  -8  -4    4.61    1.65
  -3  -8   4   10.91    1.94
  -3  -8   4   16.75    3.37
   3  -8  -4    8.85    1.84
  -3   8   4   15.77    3.49
  -2   8   4   12.36    3.12
   2   8  -4   15.29    2.02
  -2  -8   4   14.13    3.29
  -2  -8   4   14.48    2.12
  -1  -8   4    1.23    1.53
  -1  -8   4    1.53    2.30
  -1   8   4    1.30    2.27
   1   8  -4    1.36    1.27
   0   8  -4   33.66    2.68
   0  -8   4   37.50    4.39
   0   8   4   34.20    4.17
   0  -8   4   35.94    3.27
   0  -8  -4   33.54    4.23
  -1   8  -4   79.89    4.00
   1  -8   4   74.84    5.74
   1   8   4   81.09    3.89
  -1  -8  -4   84.26    6.23
   1   8   4   73.96    5.66
   2   8   4   66.73    5.59
   2   8   4   64.50    3.57
   3   8   4   14.66    3.31
   3   8   4    8.70    1.78
   4   8   4    0.54    1.39
   4  -8   4    1.81    2.28
  -4  -8  -4    0.09    0.88
   5  -8   4    0.12    2.04
   5   8   4   -1.40    1.30
   6   8   4   22.72    2.66
   6  -8   4   17.48    3.69
   7  -8   4   -3.48    2.07
   8  -8   4   -2.20    2.42
  -4  -9   4    1.32    1.47
  -3  -9   4    4.68    1.74
  -2  -9   4   -0.58    1.34
  -1  -9   4    2.08    1.71
   0  -9   4   -2.18    1.37
   2   9   4    5.13    1.72
   3   9   4    2.62    1.58
   4   9   4   -0.70    1.41
   4  -9   4    1.53    2.33
   5  -9   4   13.68    3.57
   6  -9   4    5.61    3.00
   7  -9   4   -2.26    2.71
  -2 -10   4    3.08    1.84
  -1 -10   4    0.13    1.72
   0 -10   4   -1.76    1.66
   1 -10   4    0.69    2.12
   2  10   4    1.55    1.68
   4 -10   4   -2.56    2.40
   5 -10   4    6.45    3.34
   6 -10   4    0.21    3.11
  -1 -11   4    2.13    1.93
   0 -11   4    1.14    1.97
   1 -11   4   -1.83    2.00
   4 -11   4    0.60    3.01
 -10   0   5    1.93    2.33
 -10   0   5   -0.57    1.29
  -9   0   5    2.98    2.36
  -9   0   5    0.96    1.82
  -8   0   5    1.10    1.38
  -8   0   5    0.15    1.61
  -7   0   5    0.15    1.10
  -7   0   5   -0.18    1.33
  -6   0   5   -0.79    0.82
  -6   0   5   -1.35    0.91
  -5   0   5   -0.43    0.80
  -5   0   5   -1.08    0.86
   4   0  -5   -0.63    0.75
  -4   0   5   -0.11    0.76
  -4   0   5   -0.23    0.85
   4   0  -5   -0.90    0.59
   3   0  -5   -0.50    0.55
   3   0  -5   -1.23    0.54
  -3   0   5   -0.34    0.72
  -3   0   5    0.35    0.62
  -2   0   5    0.70    0.58
   2   0  -5    0.13    0.41
  -2   0   5    0.49    0.51
   0   0  -5    0.20    0.37
   0   0  -5    0.14    0.73
   1   0   5   -0.53    0.69
  -1   0  -5   -0.51    0.48
  -1   0  -5   -0.45    0.69
  -2   0  -5    0.75    0.77
   2   0   5   -0.27    0.74
  -2   0  -5    0.65    0.70
   3   0   5   -0.84    0.88
  -3   0  -5    0.36    0.75
   3   0   5   -1.73    0.67
   3   0   5    0.03    0.38
  -4   0  -5   -0.28    0.84
   4   0   5   -0.28    0.39
   4   0   5    1.27    0.90
   5   0   5   -0.03    1.11
  -5   0  -5    0.66    0.97
   6   0   5   -0.87    1.21
  -6   0  -5    0.47    1.06
   7   0   5   -0.60    1.29
  -7   0  -5    0.69    1.21
  -8   0  -5    0.60    1.61
   8   0   5   -0.41    1.80
  -9   0  -5   -1.31    1.70
   9   0   5   -1.86    1.95
 -10   0  -5    3.58    2.28
 -12   1   5   22.15    4.40
 -11   1   5   39.85    4.82
 -10   1   5  114.94    7.03
 -10  -1   5  121.93    6.48
  -9   1   5  297.06   11.17
  -9  -1   5  310.86   10.32
  -8  -1   5   20.97    2.55
   8  -1  -5   25.47    2.67
  -8   1   5   19.74    2.48
  -8   1   5   21.62    2.99
  -7   1   5    5.44    1.75
  -7  -1   5    2.51    1.32
   7  -1  -5    1.62    1.29
  -7   1   5    1.93    1.32
   6  -1  -5   15.55    1.87
  -6  -1   5   18.40    2.14
  -6   1   5   19.04    2.07
  -6   1   5   19.25    2.30
  -6  -1   5   17.32    1.89
  -5  -1   5   16.01    1.83
  -5   1   5   18.91    2.07
   5  -1  -5   19.66    1.79
  -5  -1   5   17.65    1.69
  -5   1   5   16.49    1.79
   4  -1  -5   75.63    3.33
  -4  -1   5   78.68    2.97
  -4   1   5   71.07    3.12
  -4   1   5   72.22    3.48
   4  -1  -5   75.60    3.08
   4   1  -5   77.82    3.00
  -4  -1   5   74.73    3.22
   3   1  -5   13.08    1.13
   3  -1  -5   14.27    1.35
   3  -1  -5   11.67    1.18
  -3  -1   5   12.45    1.18
   3   1  -5   13.59    1.08
  -3   1   5   12.54    1.43
   2   1  -5   92.07    3.31
  -2  -1   5   91.83    2.66
  -2   1   5   92.56    3.22
  -2  -1   5   91.05    2.67
   2  -1  -5   94.42    3.04
   2  -1  -5   93.27    2.90
   1  -1  -5   83.22    2.71
  -1   1   5   86.87    2.92
   1   1  -5   83.08    3.14
  -1  -1   5   85.52    3.13
   0   1  -5    5.92    1.04
   0   1   5    6.20    0.98
   0  -1   5    6.18    0.67
   0  -1   5    6.08    1.05
   0  -1   5    8.22    0.75
   1  -1   5 4847.70   93.86
  -1   1  -5 4882.28   90.90
  -1   1  -5 4976.64   91.70
  -1  -1  -5 4999.43   90.88
   1  -1   5 5003.99   91.21
   1  -1   5 4982.66  102.29
  -2   1  -5  732.91   15.27
   2   1   5  728.18   14.91
   2  -1   5  738.31   15.38
  -2   1  -5  760.46   13.69
  -2   1  -5  727.23   16.48
   2  -1   5  747.25   15.59
   2  -1   5  746.86   16.69
  -2  -1  -5  752.44   14.90
   3   1   5  185.03    4.08
   3  -1   5  183.75    5.98
  -3   1  -5  178.19    5.40
  -3   1  -5  181.48    5.87
   3  -1   5  187.18    5.61
   3   1   5  188.11    4.86
   4  -1   5    0.30    0.66
   4  -1   5   -0.55    0.94
  -4   1  -5    1.24    1.12
   4   1   5   -0.14    0.75
  -4   1  -5   -0.08    0.89
  -4  -1  -5   -1.11    0.83
   5   1   5   51.09    3.59
   5   1   5   51.95    2.46
   5  -1   5   52.40    3.35
  -5   1  -5   53.29    3.37
   5  -1   5   51.36    3.64
  -5  -1  -5   52.91    3.32
  -5   1  -5   53.64    3.59
   6  -1   5  234.23    8.47
   6  -1   5  223.47    7.68
  -6   1  -5  227.18    7.65
  -6   1  -5  220.10    8.15
  -6  -1  -5  214.08    7.57
   6   1   5  217.14    8.20
   6   1   5  222.25    6.13
  -7  -1  -5   83.51    4.74
   7  -1   5   84.16    5.32
   7   1   5   99.43    5.50
   7  -1   5   85.34    4.78
  -7   1  -5   86.79    4.89
  -8  -1  -5   10.15    2.30
   8   1   5    8.61    2.50
  -8   1  -5    9.18    2.34
   8  -1   5    5.85    2.37
  -9   1  -5   30.70    3.64
   9   1   5   33.21    4.08
   9  -1   5   30.86    4.12
  -9  -1  -5   33.60    3.68
 -10  -1  -5    0.91    1.94
 -10   1  -5   -0.07    2.13
 -13   2   5    1.21    3.34
 -12   2   5    4.38    3.31
 -11   2   5   -0.44    2.50
 -10   2   5    2.54    2.31
 -10  -2   5    0.60    1.65
  -9   2   5    5.29    2.53
   9  -2  -5    2.63    1.79
  -9   2   5    7.35    2.20
  -9  -2   5    5.56    2.12
   8  -2  -5   76.18    4.51
   8   2  -5   63.16    4.26
  -8  -2   5   65.28    4.21
  -8   2   5   72.52    5.12
   7  -2  -5    1.73    1.24
  -7   2   5    2.87    1.69
   7   2  -5    1.89    1.38
  -7   2   5    0.97    0.82
  -7  -2   5    1.52    1.08
  -6   2   5  427.03   11.82
  -6   2   5  471.33   13.06
   6   2  -5  454.35   11.94
   6  -2  -5  465.44   11.81
  -6  -2   5  466.60   11.58
  -5   2   5    7.70    1.71
   5   2  -5    9.30    1.43
   5  -2  -5    3.23    1.27
   4  -2  -5  835.00   17.98
   4   2  -5  842.76   18.56
  -4   2   5  840.64   19.68
   4  -2  -5  859.60   19.39
   3   2  -5  205.80    5.41
  -3   2   5  202.19    6.39
   3   2  -5  206.61    5.68
  -3  -2   5  216.15    5.87
   3   2  -5  206.42    5.34
   3  -2  -5  204.85    5.83
   3  -2  -5  202.38    6.16
  -2   2   5   39.52    2.45
  -2  -2   5   37.77    1.95
   2   2  -5   40.81    2.29
   2   2  -5   38.33    1.61
   2  -2  -5   36.80    2.37
  -1  -2   5    2.80    0.96
  -1  -2   5    3.56    0.85
   1   2  -5    2.31    0.57
   1   2  -5    2.07    0.88
   1  -2  -5    3.02    0.95
  -1   2   5    2.91    1.03
   0  -2   5    5.86    1.16
   0  -2   5    5.15    0.97
   0  -2  -5    3.11    1.01
   0   2  -5    4.17    0.76
   0   2  -5    2.36    0.98
   0   2   5    5.21    1.22
   1   2   5  603.50   14.24
  -1  -2  -5  598.70   11.42
   1  -2   5  590.71   13.68
   1  -2   5  601.30   13.22
   1  -2   5  608.29   12.74
  -1   2  -5  605.24   13.51
   2  -2   5  115.24    3.96
   2   2   5  120.96    4.63
   2  -2   5  119.03    4.39
  -2   2  -5  115.15    4.17
  -2  -2  -5  115.19    3.30
  -2   2  -5  113.32    2.73
   2   2   5  111.75    2.78
   3  -2   5   52.03    3.05
   3   2   5   50.29    1.97
   3  -2   5   53.35    2.94
  -3   2  -5   54.38    2.90
  -3  -2  -5   49.23    1.97
  -3   2  -5   56.05    3.01
   4  -2   5  156.02    5.56
  -4   2  -5  156.95    5.80
   4  -2   5  160.23    3.50
   4  -2   5  120.22    5.47
   4   2   5  161.17    4.03
  -4   2  -5  151.80    5.40
   5  -2   5  159.43    4.05
   5   2   5  159.15    4.29
   5  -2   5  159.11    6.05
   5  -2   5  167.59    6.58
  -5   2  -5  161.29    5.96
  -5   2  -5  158.59    6.41
   6   2   5  123.70    3.82
   6  -2   5  125.08    6.20
  -6   2  -5  132.02    5.77
  -6  -2  -5  139.56    5.82
  -6   2  -5  131.08    6.14
   6  -2   5  134.02    5.80
  -7   2  -5   17.44    2.74
   7  -2   5   18.37    2.70
   7  -2   5   16.42    2.86
  -7   2  -5   19.22    2.69
   7   2   5   17.34    2.71
   7   2   5   17.80    1.56
  -7  -2  -5   21.54    2.77
   8  -2   5   28.20    3.73
  -8  -2  -5   26.38    3.15
   8   2   5   22.98    3.31
  -8   2  -5   24.11    3.22
  -8   2  -5   22.95    3.12
   8  -2   5   24.15    3.16
   8   2   5   23.74    1.88
  -9   2  -5    6.42    2.68
   9  -2   5    7.17    2.39
  -9  -2  -5    8.75    2.50
   9   2   5   10.35    1.54
   9  -2   5    6.35    2.74
  -9   2  -5    6.05    2.39
  10   2   5   13.04    1.85
  11   2   5   -0.50    1.29
 -12   3   5    0.53    2.88
 -11   3   5   -2.82    2.32
 -10   3   5   22.79    3.98
  -9  -3   5   24.73    3.13
  -9   3   5   24.94    3.79
   9  -3  -5   23.12    3.02
  -8   3   5   13.44    2.82
   8  -3  -5   14.64    2.45
  -8  -3   5   19.05    2.60
   7   3  -5    1.81    1.10
   7   3  -5    0.54    1.51
   7  -3  -5    1.25    1.31
  -7   3   5    3.68    1.94
   6   3  -5    6.52    1.64
   6   3  -5    9.94    1.49
  -6   3   5    9.93    2.14
   6  -3  -5    6.70    1.65
   5  -3  -5    8.47    1.69
   5   3  -5    9.34    1.66
  -5   3   5    9.32    1.95
   5   3  -5    9.24    1.34
   4   3  -5   40.91    2.36
   4  -3  -5   37.26    2.64
  -4   3   5   40.02    3.15
   4   3  -5   37.93    2.46
   3  -3  -5  529.07   13.44
  -3  -3   5  532.69   12.88
   3   3  -5  525.05   12.37
   3   3  -5  526.96   11.74
  -3   3   5  544.76   13.80
   2   3  -5   24.84    1.90
  -2   3   5   22.56    2.21
  -2  -3   5   23.17    1.85
  -2  -3   5   22.62    1.95
   2  -3  -5   20.10    2.06
   2   3  -5   19.81    1.67
   1   3  -5  148.32    4.49
  -1  -3   5  155.34    4.87
  -1   3   5  147.64    5.40
   1   3  -5  153.00    4.81
  -1  -3   5  152.42    4.91
   1  -3  -5  149.27    5.32
   0  -3  -5   83.44    3.79
   0   3   5   82.37    3.90
   0  -3  -5   80.22    2.59
   0  -3   5   77.09    3.37
   0  -3   5   79.26    3.45
   0   3  -5   77.69    3.13
  -1  -3  -5   32.65    2.63
  -1   3  -5   37.20    2.32
   1  -3   5   30.32    2.28
   1  -3   5   33.37    2.35
   1   3   5   34.33    2.73
  -1  -3  -5   33.91    1.79
  -2   3  -5  164.53    3.94
   2  -3   5  162.10    5.67
   2   3   5  165.57    4.05
  -2   3  -5  159.52    5.46
   2  -3   5  165.05    5.40
   2   3   5  168.90    6.13
  -3   3  -5   20.51    2.10
   3   3   5   17.96    1.36
   3  -3   5   13.82    1.98
   3   3   5   17.55    2.17
   3  -3   5   15.56    1.87
  -3  -3  -5   17.67    1.15
  -4   3  -5  223.78    7.53
   4  -3   5  184.05    7.20
   4   3   5  221.99    7.81
   4  -3   5  219.05    7.09
   5  -3   5  124.61    6.06
  -5   3  -5  138.96    6.19
   5  -3   5  144.11    3.70
   5   3   5  148.48    6.55
  -5   3  -5  151.23    6.00
   5  -3   5  148.56    5.98
   6  -3   5    0.08    1.54
  -6   3  -5    0.75    1.24
   6   3   5    3.99    1.77
  -6   3  -5    2.49    1.49
   6  -3   5    0.57    0.76
   6  -3   5    2.93    1.53
  -7   3  -5    7.13    2.04
   7  -3   5    4.62    2.27
   7   3   5    5.58    0.78
   7  -3   5    9.37    2.31
   7   3   5    6.06    2.29
   7  -3   5    6.52    1.14
  -7   3  -5    6.29    2.19
   8  -3   5    0.83    1.70
   8   3   5    2.69    2.02
  -8  -3  -5    1.07    1.72
  -8   3  -5    0.25    1.51
   8   3   5    2.06    0.73
   8  -3   5    2.60    2.17
  -8   3  -5    1.84    1.88
   9  -3   5    1.10    2.21
  -9  -3  -5    2.44    2.02
   9   3   5    1.88    0.85
  -9   3  -5   -3.54    1.56
  10  -3   5    7.08    2.78
  11  -3   5   -2.02    2.40
 -12   4   5    6.33    3.79
 -11   4   5   17.85    4.28
 -10   4   5    5.28    3.11
   9  -4  -5    2.23    2.00
  -9   4   5    4.85    2.80
   9   4  -5    3.71    1.43
  -9  -4   5    2.86    1.97
   8   4  -5    3.02    1.22
   8  -4  -5    2.29    1.69
  -8   4   5    0.93    1.99
   7   4  -5    0.16    0.96
   7  -4  -5    1.88    1.48
  -7   4   5    4.59    2.16
   6   4  -5   26.68    2.15
  -6   4   5   28.89    3.34
   6   4  -5   29.06    2.81
   6  -4  -5   26.31    2.76
   5   4  -5   33.36    2.86
  -5   4   5   35.37    3.23
   5  -4  -5   40.22    3.20
   5   4  -5   31.52    2.13
   4  -4  -5   51.26    3.28
   4   4  -5   44.01    2.92
  -4  -4   5   48.96    3.29
   4   4  -5   47.13    2.54
  -4   4   5   46.63    3.67
  -3   4   5  220.48    7.75
   3   4  -5  212.25    6.03
  -3  -4   5  213.89    6.14
   3  -4  -5  208.95    7.50
  -3  -4   5  211.96    7.09
   3   4  -5  213.90    6.56
   2   4  -5   40.61    2.57
   2  -4  -5   41.17    3.23
  -2   4   5   47.55    3.44
  -2  -4   5   44.37    2.59
  -2  -4   5   44.49    2.91
  -1  -4   5   44.22    2.60
   1  -4  -5   43.68    2.18
  -1   4   5   42.94    3.18
   1   4  -5   44.26    2.72
  -1  -4   5   42.35    2.88
   1  -4  -5   45.07    3.26
   0   4  -5   63.87    3.21
   0  -4  -5   63.99    3.82
   0  -4   5   60.64    3.18
   0  -4   5   67.28    3.59
   0  -4  -5   57.03    2.52
   0   4   5   59.06    3.77
   1   4   5   90.14    4.65
  -1   4  -5   88.33    3.94
   1   4   5   89.85    2.83
   1  -4   5   85.75    4.21
  -1  -4  -5   87.18    4.43
  -2   4  -5   22.10    2.21
  -2   4  -5   24.59    1.57
  -2  -4  -5   24.43    2.65
   2   4   5   26.48    2.71
   2  -4   5   23.16    2.34
   2   4   5   22.82    1.58
  -3  -4  -5   99.68    2.86
   3  -4   5  101.61    4.68
   3  -4   5  101.87    4.95
   3   4   5   98.15    3.34
  -3   4  -5   96.76    4.70
   3   4   5   98.07    5.10
   4  -4   5   25.92    2.67
  -4   4  -5   30.14    2.85
   4   4   5   31.09    3.13
   4   4   5   29.46    2.00
   4  -4   5   16.58    2.35
   5   4   5  109.69    5.75
   5  -4   5  103.71    5.30
  -5   4  -5  104.87    5.53
   5  -4   5  105.93    2.95
   5  -4   5  105.41    5.61
   6  -4   5    6.66    2.15
   6   4   5    3.01    1.94
   6  -4   5    3.29    1.72
  -6   4  -5    2.10    1.79
   6  -4   5    3.28    0.89
  -7   4  -5   74.83    5.29
   7   4   5   78.24    5.37
   7  -4   5   71.38    2.93
   7  -4   5   78.57    5.46
   7  -4   5   72.64    4.96
  -8   4  -5    3.66    2.35
   8  -4   5    4.26    1.12
   8  -4   5    3.12    2.14
   8  -4   5    0.53    2.22
   8   4   5    2.12    2.17
   9  -4   5    3.62    2.45
  -9  -4  -5    2.93    2.18
   9  -4   5    1.10    1.09
  10  -4   5   10.25    1.70
  10  -4   5   12.34    3.35
 -11   5   5    6.99    3.78
 -10   5   5   42.94    5.27
  -9   5   5   75.14    6.39
   8   5  -5    2.74    1.12
   8  -5  -5    2.70    1.89
  -8   5   5    5.51    2.63
  -7   5   5    0.21    1.94
   7   5  -5    0.69    0.99
   7  -5  -5   -1.51    1.47
   6  -5  -5    9.84    2.21
  -6   5   5   10.04    2.68
   6   5  -5   14.44    1.68
  -5   5   5    8.68    2.29
  -5  -5   5   15.37    2.44
   5   5  -5   17.49    2.31
   5  -5  -5   13.83    2.32
   5   5  -5   14.27    1.66
   4   5  -5   43.18    3.12
  -4  -5   5   49.10    3.79
  -4   5   5   51.30    4.12
   3   5  -5   26.00    2.38
   3  -5  -5   20.87    1.82
  -3  -5   5   25.04    2.63
  -3   5   5   21.35    2.77
  -3  -5   5   23.87    2.03
   2  -5  -5   44.37    3.75
  -2  -5   5   50.88    3.53
  -2   5   5   46.15    3.66
  -2  -5   5   54.61    3.04
   2  -5  -5   52.21    2.60
   2   5  -5   50.62    3.25
  -1  -5   5  352.60    9.46
  -1   5   5  343.51   11.02
   1   5  -5  366.88   10.11
   1  -5  -5  370.04   11.22
  -1  -5   5  363.36   10.72
   1  -5  -5  367.03    8.52
   0  -5  -5   -0.44    1.44
   0  -5  -5    0.38    0.91
   0  -5   5    1.82    1.48
   0   5  -5   -0.24    1.17
   0   5   5   -0.14    1.34
   0  -5   5    0.01    1.06
   1  -5   5   34.57    3.06
   1   5   5   36.42    3.25
  -1  -5  -5   41.06    3.50
   1   5   5   33.33    1.97
  -1   5  -5   34.11    2.84
  -1   5  -5   35.95    1.97
   2  -5   5    7.85    1.94
  -2   5  -5    6.09    1.08
   2   5   5    5.69    1.90
  -2   5  -5    3.40    1.59
  -2  -5  -5    3.35    1.76
   2   5   5    5.18    1.04
  -3   5  -5    4.05    1.08
   3   5   5    5.20    1.17
  -3   5  -5    5.80    1.77
   3  -5   5    7.44    1.97
   3   5   5    4.06    1.79
  -3  -5  -5    5.98    2.01
   3  -5   5    7.35    1.87
   4  -5   5    0.65    1.01
   4   5   5    2.25    1.60
   4   5   5    1.92    1.10
  -4   5  -5    4.50    1.76
   4  -5   5    1.07    1.45
   5  -5   5    0.72    1.63
   5   5   5    1.85    1.14
  -5   5  -5    1.68    1.67
   5  -5   5    3.09    1.85
   5   5   5    1.61    1.76
   6  -5   5   10.21    2.70
   6  -5   5    8.38    1.08
   6   5   5    5.17    2.22
   6  -5   5    5.84    2.64
  -6   5  -5    6.13    2.34
  -7   5  -5    0.19    1.82
   7  -5   5   -0.12    2.27
   7  -5   5   -0.60    0.81
   7  -5   5   -1.21    1.88
   7   5   5    2.06    1.98
   8  -5   5   20.59    3.66
   8  -5   5   27.61    2.08
   9  -5   5   -1.44    1.04
   9  -5   5    1.56    2.31
  10  -5   5   17.08    4.01
  10  -5   5   12.67    1.81
 -10   6   5   -0.75    2.90
  -9   6   5    4.87    3.57
  -8   6   5   34.57    4.71
   7  -6  -5   -0.01    1.70
  -7   6   5   -1.08    2.19
  -6   6   5   13.34    3.11
   6  -6  -5    6.16    2.12
  -5   6   5    0.67    2.06
   5   6  -5    2.27    1.72
   5  -6  -5    1.40    1.58
  -5  -6   5   -1.69    1.67
   5  -6  -5   -0.06    1.24
  -4   6   5    1.01    1.88
   4   6  -5    0.54    1.48
  -4  -6   5    1.79    1.83
  -4  -6   5    0.70    1.07
   4  -6  -5    1.25    1.18
   3   6  -5   65.39    4.17
  -3  -6   5   62.25    4.51
  -3   6   5   60.67    4.61
  -3  -6   5   57.62    3.27
   3  -6  -5   60.14    3.16
   2   6  -5    4.92    1.73
  -2  -6   5    4.42    1.38
   2  -6  -5    3.63    1.27
  -2   6   5    5.15    1.91
  -2  -6   5    5.42    1.86
  -1  -6   5   57.44    4.11
   1  -6  -5   51.69    2.85
   1   6  -5   53.61    3.74
  -1  -6   5   50.18    3.24
   1  -6  -5   54.00    4.20
  -1   6   5   46.50    3.98
   0   6   5    5.02    1.94
   0  -6   5    4.04    1.84
   0   6  -5    2.88    1.53
   0  -6   5    5.49    1.52
   0  -6  -5    3.79    1.96
  -1   6  -5  114.90    3.92
  -1  -6  -5  116.23    6.11
   1   6   5  109.15    3.84
   1   6   5  102.49    5.86
  -1   6  -5  118.49    5.50
   1  -6   5  112.50    5.86
   2  -6   5    1.23    1.63
  -2   6  -5    3.73    1.68
  -2   6  -5    1.23    1.05
   2   6   5   -0.28    1.56
  -2  -6  -5    1.41    1.95
   2   6   5    4.29    1.14
   3  -6   5   16.36    2.68
  -3  -6  -5   15.67    3.01
   3   6   5   16.94    1.76
   3  -6   5   19.21    2.69
   3   6   5   14.64    2.73
  -3   6  -5   17.44    2.72
   4   6   5  140.16    4.83
   4   6   5  129.31    6.95
  -4   6  -5  146.77    6.83
   4  -6   5  128.45    6.40
   5  -6   5    6.53    2.29
  -5   6  -5    6.48    2.45
   5  -6   5    3.57    2.17
   5   6   5    6.27    1.57
   5   6   5    5.85    2.39
   6   6   5   -0.88    1.22
   6  -6   5    3.96    2.52
  -6   6  -5   -1.01    1.93
   6  -6   5   -0.15    1.87
   6   6   5    3.48    2.36
   7  -6   5    0.95    2.02
   8  -6   5   60.56    5.41
   8  -6   5   58.13    2.70
   9  -6   5    0.62    1.12
   9  -6   5    3.38    2.57
  10  -6   5   24.30    4.44
  -8   7   5    9.47    3.59
  -7   7   5   10.43    3.68
  -6   7   5   12.72    3.43
   6  -7  -5   16.22    3.08
   6  -7  -5   14.71    2.27
  -6  -7   5   16.44    3.50
   5  -7  -5    1.91    1.94
  -5  -7   5    3.99    2.48
   5  -7  -5    1.49    1.56
  -5   7   5   -0.75    2.34
   4   7  -5   25.75    3.25
   4  -7  -5   21.38    2.38
  -4   7   5   24.32    3.76
  -4  -7   5   20.96    3.35
  -4  -7   5   24.26    2.32
   3   7  -5   19.36    2.88
   3  -7  -5   20.71    2.26
  -3  -7   5   20.73    2.33
  -3  -7   5   22.70    3.33
  -3   7   5   20.88    3.48
  -2   7   5    6.58    2.53
   2  -7  -5    5.25    1.45
  -2  -7   5    1.64    2.11
   2   7  -5    4.12    2.00
  -2  -7   5    6.09    1.62
  -1   7   5   -0.78    1.71
   1   7  -5   -1.47    1.51
  -1  -7   5   -1.48    1.10
  -1  -7   5   -0.85    1.74
   0   7  -5    8.04    1.52
   0  -7   5    9.52    2.58
   0   7  -5    9.72    2.24
   0   7   5    9.72    2.56
   0  -7   5    8.93    1.91
   0  -7  -5    6.42    2.62
   1   7   5   10.54    2.57
  -1  -7  -5    4.86    2.45
   1  -7   5   13.30    2.82
  -1   7  -5    6.09    2.12
  -1   7  -5    7.58    1.47
  -2  -7  -5    2.94    2.19
   2   7   5    1.80    2.04
  -2   7  -5    1.78    1.71
  -2   7  -5    4.34    1.35
   2  -7   5    3.33    2.05
   2   7   5    1.95    1.21
  -3  -7  -5   39.38    4.29
  -3   7  -5   40.39    4.01
   3   7   5   37.00    2.63
   3   7   5   35.98    4.12
   3  -7   5   37.64    4.05
   4  -7   5    4.23    2.17
   4   7   5    7.43    2.75
   4  -7   5    7.44    2.61
   4   7   5    6.85    1.58
  -4  -7  -5   12.21    3.35
  -4   7  -5    7.94    2.54
   5   7   5    4.05    1.48
   5   7   5    5.31    2.65
   5  -7   5    5.23    2.39
   6  -7   5   18.74    3.58
   6   7   5   25.22    2.54
   7   7   5    4.49    1.85
   7  -7   5    3.37    2.57
   8  -7   5   -1.12    2.40
   9  -7   5   -2.66    2.29
  -6   8   5    8.75    3.33
  -5   8   5    0.02    2.48
  -4   8   5   15.47    3.59
  -4  -8   5   13.88    2.03
  -4  -8   5   17.88    3.48
  -3  -8   5    9.29    2.01
   3  -8  -5   13.04    2.08
  -3   8   5    9.48    3.32
  -3  -8   5   10.84    3.10
  -2  -8   5   10.18    2.94
  -2  -8   5    9.18    1.93
  -2   8   5   10.55    3.14
  -1  -8   5   23.25    3.67
  -1  -8   5   23.60    2.77
   1   8  -5   29.16    2.47
  -1   8   5   29.00    4.06
   0  -8   5   11.98    3.11
   0  -8   5   10.68    2.28
   0   8  -5   12.62    1.92
   0   8   5   12.50    3.10
  -1   8  -5    1.59    1.35
   1  -8   5    0.43    2.30
   1   8   5   -0.70    1.78
   2   8   5   27.96    4.08
   2   8   5   31.63    2.52
  -2   8  -5   29.27    2.57
   2  -8   5   31.72    4.13
   3   8   5    0.27    2.22
   3   8   5    0.26    1.27
   4  -8   5   16.41    3.31
   4   8   5   17.41    2.18
   5   8   5   -0.39    1.29
   5  -8   5   -1.03    2.25
   6   8   5   -0.12    1.51
   6  -8   5    1.28    2.64
   7  -8   5    3.32    2.72
   8  -8   5   -1.47    2.68
  -4  -9   5   14.89    2.28
  -3  -9   5   14.16    2.41
  -2  -9   5    8.15    2.08
  -1  -9   5    7.35    2.10
   0  -9   5    1.85    1.85
   1  -9   5   19.55    3.09
   2   9   5    2.34    1.51
   3   9   5    0.33    1.40
   4  -9   5    1.67    2.64
   4   9   5    3.19    1.61
   5  -9   5    2.90    2.71
   5   9   5    5.42    1.86
   6  -9   5    0.75    2.71
   7  -9   5   -2.73    2.66
  -3 -10   5    0.34    1.78
  -2 -10   5   12.09    2.48
  -1 -10   5    1.78    1.73
   0 -10   5    0.74    1.66
   1 -10   5    2.86    2.21
   3  10   5    0.79    1.73
   4 -10   5    2.46    3.11
   5 -10   5    0.08    2.68
   6 -10   5    3.74    3.04
  -1 -11   5   -0.19    1.95
   0 -11   5   -1.68    1.74
   1 -11   5    0.79    2.16
   2 -11   5   -3.15    1.96
   4 -11   5   -3.14    3.03
 -10   0   6   43.26    4.49
 -10   0   6   41.50    3.92
  -9   0   6 1648.97   38.49
  -9   0   6 1654.79   35.46
  -8   0   6   52.55    4.18
  -8   0   6   57.72    3.88
  -7   0   6  130.82    5.29
  -7   0   6  119.37    5.74
  -6   0   6   11.23    1.62
  -6   0   6   11.24    1.78
  -5   0   6   14.81    1.61
  -5   0   6   16.65    1.82
  -4   0   6    4.42    1.14
  -4   0   6    4.50    0.94
   3   0  -6  472.73    9.87
   3   0  -6  477.62   10.45
  -3   0   6  477.92   10.09
  -3   0   6  476.43   10.92
   2   0  -6  175.28    3.94
  -2   0   6  174.19    4.39
   0   0  -6  462.66   10.19
   0   0  -6  445.50    9.24
  -1   0  -6 2213.20   41.11
  -1   0  -6 2156.94   41.18
   1   0   6 2166.19   41.31
   2   0   6  560.88   12.06
  -2   0  -6  538.62   11.83
  -2   0  -6  544.55   10.34
  -2   0  -6  556.39   11.95
  -3   0  -6  835.73   17.67
   3   0   6  836.74   19.27
   3   0   6  839.32   17.31
   4   0   6  177.27    5.33
  -4   0  -6  171.32    5.69
   4   0   6  167.33    6.14
   5   0   6    8.27    1.39
   5   0   6   10.41    1.85
  -5   0  -6   10.48    1.73
   6   0   6   30.15    3.00
  -6   0  -6   33.65    2.90
   7   0   6  131.90    6.64
  -7   0  -6  125.91    5.91
  -8   0  -6   19.07    2.86
   8   0   6   19.23    3.16
   9   0   6    0.03    1.95
  -9   0  -6   -4.00    1.60
 -12   1   6    1.67    2.88
 -11   1   6   15.07    3.59
 -10   1   6    5.66    2.62
 -10  -1   6    2.59    1.95
 -10   1   6    2.73    1.86
  -9   1   6   15.33    3.09
  -9   1   6    7.87    2.31
  -9  -1   6    8.71    2.53
  -8  -1   6    2.52    1.50
  -8   1   6    2.94    1.88
   8  -1  -6    0.95    1.43
  -8   1   6    3.09    1.42
   7  -1  -6   13.74    1.97
  -7   1   6   12.73    1.93
  -7  -1   6   14.60    2.35
  -7  -1   6   14.46    1.96
  -7   1   6   14.06    2.30
  -6  -1   6   43.42    2.79
  -6   1   6   36.85    3.01
  -6   1   6   39.55    2.79
   6  -1  -6   42.44    2.76
  -6  -1   6   39.08    2.93
  -5   1   6   44.29    2.68
   5  -1  -6   46.04    2.60
  -5  -1   6   47.22    2.84
  -5  -1   6   45.13    2.56
   5   1  -6   45.83    2.59
  -5   1   6   47.59    3.13
  -4   1   6  291.97    7.52
  -4   1   6  287.45    8.12
   4   1  -6  290.93    7.19
  -4  -1   6  297.81    7.78
   4  -1  -6  289.50    7.29
  -4  -1   6  293.62    7.14
  -3  -1   6   53.46    2.07
  -3  -1   6   60.41    2.35
  -3   1   6   54.26    2.69
   3  -1  -6   59.70    2.52
   3  -1  -6   54.69    2.35
   3   1  -6   56.30    1.71
   2  -1  -6   21.80    1.46
  -2  -1   6   23.17    1.14
   2  -1  -6   21.73    1.43
  -2   1   6   20.61    1.64
  -2  -1   6   23.71    1.12
   2   1  -6   19.33    1.69
   1   1  -6  235.41    6.25
  -1   1   6  231.46    6.02
   1  -1  -6  238.17    5.72
   0   1   6 1360.76   28.40
   0  -1   6 1333.27   26.62
   0  -1   6 1376.24   26.42
   0  -1   6 1354.51   28.62
   0   1  -6 1334.31   26.48
  -1   1  -6 2439.27   45.25
  -1   1  -6 2365.94   44.81
  -1  -1  -6 2369.77   44.76
   1  -1   6 2335.16   48.69
   1  -1   6 2407.64   45.09
   1  -1   6 2390.03   45.29
  -2  -1  -6   -0.02    0.73
  -2   1  -6   -0.12    0.71
  -2  -1  -6    0.78    0.56
   2   1   6   -0.61    0.72
   2  -1   6   -0.60    0.88
   2  -1   6    0.41    0.87
   2  -1   6    0.28    0.78
   3   1   6    2.76    0.85
   3  -1   6    2.81    1.11
   3  -1   6    1.51    1.04
  -3  -1  -6    2.27    0.88
  -3   1  -6    1.75    0.94
   3  -1   6    2.90    1.15
  -4   1  -6  706.93   16.08
   4  -1   6  714.76   16.27
   4  -1   6  717.05   15.85
  -4  -1  -6  733.87   16.34
   4   1   6  734.00   15.08
   4  -1   6  717.95   17.55
   5  -1   6   56.00    3.52
   5   1   6   60.09    2.78
   5   1   6   57.93    3.90
  -5   1  -6   59.98    3.59
  -5  -1  -6   63.03    3.72
   6   1   6  163.04    5.15
   6  -1   6  173.69    7.21
   6   1   6  163.35    7.03
  -6   1  -6  162.76    6.38
  -6  -1  -6  159.97    6.45
   6  -1   6  153.30    6.33
  -7  -1  -6    4.92    1.72
  -7   1  -6    6.45    1.94
   7   1   6    6.84    2.11
   7   1   6    4.52    1.29
   7  -1   6    4.09    2.05
   8   1   6    0.85    1.16
   8   1   6    1.53    1.89
   8  -1   6   -0.43    1.63
  -8   1  -6   -0.84    1.50
  -8  -1  -6   -1.55    1.35
   9   1   6   18.20    3.41
   9  -1   6   16.72    3.31
   9   1   6   20.25    2.26
  -9   1  -6   14.77    2.93
  -9  -1  -6   16.74    2.96
 -10  -1  -6   11.99    2.94
  10   1   6    7.05    1.84
  11   1   6   -1.35    1.42
 -13   2   6   11.12    4.11
 -12   2   6    4.30    3.24
 -11   2   6    8.59    3.24
 -10   2   6   32.03    4.18
 -10  -2   6   31.22    3.42
  -9  -2   6  194.67    7.75
  -9   2   6  182.87    8.45
   9  -2  -6  196.10    7.72
  -8   2   6  441.22   13.96
  -8  -2   6  456.23   12.50
   8  -2  -6  441.29   12.52
  -8   2   6  453.76   12.95
  -7   2   6   50.81    4.03
   7  -2  -6   57.32    3.52
  -7   2   6   60.11    3.89
  -7  -2   6   50.59    3.37
  -6   2   6   13.12    2.21
  -6  -2   6   10.57    1.65
   6  -2  -6   10.03    1.76
   6   2  -6   10.10    1.64
   5   2  -6   16.05    1.64
   5  -2  -6   15.11    1.80
  -5   2   6   14.65    2.07
   4  -2  -6   55.36    2.92
  -4   2   6   54.33    3.27
   4   2  -6   53.57    2.95
   4   2  -6   55.65    2.49
  -3  -2   6   17.89    1.52
  -3   2   6   18.46    1.89
   3   2  -6   20.50    1.77
   3  -2  -6   14.24    1.51
   3   2  -6   17.64    1.24
   3  -2  -6   18.48    1.76
   2  -2  -6    0.69    0.88
  -2   2   6   -0.07    0.95
  -2  -2   6   -0.60    0.65
   2   2  -6   -0.01    0.88
   1  -2  -6   -0.34    0.79
   1   2  -6    1.02    0.93
  -1   2   6    1.36    1.01
  -1  -2   6    0.65    0.90
  -1  -2   6    1.42    0.74
   0  -2   6    1.23    0.99
   0   2  -6    1.28    0.98
   0   2   6    0.32    1.01
   0  -2   6    1.46    0.76
   0   2  -6    0.69    0.51
   0  -2  -6    0.62    0.89
  -1  -2  -6    0.41    0.56
   1   2   6    0.10    0.98
   1  -2   6   -0.86    0.72
   1  -2   6   -1.08    0.66
  -1   2  -6    0.10    0.66
   1  -2   6    1.00    0.96
   2  -2   6    2.19    1.00
   2  -2   6    1.12    1.03
   2  -2   6    2.71    1.08
  -2   2  -6    2.42    0.95
   2   2   6    3.48    1.30
  -2  -2  -6    2.82    0.83
   3   2   6  167.61    3.82
  -3   2  -6  168.78    5.71
  -3  -2  -6  162.85    4.43
   3  -2   6  162.83    5.85
  -3   2  -6  165.02    5.37
   3  -2   6  165.70    5.42
   4   2   6   46.25    1.98
   4   2   6   44.64    2.13
  -4   2  -6   43.34    3.13
  -4   2  -6   46.41    2.93
   4  -2   6   43.72    3.25
   4  -2   6   42.64    2.93
   5   2   6   28.36    1.78
  -5   2  -6   24.54    2.49
   5  -2   6   27.07    1.25
  -5   2  -6   25.97    2.72
   5  -2   6   25.25    2.54
   6   2   6   94.96    3.35
  -6  -2  -6   95.11    4.92
   6  -2   6   91.43    4.88
  -6   2  -6   95.61    4.87
   6  -2   6   94.77    2.95
  -6   2  -6  104.07    5.38
   6  -2   6   97.16    5.48
   7  -2   6   16.38    2.89
  -7   2  -6   14.73    2.58
  -7  -2  -6   13.30    2.42
  -7   2  -6   13.84    2.42
   7  -2   6   13.10    2.42
   7   2   6   11.86    1.40
   7   2   6   17.40    2.72
   8  -2   6   46.81    4.48
   8  -2   6   48.61    4.16
   8   2   6   45.41    4.32
   8   2   6   49.23    2.71
  -8   2  -6   43.93    3.95
  -8   2  -6   55.28    4.77
  -8  -2  -6   55.35    4.36
  -9  -2  -6   38.03    4.07
   9   2   6   32.45    2.44
   9  -2   6   28.12    3.61
  10   2   6    9.74    1.64
 -13   3   6    1.90    3.59
 -12   3   6    3.90    3.30
 -11   3   6    0.63    2.54
 -10   3   6   13.78    3.39
   9  -3  -6    1.40    1.68
  -9  -3   6    0.77    1.65
  -9   3   6    2.09    2.38
   8  -3  -6    0.41    1.46
  -8  -3   6    2.57    1.70
  -8   3   6    2.44    2.07
   7   3  -6   68.58    3.63
  -7   3   6   72.89    4.95
   7  -3  -6   70.01    4.21
  -7  -3   6   66.35    3.89
   6   3  -6   20.63    1.98
  -6   3   6   15.35    2.48
   6  -3  -6   18.61    2.27
   5   3  -6   25.82    2.26
   5   3  -6   28.48    2.29
  -5   3   6   28.60    2.85
   5  -3  -6   27.21    2.49
   4   3  -6  253.16    6.90
   4  -3  -6  248.59    7.42
  -4  -3   6  254.20    7.54
   4   3  -6  242.36    6.85
  -4   3   6  253.73    8.30
  -3   3   6  249.26    8.09
  -3  -3   6  266.47    7.47
   3   3  -6  262.37    7.08
   3   3  -6  268.76    6.79
  -2   3   6   63.78    3.56
   2   3  -6   62.02    2.49
   2   3  -6   63.19    3.04
   2  -3  -6   68.77    3.47
  -2  -3   6   62.96    2.93
  -2  -3   6   64.04    3.08
  -1  -3   6   47.63    2.71
  -1   3   6   52.42    3.15
   1   3  -6   44.98    2.09
  -1  -3   6   45.15    2.50
   1  -3  -6   43.19    2.82
   1   3  -6   46.77    2.73
   0  -3  -6   34.74    1.64
   0  -3   6   35.35    2.41
   0   3  -6   34.04    1.98
   0  -3   6   33.63    2.26
   0  -3  -6   35.10    2.69
   0   3   6   32.74    2.69
   1   3   6    0.06    1.12
  -1  -3  -6    0.60    1.15
  -1   3  -6    0.18    0.81
   1  -3   6    3.84    1.24
   1  -3   6   -1.01    0.95
  -1  -3  -6    0.95    0.73
  -2   3  -6   15.71    1.06
   2   3   6   15.60    2.06
   2  -3   6   16.82    1.81
   2  -3   6   17.10    1.92
   2  -3   6   19.62    2.01
   2   3   6   17.08    1.10
  -2   3  -6   19.28    1.91
   3  -3   6   86.71    3.99
   3   3   6   76.17    4.21
  -3   3  -6   79.88    2.69
  -3  -3  -6   77.39    2.65
   3  -3   6   77.55    4.08
  -3   3  -6   76.84    3.91
   3   3   6   76.50    2.57
   4   3   6    3.36    1.58
   4  -3   6    3.64    1.57
   4   3   6    2.81    0.89
  -4   3  -6    3.47    1.49
   4  -3   6    3.45    1.40
   5  -3   6    0.11    0.80
  -5   3  -6    4.38    1.47
  -5   3  -6    0.94    1.37
   5   3   6    4.26    1.78
   5  -3   6    2.19    1.39
  -6   3  -6    1.47    1.38
   6  -3   6    0.48    1.32
   6  -3   6    1.40    0.71
   6   3   6    1.28    1.73
   6  -3   6    3.18    1.93
  -6   3  -6   -0.16    1.42
  -7   3  -6   35.70    3.72
   7  -3   6   49.36    4.44
   7   3   6   40.42    1.92
   7  -3   6   41.30    3.73
   7  -3   6   42.62    2.09
  -7   3  -6   41.34    3.67
   8  -3   6    0.50    1.73
  -8   3  -6    3.23    2.00
   8  -3   6    1.92    0.98
   8   3   6    3.46    0.88
   8   3   6    2.27    1.93
  -8  -3  -6    3.42    1.95
   8  -3   6    4.48    2.54
   9  -3   6    0.63    0.97
   9  -3   6    1.37    2.11
  -9  -3  -6    2.33    2.16
   9   3   6    2.00    0.90
  10  -3   6   -0.11    1.07
  10  -3   6    2.43    2.45
  11  -3   6    3.48    2.57
  11  -3   6    2.61    1.42
 -12   4   6    3.94    3.18
 -11   4   6    3.01    3.07
 -10   4   6   11.49    3.57
  -9   4   6   97.44    6.67
   9   4  -6   89.58    4.40
  -9  -4   6   92.88    5.58
  -8   4   6   56.27    5.01
   8   4  -6   59.66    3.48
   8  -4  -6   61.17    4.36
   7   4  -6   22.89    2.12
   7  -4  -6   21.17    2.75
  -7   4   6   21.09    3.23
  -6   4   6    5.03    1.89
   6  -4  -6    6.70    1.75
   6   4  -6    2.40    1.15
   5  -4  -6   11.29    1.99
   5   4  -6    9.63    1.49
  -5   4   6   10.28    2.19
   4   4  -6    4.07    1.16
   4  -4  -6    3.24    1.29
  -4   4   6    2.80    1.66
   4   4  -6    3.27    1.18
  -4  -4   6    2.97    1.37
  -3   4   6   79.86    4.49
   3   4  -6   88.53    3.73
  -3  -4   6   85.21    3.67
  -3  -4   6   79.33    3.89
   3   4  -6   75.37    3.49
  -2  -4   6    6.23    1.43
  -2  -4   6    1.65    1.08
  -2   4   6    0.70    1.35
   2   4  -6    2.76    1.20
   2  -4  -6    3.53    1.45
   2   4  -6    4.01    1.05
   1  -4  -6    1.16    1.29
  -1  -4   6    1.23    1.19
   1   4  -6   -0.28    0.82
  -1   4   6    0.94    1.32
   1  -4  -6   -0.60    0.72
  -1  -4   6    0.45    1.03
   0   4   6  108.25    5.14
   0   4  -6  112.42    4.26
   0  -4   6  112.82    4.70
   0  -4  -6  110.66    3.60
   0  -4  -6  117.34    5.06
   0  -4   6  107.09    4.45
  -1   4  -6  676.05   16.17
   1   4   6  670.82   17.34
  -1  -4  -6  695.16   13.82
   1  -4   6  665.66   16.54
  -1  -4  -6  703.07   17.32
   1  -4   6  691.38   15.82
   2   4   6   59.41    2.27
   2  -4   6   61.16    3.66
   2   4   6   61.93    4.08
  -2   4  -6   63.39    3.52
  -2  -4  -6   64.45    4.06
   2  -4   6   60.49    3.52
  -2   4  -6   60.74    2.30
  -3   4  -6    2.41    1.37
   3   4   6    1.89    1.51
   3  -4   6    3.46    1.49
   3  -4   6    2.29    1.47
   3   4   6    3.02    0.88
  -3   4  -6    2.85    0.88
  -3  -4  -6    2.93    0.81
  -4   4  -6   28.64    2.75
   4   4   6   23.05    2.78
   4   4   6   25.68    1.81
   4  -4   6   22.36    2.63
   4  -4   6   25.31    2.84
  -4  -4  -6   26.20    1.30
   5   4   6    3.57    1.83
   5  -4   6   -0.85    0.80
   5   4   6    3.41    1.17
   5  -4   6    3.88    1.63
  -5   4  -6    4.76    1.89
   6  -4   6   27.20    1.39
   6   4   6   31.45    3.63
   6  -4   6   34.78    3.66
   6  -4   6   29.89    3.33
  -6   4  -6   33.75    3.56
  -7   4  -6    1.44    1.76
   7  -4   6    5.02    0.99
   7  -4   6    3.04    2.19
   7   4   6    3.11    2.06
   7  -4   6    5.67    2.12
   8  -4   6   -1.44    1.70
   8  -4   6    1.87    0.95
   8   4   6    0.46    2.12
  -8   4  -6   -0.79    1.84
   9  -4   6   25.59    1.94
   9  -4   6   19.94    3.69
  10  -4   6    5.36    1.38
  10  -4   6    5.84    2.92
  11  -4   6    0.36    2.92
  11  -4   6    3.68    1.46
 -11   5   6   -1.85    2.96
 -10   5   6   -0.16    2.79
  -9   5   6   -1.59    2.11
   8  -5  -6    0.31    1.81
   8   5  -6    2.06    1.23
  -8   5   6    0.33    2.45
   7   5  -6    1.92    1.17
   7  -5  -6    1.83    1.64
  -7   5   6   -1.92    1.92
   6   5  -6    2.41    1.21
   6  -5  -6    2.43    1.50
  -6   5   6    5.59    2.28
   5   5  -6   60.66    3.17
  -5   5   6   57.59    4.60
   5  -5  -6   62.49    4.09
  -5  -5   6   62.74    4.20
  -4  -5   6   13.07    2.22
  -4   5   6   15.59    2.69
  -3  -5   6    5.65    1.68
  -3  -5   6    8.22    1.53
   3  -5  -6    8.17    1.38
  -3   5   6    7.46    2.02
   3   5  -6    8.63    1.64
  -2   5   6   21.04    2.69
   2   5  -6   23.01    2.11
   2  -5  -6   21.00    1.79
  -2  -5   6   18.92    2.07
  -2  -5   6   12.51    2.12
  -1   5   6   49.16    3.83
  -1  -5   6   54.63    3.63
  -1  -5   6   47.67    3.12
   1  -5  -6   51.89    2.66
   1   5  -6   51.18    3.15
   1  -5  -6   46.91    3.61
   0   5   6    0.23    1.32
   0   5  -6   -1.05    1.08
   0  -5  -6   -1.33    1.30
   0  -5   6   -0.62    0.95
   0  -5   6   -0.15    1.28
   0  -5  -6   -1.15    0.89
  -1   5  -6  139.82    5.58
   1   5   6  143.02    6.43
  -1  -5  -6  148.42    6.52
  -1   5  -6  143.27    3.97
   1  -5   6  143.49    6.10
  -2  -5  -6    1.74    1.57
  -2   5  -6    1.51    0.88
  -2   5  -6    1.34    1.28
   2   5   6    2.65    0.88
   2   5   6    3.60    1.76
   2  -5   6    1.08    1.42
  -3   5  -6   14.02    2.18
   3  -5   6   10.53    2.27
   3   5   6   11.85    1.35
  -3  -5  -6   11.29    2.40
  -3   5  -6   13.37    1.42
   3  -5   6   10.78    2.14
   3   5   6   12.25    2.43
   4   5   6    1.38    0.98
   4   5   6    0.58    1.44
   4  -5   6    0.25    1.36
   4  -5   6    0.79    1.50
  -4   5  -6    0.80    1.44
  -5   5  -6   26.21    3.12
   5  -5   6   28.27    3.20
   5   5   6   29.50    2.21
   5   5   6   32.11    3.64
   6   5   6    1.01    1.79
   6  -5   6    2.50    2.07
   6   5   6    2.62    1.35
   6  -5   6    0.71    2.05
  -6   5  -6    3.22    2.07
   7  -5   6   -0.29    1.84
  -7   5  -6   -0.68    1.81
   7  -5   6    4.02    2.57
   7   5   6    0.37    2.10
   8  -5   6   17.03    1.44
   8  -5   6   13.45    3.13
   9  -5   6   -0.65    0.93
   9  -5   6   -0.91    2.03
  10  -5   6    7.34    3.24
 -10   6   6    1.52    3.21
  -9   6   6   23.80    4.45
  -8   6   6   11.86    3.47
  -7   6   6   -0.17    2.67
   7  -6  -6    1.38    1.78
   6  -6  -6   -0.05    1.66
  -6   6   6    1.40    2.35
   5  -6  -6    4.83    1.68
  -5  -6   6   10.04    2.65
  -5   6   6    6.56    2.55
   5  -6  -6    8.42    2.20
   4  -6  -6   -0.29    1.22
  -4   6   6    2.58    1.88
  -4  -6   6   -0.18    1.17
  -4  -6   6    1.59    1.82
  -3  -6   6    1.95    1.66
   3  -6  -6    1.02    1.13
  -3   6   6   -1.46    1.33
  -3  -6   6   -1.47    1.01
   3   6  -6   -0.80    1.27
   2   6  -6    1.05    1.35
   2  -6  -6    3.52    1.28
  -2  -6   6    2.37    1.20
  -2  -6   6   -0.19    1.56
  -2   6   6    4.24    2.12
  -1   6   6   68.28    4.79
   1   6  -6   65.39    4.00
  -1  -6   6   59.98    3.62
   1  -6  -6   63.00    3.22
  -1  -6   6   65.88    4.47
   0  -6   6   -1.29    1.07
   0  -6   6    0.29    1.48
   0   6   6    0.42    1.61
   0  -6  -6   -0.82    1.44
   0  -6  -6    0.76    1.10
   0   6  -6    0.18    1.27
  -1  -6  -6   21.44    3.02
  -1   6  -6   20.06    1.70
   1  -6   6   19.05    2.78
   1  -6   6   22.40    2.51
   1   6   6   19.90    2.97
  -1   6  -6   17.83    2.41
  -2  -6  -6   13.51    2.65
   2  -6   6   11.64    2.47
  -2   6  -6   11.06    1.46
   2   6   6   12.15    2.58
  -2   6  -6   13.38    2.31
   2   6   6   13.13    1.49
   3  -6   6   21.40    2.85
   3   6   6   23.91    3.26
  -3   6  -6   20.66    2.80
  -3   6  -6   22.35    1.94
  -3  -6  -6   23.15    3.44
   3  -6   6   27.84    3.37
   3   6   6   23.42    1.98
   4   6   6   15.37    2.93
   4  -6   6   16.79    2.82
   4  -6   6   17.71    3.04
   4   6   6   10.98    1.61
  -4   6  -6   21.68    3.06
   5   6   6   23.62    2.17
  -5   6  -6   26.34    3.47
   5  -6   6   25.55    3.47
   5   6   6   22.87    3.44
   6   6   6    1.43    1.34
   6  -6   6    3.65    2.56
   6   6   6    1.59    2.02
   6  -6   6   -2.98    1.57
   7  -6   6    5.20    2.66
   7   6   6    4.18    1.60
   8   6   6    9.85    2.03
   8  -6   6   12.68    3.41
   9  -6   6    5.84    2.88
  10  -6   6   22.70    4.40
  -9   7   6    3.63    3.59
  -8   7   6    5.22    3.42
  -7   7   6    8.54    3.39
  -6   7   6  171.57    9.05
   6  -7  -6  181.67    8.26
  -6  -7   6  191.38    8.98
   5  -7  -6    0.23    1.69
  -5   7   6    2.28    2.61
   5  -7  -6    2.36    1.61
  -5  -7   6   -0.11    2.06
  -4  -7   6   39.23    4.26
   4  -7  -6   40.71    3.14
  -4   7   6   37.81    4.46
  -4  -7   6   41.26    3.15
   3  -7  -6   26.89    2.53
  -3   7   6   30.69    3.83
  -3  -7   6   30.73    2.74
  -3  -7   6   30.60    3.65
   2  -7  -6   55.10    3.33
  -2   7   6   54.90    4.79
  -2  -7   6   53.59    3.64
  -2  -7   6   49.18    4.35
   2   7  -6   46.09    3.77
  -1  -7   6   35.55    3.76
  -1   7   6   29.20    3.69
  -1  -7   6   31.60    2.88
   1  -7  -6   28.20    2.48
   1   7  -6   37.02    3.38
   0   7   6   11.52    2.83
   0   7  -6    8.49    1.53
   0  -7   6    9.63    2.56
   0  -7   6    7.84    1.98
   0   7  -6   11.70    2.34
  -1   7  -6    6.84    2.12
   1  -7   6    5.33    1.94
   1  -7   6    3.20    2.08
   1   7   6    6.13    2.24
  -1   7  -6    2.29    1.20
   2  -7   6   -1.18    1.60
  -2   7  -6    1.81    1.21
   2   7   6   -0.38    1.71
  -2   7  -6   -0.73    1.58
   2   7   6    0.59    1.02
   3   7   6    2.76    2.39
  -3  -7  -6    4.39    2.74
   3  -7   6    6.52    2.28
   3   7   6    3.58    1.32
   3  -7   6    8.04    2.79
  -3   7  -6    4.39    1.40
  -3   7  -6    5.89    2.26
   4  -7   6   33.51    3.77
   4  -7   6   23.66    3.73
   4   7   6   32.46    2.47
  -4  -7  -6   29.69    1.67
   4   7   6   36.18    4.30
   5   7   6    2.33    1.36
   5   7   6    2.82    2.38
   5  -7   6    3.58    2.26
   6  -7   6    9.12    2.91
   6   7   6    7.73    1.75
   7   7   6    2.39    1.61
   7  -7   6    0.35    2.27
   8   7   6   -0.12    1.60
   8  -7   6   -0.59    2.27
   9  -7   6   19.40    4.22
  -7   8   6   17.63    4.31
  -6   8   6    1.91    3.03
  -5   8   6   21.24    4.06
  -4  -8   6   53.07    5.16
  -4  -8   6   59.54    3.74
  -4   8   6   60.68    5.58
  -3   8   6  149.84    8.38
  -3  -8   6  158.92    8.50
  -3  -8   6  161.61    6.42
   3  -8  -6  164.97    6.05
  -2  -8   6   19.66    3.55
  -2   8   6   24.51    3.85
   2  -8  -6   17.22    2.26
  -2  -8   6   22.65    2.73
   1   8  -6   71.95    3.72
  -1  -8   6   77.70    5.87
  -1   8   6   74.14    5.78
  -1  -8   6   79.31    4.63
   0   8  -6   33.60    2.64
   0  -8   6   38.34    4.41
   0  -8   6   35.75    3.47
   0   8   6   29.40    4.12
   1   8   6   32.74    4.36
  -1   8  -6   32.04    2.64
   1  -8   6   37.06    4.40
   1  -8   6   24.94    3.06
   2   8   6    0.91    1.99
   2  -8   6    1.89    2.35
  -2   8  -6    2.41    1.49
   3   8   6   98.93    4.29
   3   8   6   79.63    6.41
   4  -8   6    2.79    2.35
   4   8   6    2.32    1.42
   5   8   6    3.91    1.59
   5  -8   6    7.39    3.05
   6   8   6   -1.08    1.36
   6  -8   6    0.74    2.42
   7   8   6    2.03    1.73
   7  -8   6   -2.03    2.65
   8  -8   6    3.46    3.12
  -4  -9   6    0.34    1.53
  -3   9   6   -2.59    2.11
  -3  -9   6    1.07    1.64
  -2   9   6   28.24    4.44
  -2  -9   6   30.30    3.19
  -1   9   6   12.59    3.60
  -1  -9   6    9.00    2.34
   0  -9   6    9.48    2.45
   1  -9   6   22.31    3.23
   2  -9   6   -3.03    1.85
   3   9   6    6.73    1.81
   4   9   6    9.86    2.00
   4  -9   6   10.23    3.34
   5  -9   6   -3.39    2.25
   5   9   6    1.50    1.69
   6  -9   6    4.55    3.06
   6   9   6   -0.22    1.54
   7  -9   6    0.34    2.99
   8  -9   6   -3.07    2.84
  -3 -10   6   16.47    2.82
  -2 -10   6    1.39    1.89
  -1 -10   6   -0.30    1.59
   0 -10   6   -0.92    1.80
   1 -10   6    4.49    2.30
   2 -10   6    2.96    2.41
   3 -10   6   -2.15    1.94
   4 -10   6   -1.94    2.40
   5 -10   6    4.41    3.35
   6 -10   6    2.01    3.15
  -1 -11   6    1.56    1.98
   0 -11   6    0.74    1.88
   1 -11   6    1.14    2.21
   2 -11   6   -1.89    2.05
   3 -11   6   -3.46    2.24
   4 -11   6   -3.64    3.12
   4 -11   6   -5.16    2.28
 -10   0   7   -1.75    1.42
 -10   0   7    0.73    2.08
  -9   0   7    6.73    2.62
  -9   0   7    1.08    1.78
  -8   0   7    1.69    1.42
  -8   0   7    0.56    1.78
  -7   0   7   -1.20    1.37
  -7   0   7   -1.12    0.92
  -6   0   7   -0.89    0.79
  -6   0   7    0.08    1.05
  -5   0   7    0.62    1.01
  -5   0   7    1.50    0.83
  -4   0   7    0.63    0.76
  -4   0   7   -0.77    0.81
  -3   0   7    1.22    0.75
  -3   0   7   -1.26    0.54
  -2   0   7   -0.35    0.56
   1   0  -7   -1.45    0.79
   0   0  -7    0.04    0.42
   0   0  -7   -0.70    0.87
  -1   0  -7   -0.05    0.57
  -1   0  -7    0.22    0.87
   1   0   7   -0.35    0.82
  -2   0  -7   -0.06    0.68
   2   0   7    0.31    0.87
  -2   0  -7   -0.84    0.83
   3   0   7   -0.91    0.90
   3   0   7    0.35    0.93
  -3   0  -7    0.44    0.83
   4   0   7   -0.55    0.85
   4   0   7   -0.20    1.12
  -4   0  -7   -0.74    0.80
   5   0   7   -0.27    0.65
  -5   0  -7   -0.04    0.99
   5   0   7   -0.05    0.94
  -6   0  -7   -0.50    1.21
   6   0   7    0.88    1.41
   6   0   7    0.64    1.06
  -7   0  -7   -2.27    1.07
   7   0   7   -0.92    1.48
   7   0   7    1.94    1.23
   8   0   7   -0.35    1.75
   8   0   7   -0.60    1.18
  -8   0  -7    0.64    1.47
  11   0   7   -0.12    1.82
  12   0   7   -0.23    1.99
 -12   1   7   13.43    3.79
 -11   1   7   36.27    4.62
 -10   1   7    2.55    1.82
 -10  -1   7   -0.11    1.57
 -10   1   7    0.46    2.12
  -9   1   7   34.15    3.86
  -9  -1   7   28.92    3.16
  -9   1   7   28.20    3.25
  -8   1   7   10.25    2.39
  -8   1   7   11.40    2.15
   8  -1  -7   13.81    2.16
  -8  -1   7    7.70    1.94
  -7  -1   7   11.32    2.21
  -7   1   7   15.51    2.48
  -7  -1   7   15.98    2.05
  -7   1   7   16.43    2.15
   7  -1  -7   20.59    2.23
  -6  -1   7    4.91    1.48
   6  -1  -7    5.05    1.25
  -6   1   7    1.97    1.43
  -6   1   7    5.33    1.37
  -6  -1   7    6.10    1.31
  -5  -1   7    3.18    1.17
   5  -1  -7    2.39    0.95
  -5   1   7    2.29    1.03
  -5  -1   7    3.26    0.97
  -5   1   7    1.44    1.21
  -4  -1   7 1680.39   34.78
   4  -1  -7 1628.43   32.10
  -4   1   7 1671.38   35.18
  -4  -1   7 1656.02   31.96
  -3   1   7  738.95   16.98
  -3  -1   7  781.64   16.56
   3  -1  -7  751.86   15.47
  -3  -1   7  779.08   15.26
   2   1  -7 1108.67   22.49
   2  -1  -7 1089.78   21.41
  -2   1   7 1103.61   23.45
   2  -1  -7 1099.74   22.98
  -1   1   7 1284.47   27.05
   1   1  -7 1285.73   25.62
   0  -1   7 1056.50   20.41
   0  -1   7 1014.44   21.22
   0   1   7 1039.89   22.23
   0  -1   7 1041.14   22.04
  -1  -1  -7  142.05    4.43
  -1   1  -7  140.66    3.85
   1  -1   7  142.48    4.76
  -1   1  -7  142.86    4.75
   1  -1   7  136.49    4.27
   1  -1   7  147.71    4.04
  -2  -1  -7   39.05    2.24
  -2   1  -7   39.78    2.15
   2  -1   7   40.61    2.61
   2   1   7   41.17    2.28
   2  -1   7   38.92    2.38
  -2  -1  -7   38.53    1.40
   2  -1   7   39.02    2.24
   3  -1   7  104.27    4.43
  -3   1  -7  110.57    4.10
   3  -1   7  115.10    4.22
   3  -1   7  109.78    4.27
  -3  -1  -7  109.66    3.78
   3   1   7  106.28    3.78
   4  -1   7   55.98    3.28
   4   1   7   62.45    1.62
   4  -1   7   66.10    3.46
  -4  -1  -7   64.83    3.54
   4   1   7   66.31    2.98
   4  -1   7   64.56    3.79
  -4   1  -7   61.74    3.38
   5  -1   7   69.82    4.03
  -5   1  -7   78.94    4.11
   5  -1   7   74.01    3.85
   5   1   7   76.03    3.24
  -5  -1  -7   75.45    4.00
   5  -1   7   73.94    4.32
   5   1   7   72.86    2.38
   6  -1   7    8.60    0.91
   6  -1   7    7.64    1.94
  -6  -1  -7   11.06    2.11
   6  -1   7    9.08    1.94
   6   1   7    9.43    1.46
   6   1   7    5.03    1.90
  -6   1  -7    9.77    1.93
   7   1   7    7.19    2.25
   7   1   7    7.15    1.47
  -7   1  -7   11.28    2.36
   7  -1   7    8.57    2.49
  -7  -1  -7    3.22    1.73
  -8   1  -7    5.65    2.26
   8   1   7    7.18    2.37
   8   1   7    6.76    1.57
   8  -1   7    5.11    2.30
  -8  -1  -7    7.62    2.11
  -9  -1  -7  118.82    6.79
   9   1   7  120.72    5.12
  10   1   7    7.03    1.79
  11   1   7    1.20    1.59
 -13   2   7    0.72    3.36
 -12   2   7   13.74    3.91
 -11   2   7    0.68    2.40
 -10  -2   7    1.26    1.72
 -10   2   7    1.75    2.28
  -9   2   7    8.50    2.62
  -9  -2   7    6.92    2.08
   9  -2  -7    4.22    1.89
  -9   2   7    2.61    2.01
   8  -2  -7   23.29    2.72
  -8   2   7   20.34    2.78
  -8  -2   7   15.53    2.31
  -8   2   7   19.66    3.05
  -7   2   7   26.02    3.00
   7  -2  -7   21.69    2.37
  -7  -2   7   24.65    2.42
  -6   2   7  191.17    7.26
  -6  -2   7  192.55    6.18
   6  -2  -7  193.74    6.44
   5  -2  -7   10.73    1.57
  -5  -2   7   13.97    1.51
  -5   2   7   10.73    1.90
   4  -2  -7  889.46   18.68
  -4   2   7  879.74   20.51
   4   2  -7  887.24   18.91
  -3   2   7  434.13   11.16
   3  -2  -7  431.05   10.10
  -3  -2   7  439.05   10.22
   3   2  -7  432.09   10.48
   2   2  -7   30.53    2.39
  -2  -2   7   26.66    1.58
  -2   2   7   34.74    2.31
   2  -2  -7   29.37    2.02
  -1  -2   7   92.91    3.77
   1  -2  -7   92.87    3.49
  -1   2   7   91.06    3.69
   1   2  -7   87.34    3.65
  -1  -2   7   90.10    2.84
   0  -2  -7  250.34    6.87
   0  -2   7  251.05    6.31
   0  -2   7  246.09    5.88
   0   2   7  256.01    7.19
   0   2  -7  242.67    6.98
   0  -2   7  238.95    6.91
  -1   2  -7  169.13    4.71
  -1  -2  -7  165.01    3.75
   1  -2   7  171.34    4.78
   1  -2   7  168.14    5.10
  -1   2  -7  168.46    5.49
   1   2   7  169.75    5.70
   2  -2   7  375.59    8.94
   2  -2   7  371.11    9.58
   2   2   7  363.01    9.98
   2  -2   7  360.49    9.42
  -2  -2  -7  352.06    7.52
  -2   2  -7  346.65    9.15
  -2  -2  -7  364.52    8.44
  -3   2  -7  358.41    9.10
  -3   2  -7  341.89    9.58
   3  -2   7  362.47   10.00
   3  -2   7  362.05    9.25
  -3  -2  -7  347.36    8.16
   3  -2   7  353.80    9.46
   4   2   7  273.31    5.78
   4  -2   7  270.64    8.75
  -4   2  -7  268.66    8.39
   4   2   7  274.01    6.78
   4  -2   7  262.80    8.00
   4  -2   7  269.21    8.11
  -4   2  -7  276.04    7.99
   5   2   7   24.82    1.84
  -5   2  -7   22.17    2.45
   5  -2   7   19.46    2.48
   5  -2   7   25.09    2.65
   5   2   7   25.78    1.65
  -5   2  -7   28.75    2.77
  -6  -2  -7    8.76    2.07
  -6   2  -7    9.64    2.06
   6   2   7   12.75    1.39
  -6   2  -7   12.74    2.11
   6  -2   7   10.55    2.27
   6  -2   7   12.69    0.98
   7   2   7   42.85    3.95
   7  -2   7   47.93    3.82
  -7   2  -7   50.44    4.12
   7  -2   7   39.96    3.84
  -7   2  -7   38.27    3.50
   7  -2   7   39.86    1.89
  -7  -2  -7   44.19    3.89
   7   2   7   41.62    2.43
   8   2   7   91.67    6.22
   8  -2   7  101.36    3.38
   8   2   7   87.72    3.74
   8  -2   7   92.08    5.73
  -8  -2  -7   91.27    5.74
   8  -2   7   91.37    6.35
   9  -2   7   24.25    3.49
   9   2   7   30.09    2.31
  -9  -2  -7   26.80    3.57
  10   2   7    2.29    1.24
 -13   3   7    9.70    4.01
 -12   3   7    3.00    3.30
 -11   3   7   -2.46    2.38
 -10   3   7   -2.24    2.03
  -9  -3   7   -0.59    1.35
  -9   3   7    1.01    2.18
   8  -3  -7    0.63    1.42
   8   3  -7    2.70    1.49
  -8  -3   7    2.39    1.55
  -8   3   7    2.75    2.12
   7  -3  -7   60.50    3.87
  -7  -3   7   52.37    3.54
   7   3  -7   54.66    3.47
  -7   3   7   53.78    4.41
   6   3  -7    2.90    1.25
  -6   3   7   -0.24    1.52
   6  -3  -7    0.88    1.21
  -5   3   7   16.40    2.33
   5   3  -7    9.09    1.56
   5  -3  -7   11.03    1.82
   4   3  -7    9.63    1.59
  -4  -3   7   12.63    1.65
  -4   3   7   10.90    1.96
   4  -3  -7    8.18    1.55
   3   3  -7   17.53    1.83
  -3  -3   7   20.36    1.79
  -3   3   7   21.50    2.30
  -2  -3   7    3.13    1.05
   2   3  -7    3.80    1.14
   2   3  -7    3.72    0.70
  -2   3   7    2.04    1.34
  -2  -3   7    3.11    1.13
   1  -3  -7  276.39    7.98
  -1  -3   7  267.46    7.66
  -1   3   7  266.86    8.20
   1   3  -7  281.00    6.62
   1   3  -7  279.31    7.70
  -1  -3   7  272.71    7.31
   0   3   7  468.94   12.45
   0   3  -7  471.24   10.92
   0  -3   7  483.33   11.68
   0  -3   7  471.70   11.48
   0  -3  -7  486.11   12.24
   0  -3  -7  479.32    9.53
  -1   3  -7   12.57    1.41
  -1  -3  -7    8.94    1.07
   1  -3   7   11.19    1.43
  -1  -3  -7   15.07    1.93
   1   3   7   11.92    1.80
   1  -3   7   10.09    1.62
   1  -3   7   10.54    1.54
  -2  -3  -7  223.89    5.91
   2   3   7  222.65    7.62
   2  -3   7  224.60    6.61
   2  -3   7  211.66    6.99
  -2   3  -7  228.44    6.77
   2  -3   7  223.01    7.06
   3   3   7   32.53    1.46
   3  -3   7   33.44    2.74
   3   3   7   34.53    3.09
   3  -3   7   38.57    3.04
   3  -3   7   33.34    2.69
  -3   3  -7   33.51    2.70
  -3  -3  -7   35.52    2.05
  -3   3  -7   36.31    1.74
   4   3   7    8.61    1.04
   4   3   7    8.07    1.95
  -4   3  -7    8.19    1.74
  -4  -3  -7   11.26    1.16
   4  -3   7   10.39    2.03
   4  -3   7   12.32    1.98
   5   3   7   19.37    2.66
  -5   3  -7   21.03    2.48
   5  -3   7   24.75    2.93
   5   3   7   23.51    1.77
  -5   3  -7   18.10    2.50
   5  -3   7   20.83    2.52
   6  -3   7    9.56    2.19
  -6   3  -7   11.34    2.29
  -6   3  -7    9.97    2.10
   6   3   7    7.99    2.32
   7  -3   7   -0.54    0.59
   7  -3   7    0.36    1.68
   7  -3   7    1.48    1.58
  -7   3  -7    1.44    1.73
   8  -3   7   33.48    3.82
   8  -3   7   35.94    4.21
   8   3   7   30.53    3.85
  -8  -3  -7   38.95    4.13
   8  -3   7   35.24    1.91
   8   3   7   36.93    2.07
  -8   3  -7   36.88    3.90
   9   3   7   30.01    2.07
  -9  -3  -7   28.84    3.82
   9  -3   7   25.24    3.68
   9  -3   7   31.98    2.09
  10  -3   7    0.93    2.16
  10  -3   7    1.38    1.09
  11  -3   7    1.78    1.24
  11  -3   7   -3.55    1.98
 -12   4   7   -0.05    3.37
 -11   4   7    3.02    3.06
 -10   4   7    2.30    2.77
  -9   4   7   15.67    3.39
  -9  -4   7   15.85    2.76
   9   4  -7   14.13    2.16
   8  -4  -7    4.79    1.89
   8   4  -7    2.36    1.43
  -8   4   7    3.27    2.36
   7   4  -7    1.60    1.24
  -7   4   7   -0.01    1.90
   7  -4  -7    2.02    1.59
   6  -4  -7   15.69    2.35
  -6   4   7   16.75    2.78
   6   4  -7   16.00    1.96
   5  -4  -7   12.13    2.06
  -5   4   7   14.04    2.51
   5   4  -7   14.33    1.75
  -4  -4   7   38.82    2.96
   4  -4  -7   36.42    2.88
  -4   4   7   35.50    3.26
   4   4  -7   42.84    2.67
  -3   4   7  104.06    5.19
   3   4  -7   98.11    4.19
  -3  -4   7   99.69    4.29
  -3  -4   7  103.34    4.43
   2   4  -7   86.66    3.37
  -2   4   7   91.79    4.77
  -2  -4   7   83.78    3.94
   2   4  -7   85.05    3.91
  -2  -4   7   92.49    4.08
   1  -4  -7  209.65    5.37
  -1  -4   7  210.05    6.75
  -1   4   7  213.38    7.61
   1   4  -7  212.23    6.07
  -1  -4   7  221.47    6.90
   0  -4   7   48.55    3.13
   0   4   7   51.68    3.66
   0   4  -7   53.82    2.85
   0  -4   7   50.60    3.11
   0  -4  -7   51.20    2.38
   0  -4  -7   53.08    3.64
  -1  -4  -7  373.82   10.91
   1   4   7  367.28   11.08
  -1  -4  -7  368.96    8.40
   1  -4   7  376.51   10.26
  -1   4  -7  374.85    9.92
   1  -4   7  363.89   10.32
  -2  -4  -7  187.10    7.06
   2  -4   7  178.74    6.49
   2  -4   7  182.58    6.72
  -2   4  -7  182.02    6.33
  -2   4  -7  182.99    4.42
   2   4   7  183.83    7.24
   2  -4   7  189.37    6.36
  -3   4  -7   30.34    1.83
   3   4   7   31.46    3.15
   3   4   7   33.48    1.75
   3  -4   7   29.35    2.83
  -3   4  -7   35.01    2.94
  -3  -4  -7   36.00    1.98
   3  -4   7   29.59    2.65
   4  -4   7    5.70    1.72
   4   4   7    6.74    2.04
   4  -4   7    7.05    1.89
  -4   4  -7    7.33    1.80
   4   4   7    5.73    1.08
  -4  -4  -7    8.08    0.97
  -5   4  -7   32.21    3.22
   5  -4   7   34.46    3.22
   5   4   7   35.93    3.66
   5   4   7   38.25    2.24
   5  -4   7   39.26    3.68
   6  -4   7    6.74    2.11
  -6   4  -7    9.18    2.32
   6   4   7    6.76    2.36
   6   4   7    7.38    1.41
  -7   4  -7    3.69    2.13
   7  -4   7   -1.15    1.85
   7  -4   7    2.41    1.87
   7   4   7    1.53    1.93
   8  -4   7   13.61    3.15
   8  -4   7   13.35    1.13
   8   4   7    6.43    2.67
   9  -4   7    8.54    1.21
   9  -4   7    8.61    2.93
  10  -4   7   -0.32    2.14
  11  -4   7    9.92    3.64
 -11   5   7   14.53    4.35
 -10   5   7    1.08    2.91
  -9   5   7   32.04    4.61
  -8   5   7   -0.72    2.28
   8   5  -7    6.05    1.55
   7   5  -7    2.10    1.24
  -7   5   7    0.64    2.06
   7  -5  -7    0.71    1.68
  -6   5   7   29.22    3.70
   6  -5  -7   24.59    2.97
   6   5  -7   29.38    2.41
  -5  -5   7    0.76    1.55
   5   5  -7    0.30    1.19
  -5   5   7    0.39    1.74
   5  -5  -7    1.82    1.52
  -4  -5   7    6.49    1.89
  -4   5   7    4.29    1.94
   4   5  -7    7.69    1.62
  -3  -5   7  105.38    4.46
  -3  -5   7  101.94    4.98
  -3   5   7   96.86    5.39
  -2  -5   7    0.11    1.33
  -2   5   7   -0.70    1.44
   2  -5  -7   -0.50    0.88
  -2  -5   7   -1.09    0.92
   1  -5  -7  101.10    3.77
  -1  -5   7  100.10    4.63
  -1  -5   7  111.81    5.04
   1   5  -7  111.96    4.51
  -1   5   7  106.24    5.48
   0   5  -7   34.37    2.65
   0   5   7   26.74    2.95
   0  -5  -7   33.82    2.26
   0  -5   7   36.53    2.91
   0  -5   7   32.14    2.87
   1  -5   7   28.37    2.83
   1  -5   7   22.13    2.46
  -1   5  -7   26.58    2.49
   1   5   7   21.47    2.85
   2  -5   7   17.23    2.32
   2  -5   7   21.43    2.60
  -2   5  -7   18.71    2.36
  -2   5  -7   18.79    1.50
  -2  -5  -7   18.31    2.76
   2   5   7   17.29    2.70
   2  -5   7   18.85    2.44
   3   5   7    2.94    0.91
   3   5   7    1.10    1.62
   3  -5   7    3.04    1.68
   3  -5   7    2.50    1.57
  -3   5  -7    1.15    0.89
  -3   5  -7    3.02    1.49
   4   5   7   25.31    3.28
   4  -5   7   20.94    2.82
   4  -5   7   24.51    2.98
  -4  -5  -7   23.28    1.45
  -4   5  -7   28.79    3.05
   4   5   7   23.31    1.80
   5   5   7   23.96    2.00
  -5   5  -7   30.39    3.42
   5  -5   7   30.42    3.60
   5  -5   7   23.34    3.07
   5   5   7   27.16    3.53
   6   5   7   61.87    3.25
  -6   5  -7   61.66    4.91
   6  -5   7   59.87    4.61
   6   5   7   63.28    5.10
   7   5   7   18.61    3.49
   7   5   7   16.79    2.07
   7  -5   7   17.53    3.15
   8   5   7    1.45    1.50
   8  -5   7   -0.90    1.99
   9  -5   7    2.46    2.59
  10  -5   7    0.76    2.48
 -10   6   7    5.31    3.43
  -9   6   7   33.03    4.97
  -8   6   7   14.54    3.73
  -7   6   7    8.12    3.00
   6  -6  -7    4.30    1.90
  -6   6   7    6.76    2.74
   5  -6  -7    0.21    1.45
  -5  -6   7    0.79    2.06
  -5   6   7   -0.95    2.14
  -4  -6   7  448.96   11.62
   4  -6  -7  452.06   10.82
  -4  -6   7  432.89   13.42
  -4   6   7  440.63   14.36
  -3  -6   7   43.59    3.81
  -3   6   7   32.35    3.71
   3  -6  -7   32.79    2.52
  -3  -6   7   34.33    2.79
  -2   6   7    2.83    2.09
   2  -6  -7    7.69    1.54
  -2  -6   7    5.75    1.73
  -2  -6   7   10.24    2.24
  -1  -6   7   -0.28    1.07
  -1  -6   7   -0.16    1.49
   1  -6  -7    0.42    1.14
  -1   6   7   -0.50    1.65
   1   6  -7    0.87    1.39
   0  -6   7   39.36    3.50
   0   6  -7   43.79    3.23
   0   6   7   35.80    3.67
   0  -6   7   41.48    3.32
   0  -6  -7   43.22    2.80
  -1   6  -7   -0.36    1.31
   1  -6   7    1.54    1.64
   1   6   7    2.88    1.88
  -1   6  -7    1.49    0.98
   1  -6   7    0.30    1.32
   2  -6   7   26.38    3.20
  -2   6  -7   28.15    2.04
  -2   6  -7   28.83    2.93
   2   6   7   15.20    2.78
   2  -6   7   20.31    2.69
   3   6   7   30.52    3.63
   3   6   7   31.62    2.18
  -3   6  -7   32.41    3.28
   3  -6   7   33.22    3.61
   3  -6   7   28.46    3.21
  -3   6  -7   30.21    2.26
   4   6   7    0.16    1.02
   4  -6   7    2.30    2.01
  -4   6  -7   -1.19    1.63
   4  -6   7   -0.68    1.67
  -4  -6  -7    0.69    0.78
   4   6   7    0.29    2.00
   5  -6   7   56.29    4.97
   5   6   7   70.28    5.59
  -5   6  -7   60.58    5.00
   5   6   7   64.98    3.29
   5  -6   7   65.09    4.84
   6   6   7   86.21    3.93
   6   6   7   88.67    6.43
   6  -6   7   76.81    5.48
   7  -6   7    2.34    2.43
   7   6   7    8.67    1.78
   8  -6   7    2.58    2.39
   8   6   7    1.30    1.57
   9   6   7    0.11    1.78
   9  -6   7   -2.93    2.43
  10  -6   7   -0.84    2.68
  10   6   7    0.61    1.95
  -9   7   7   -2.90    2.81
  -8   7   7   10.70    3.72
  -7   7   7   41.44    5.22
  -6   7   7   -1.69    2.52
  -6  -7   7    1.26    2.43
  -5   7   7   21.02    3.93
   5  -7  -7   21.59    2.51
  -5  -7   7   18.59    3.26
  -4   7   7  110.92    7.09
   4  -7  -7  107.73    4.78
  -4  -7   7  107.88    5.00
  -4  -7   7   93.03    6.09
  -3  -7   7    1.27    1.50
  -3   7   7    4.40    2.40
   3  -7  -7    2.78    1.50
  -3  -7   7   -2.93    1.76
  -2  -7   7    5.07    1.72
  -2   7   7    3.76    2.17
   2  -7  -7    4.21    1.58
  -2  -7   7    1.45    2.11
  -1  -7   7    3.53    1.55
   1  -7  -7    3.09    1.57
  -1   7   7    2.12    2.16
  -1  -7   7    0.24    1.91
   0   7  -7    1.27    1.16
   0   7   7    1.91    1.91
   0   7  -7    0.74    1.67
   0  -7   7    4.15    2.16
   0  -7   7    1.56    1.54
  -1   7  -7   26.56    2.13
   1  -7   7   20.38    2.72
   1   7   7   18.41    3.33
  -1   7  -7   21.39    2.84
   1  -7   7   28.21    3.52
   2   7   7   27.82    3.83
  -2   7  -7   22.93    3.17
   2  -7   7   19.72    3.26
  -2   7  -7   27.21    2.23
   2  -7   7   27.63    3.25
   3   7   7   17.78    1.86
  -3   7  -7   18.89    2.05
   3  -7   7   20.35    3.07
   3  -7   7   21.15    3.49
   3   7   7   16.55    3.38
   4   7   7    2.03    1.25
   4   7   7    0.10    2.18
  -4  -7  -7    0.87    0.84
   4  -7   7   -0.22    2.08
   4  -7   7    4.39    2.28
   5   7   7    0.79    2.22
   5  -7   7   -1.73    1.92
   5   7   7    0.15    1.21
   6  -7   7    3.35    2.39
   6   7   7    1.30    1.35
   7   7   7    1.28    1.49
   7  -7   7    6.47    2.99
   8  -7   7    4.43    3.16
   8   7   7    7.64    2.00
   9  -7   7    1.25    3.13
   9   7   7    0.47    1.76
  -7   8   7    4.21    3.34
  -6   8   7    8.97    3.54
  -5   8   7    3.12    3.05
  -5  -8   7    4.20    2.77
  -4  -8   7   40.69    3.31
  -4  -8   7   32.38    4.32
  -4   8   7   42.84    5.03
  -3   8   7  100.46    6.97
  -3  -8   7   93.71    5.03
  -3  -8   7   85.05    6.23
  -2   8   7    9.19    3.20
  -2  -8   7    6.61    2.08
   2  -8  -7    3.46    1.80
  -2  -8   7    1.50    2.44
  -1  -8   7    4.80    2.72
  -1   8   7    8.87    3.11
  -1  -8   7    6.55    2.12
   0   8  -7   22.29    2.30
   0   8   7   25.37    3.91
   0  -8   7   23.76    3.10
   0  -8   7   23.44    3.76
   1  -8   7    3.31    1.93
  -1   8  -7    3.08    1.43
   1  -8   7    1.73    2.42
   1   8   7    3.02    2.44
   2  -8   7   -0.17    2.07
  -2   8  -7   -0.04    1.28
   2  -8   7    0.84    1.81
   2   8   7    0.99    2.15
  -3   8  -7    0.94    1.42
   3  -8   7    0.35    2.19
   3   8   7   -0.17    2.21
   4  -8   7    3.33    2.56
   4   8   7    1.53    1.35
   5   8   7    0.29    1.35
   5  -8   7    6.82    2.80
   6  -8   7   11.97    3.34
   6   8   7   10.50    1.99
   7  -8   7   -0.44    2.47
   7   8   7    0.65    1.63
   8  -8   7    2.31    2.83
   9  -8   7   -0.69    3.01
  -4  -9   7   13.39    2.37
  -3  -9   7    0.40    1.64
  -3   9   7    4.87    3.20
  -2   9   7   -1.54    2.18
  -2  -9   7    0.72    1.67
  -1  -9   7    2.59    1.86
  -1   9   7    7.13    3.19
   0   9   7    3.75    2.77
   0  -9   7    3.45    1.95
   1  -9   7    2.00    1.91
   2  -9   7   18.18    3.21
   3  -9   7   -4.03    1.70
   3  -9   7    2.04    2.31
   4   9   7   -0.82    1.42
   4  -9   7    2.40    2.59
   5  -9   7    1.56    2.44
   5   9   7    2.48    1.63
   6  -9   7   -2.24    2.58
   7  -9   7    0.67    2.91
   8  -9   7   -3.53    3.12
  -3 -10   7    9.14    2.49
  -2 -10   7    3.98    2.01
  -1 -10   7    5.08    2.18
   0 -10   7    0.00    1.67
   1 -10   7    6.47    2.47
   2 -10   7   -0.47    1.91
   3 -10   7    2.49    2.28
   3 -10   7    0.35    2.58
   4 -10   7    3.97    3.15
   4 -10   7   -0.43    2.38
   5 -10   7   -0.73    2.48
   6 -10   7    1.89    3.23
  -1 -11   7    3.57    2.36
   0 -11   7   -0.98    2.00
   1 -11   7    2.71    2.47
   2 -11   7    4.25    2.53
   3 -11   7   -2.05    2.24
   3 -11   7   -1.77    2.91
 -11   0   8  215.30   10.14
 -10   0   8   -0.41    2.06
 -10   0   8   -2.13    1.45
  -9   0   8   76.19    5.29
  -9   0   8   59.09    4.32
  -8   0   8  358.67   10.64
  -8   0   8  377.77   11.83
  -7   0   8  378.40   11.36
  -7   0   8  397.24   10.60
  -6   0   8   35.16    2.81
  -6   0   8   32.59    2.41
  -5   0   8  158.44    5.50
  -5   0   8  165.23    5.09
  -4   0   8   28.75    1.81
  -4   0   8   26.38    1.98
  -3   0   8    0.20    0.68
  -2   0   8   96.36    2.80
   1   0  -8 1404.69   28.11
   0   0  -8   31.64    1.32
   0   0  -8   24.61    2.09
   1   0   8  392.89    9.67
  -1   0  -8  391.29    9.52
  -1   0  -8  387.95    8.58
  -2   0  -8  262.14    7.09
  -2   0  -8  256.39    6.63
   2   0   8  256.42    7.10
  -3   0  -8    2.65    1.03
   3   0   8    2.69    1.14
   4   0   8  163.19    6.32
  -4   0  -8  173.01    5.86
   4   0   8  167.31    5.55
   5   0   8  172.39    5.71
  -5   0  -8  163.46    6.08
   5   0   8  155.51    6.65
  -6   0  -8  148.88    6.22
   6   0   8  142.27    5.39
   6   0   8  137.59    3.29
   7   0   8   10.40    2.42
   7   0   8   15.13    2.04
  -7   0  -8   13.76    2.43
   8   0   8   12.06    2.80
   8   0   8   12.10    2.03
   9   0   8   19.11    2.47
  10   0   8    2.68    1.67
  11   0   8    0.10    1.72
  12   0   8   17.74    3.00
 -13   1   8    0.23    3.36
 -12   1   8    3.61    2.83
 -11   1   8    0.11    2.33
 -10   1   8    0.12    2.18
 -10  -1   8    2.42    1.83
  -9  -1   8   31.39    3.12
  -9   1   8   25.36    3.48
  -9   1   8   29.01    3.29
  -8   1   8   38.09    3.30
  -8   1   8   48.59    4.22
  -8  -1   8   51.65    3.59
   7  -1  -8   21.10    2.18
  -7   1   8   16.58    2.50
  -7   1   8   19.05    2.28
  -7  -1   8   16.37    2.04
  -7  -1   8   15.25    2.38
  -6   1   8   27.70    2.61
  -6   1   8   24.04    2.22
  -6  -1   8   24.10    2.04
  -6  -1   8   25.08    2.40
   6  -1  -8   25.02    2.13
  -5  -1   8   22.33    1.81
   5  -1  -8   19.78    1.71
  -5  -1   8   19.14    1.89
  -5   1   8   18.55    2.07
  -4  -1   8   55.23    2.36
  -4  -1   8   57.64    2.66
  -4   1   8   57.07    3.05
   4  -1  -8   56.28    2.54
  -3   1   8  257.75    7.02
  -3  -1   8  256.07    5.75
  -3  -1   8  255.20    6.24
   3  -1  -8  257.75    6.14
  -2   1   8  730.60   16.07
   2   1  -8  717.97   15.92
   2  -1  -8  724.98   14.54
  -1   1   8   25.19    1.77
   1   1  -8   30.07    2.28
   0  -1  -8   72.08    3.24
   0  -1   8   66.41    3.27
   0  -1   8   70.75    2.23
   0   1   8   66.43    2.88
   1  -1   8   -0.85    0.61
  -1   1  -8   -1.17    0.88
   1  -1   8    0.62    0.78
  -1   1  -8    0.81    0.64
  -1  -1  -8    0.39    0.93
   1  -1   8    0.48    1.01
  -2  -1  -8   25.40    1.07
  -2  -1  -8   29.09    2.11
   2  -1   8   25.50    2.07
   2  -1   8   24.32    2.11
  -2   1  -8   28.63    1.97
   2  -1   8   25.66    1.96
   2   1   8   25.91    1.96
  -2   1  -8   23.37    2.07
  -3   1  -8  567.66   12.95
   3  -1   8  574.48   13.23
   3   1   8  563.92   12.74
   3  -1   8  572.18   13.41
   3  -1   8  566.81   14.23
  -3  -1  -8  577.39   12.73
  -4  -1  -8    6.99    1.57
  -4   1  -8    4.53    1.31
   4  -1   8    3.02    1.34
   4   1   8    4.09    1.15
   4  -1   8    4.21    1.48
   4  -1   8    2.53    1.27
   5   1   8    0.19    0.93
   5   1   8   -0.61    0.81
  -5   1  -8    1.25    1.29
   5  -1   8    1.16    1.31
   5  -1   8    1.49    1.14
   5  -1   8   -0.39    1.12
  -5  -1  -8   -1.32    1.02
  -6  -1  -8  155.65    6.50
  -6   1  -8  160.24    6.42
   6  -1   8  171.15    6.27
   6   1   8  159.24    4.05
   6   1   8  155.44    5.37
   6   1   8  163.34    7.16
   7  -1   8   56.22    4.66
   7   1   8   47.34    2.99
  -7   1  -8   50.90    3.95
   7  -1   8   47.94    3.67
  -7  -1  -8   50.01    3.93
   7  -1   8   53.42    1.90
   7   1   8   45.28    4.10
   8  -1   8    7.98    2.05
   8  -1   8    9.47    2.74
  -8  -1  -8    8.22    2.35
   8   1   8   14.11    1.91
   8   1   8    9.08    2.72
   9   1   8    2.70    1.49
   9  -1   8    0.56    1.66
  10  -1   8   -2.44    1.51
  10   1   8    0.32    1.33
  11  -1   8   -0.21    1.87
  11   1   8    1.24    1.61
  12  -1   8    2.30    2.42
 -13   2   8   -2.01    3.06
 -12   2   8    1.27    2.96
 -11   2   8   -2.50    2.22
 -10  -2   8    4.70    2.01
 -10   2   8    3.43    2.51
  -9   2   8   43.47    4.29
  -9  -2   8   43.82    3.66
   9  -2  -8   44.20    3.74
  -8   2   8  181.04    8.09
   8  -2  -8  185.18    7.04
  -8  -2   8  192.41    7.03
   7  -2  -8    1.40    1.17
  -7   2   8   -0.25    1.48
  -7  -2   8    1.65    1.13
   6  -2  -8    3.18    1.30
  -6   2   8    5.28    1.81
  -6  -2   8    1.80    1.12
   5  -2  -8   90.77    3.93
   5   2  -8   92.54    4.29
  -5  -2   8   99.42    3.75
  -5   2   8   95.36    4.64
   4  -2  -8   57.08    2.92
   4   2  -8   53.20    3.13
  -4   2   8   53.65    3.24
   3  -2  -8   16.75    1.57
  -3   2   8   13.18    1.78
   3   2  -8   16.45    1.92
  -3  -2   8   15.91    1.32
  -2  -2   8   46.52    1.92
   2   2  -8   50.74    2.93
  -2   2   8   46.69    2.71
  -1   2   8  108.33    4.17
  -1  -2   8  110.81    4.43
  -1  -2   8  108.13    3.19
   1   2  -8  113.20    4.34
   0  -2   8    2.48    0.87
   0   2  -8    1.30    1.12
   0  -2   8    1.00    1.02
   0   2   8    1.31    1.04
   0  -2   8    2.51    0.79
  -1  -2  -8  222.72    6.25
   1  -2   8  225.30    5.81
   1  -2   8  209.49    6.17
   1   2   8  224.80    6.93
  -1   2  -8  216.06    6.65
   1  -2   8  217.88    6.76
   2  -2   8  320.10    8.73
   2  -2   8  312.89    8.75
   2  -2   8  315.72    8.08
  -2  -2  -8  314.16    6.73
  -2  -2  -8  321.66    7.92
   2   2   8  310.74    9.13
  -3  -2  -8  157.50    4.80
  -3   2  -8  163.90    5.35
  -3   2  -8  155.64    5.50
   3  -2   8  160.10    5.46
   3  -2   8  153.75    5.76
  -3   2  -8  153.98    3.71
   3  -2   8  157.72    5.86
  -4   2  -8    2.76    1.21
   4  -2   8    1.14    1.33
  -4   2  -8    3.81    1.35
   4  -2   8    1.65    1.26
   4  -2   8    1.82    1.33
   5   2   8  166.29    5.12
   5   2   8  176.62    4.11
  -5   2  -8  179.38    6.54
  -5   2  -8  165.18    6.73
   5  -2   8  166.23    7.01
   5  -2   8  180.11    6.63
   5  -2   8  163.46    6.46
  -6   2  -8  138.75    6.12
   6   2   8  130.79    3.85
   6  -2   8  134.32    6.07
  -6  -2  -8  137.52    6.24
   6   2   8  137.89    4.60
   6  -2   8  137.77    5.90
   7   2   8  110.43    6.33
   7  -2   8   98.93    6.10
   7  -2   8  102.88    5.67
   7   2   8  102.68    4.10
  -7  -2  -8  105.47    5.68
   8   2   8   39.59    4.39
   8  -2   8   42.72    1.83
   8  -2   8   44.00    4.12
   8   2   8   39.46    2.70
   8  -2   8   46.91    4.68
  -8  -2  -8   36.76    3.86
   9  -2   8    1.44    0.85
   9   2   8   -1.37    1.00
  10   2   8    5.00    1.54
  10  -2   8    7.32    1.25
 -12   3   8   -1.70    2.75
 -11   3   8    6.05    3.10
 -10   3   8    3.94    2.79
  -9   3   8   -0.06    2.17
   9   3  -8    8.28    2.12
  -9  -3   8    6.55    2.01
   8   3  -8    5.95    1.94
  -8  -3   8    7.22    1.92
   8  -3  -8    5.45    1.91
  -8   3   8    8.79    2.61
   7   3  -8   13.18    2.10
  -7  -3   8   11.44    1.92
  -7   3   8    9.62    2.43
   7  -3  -8   12.49    2.13
  -6   3   8   11.22    2.44
   6  -3  -8   15.89    2.09
   6   3  -8   18.57    2.12
   5   3  -8   95.28    4.30
   5  -3  -8   95.26    4.37
  -5   3   8   95.42    4.98
  -4   3   8   24.55    2.62
   4  -3  -8   23.16    2.17
   4   3  -8   25.27    2.30
  -4  -3   8   20.53    1.96
   3   3  -8  113.21    4.55
  -3  -3   8  111.85    4.10
  -3   3   8  118.07    5.03
  -2   3   8    9.08    1.70
  -2  -3   8    7.47    1.24
  -2  -3   8    8.66    1.60
   2   3  -8    8.63    1.49
   1   3  -8    4.53    1.36
  -1  -3   8    3.81    1.06
  -1   3   8    1.83    1.30
  -1  -3   8    2.00    1.14
   0   3  -8  157.38    4.38
   0   3   8  161.82    5.95
   0  -3   8  156.71    5.04
   0  -3   8  158.09    5.70
   0   3  -8  154.30    5.54
  -1   3  -8    7.47    1.13
   1  -3   8    5.55    1.21
  -1  -3  -8    4.81    0.91
   1  -3   8    8.20    1.43
   1   3   8    5.80    1.61
   1  -3   8    6.28    1.50
   2  -3   8  219.63    7.10
  -2   3  -8  216.48    6.60
   2  -3   8  222.37    6.60
  -2  -3  -8  218.07    5.46
  -2  -3  -8  211.90    6.01
   2   3   8  212.76    7.59
   2  -3   8  225.72    7.30
   3  -3   8   13.05    1.89
   3   3   8   16.01    2.34
  -3   3  -8   15.70    1.94
   3  -3   8   14.88    2.08
  -3  -3  -8   14.49    1.51
  -3   3  -8   16.52    1.27
   3  -3   8   13.81    2.09
   4  -3   8   57.09    3.78
   4  -3   8   64.51    4.18
  -4   3  -8   63.41    3.85
   4  -3   8   68.56    3.92
   4   3   8   65.21    2.09
  -4  -3  -8   67.31    2.75
   4   3   8   66.81    4.43
  -5   3  -8    8.84    1.94
  -5   3  -8    5.33    1.76
   5  -3   8    5.46    1.74
   5   3   8    6.45    1.00
   5   3   8    7.85    2.18
   5  -3   8    7.26    2.12
   6   3   8    8.73    1.27
   6  -3   8    8.24    2.12
   6  -3   8    8.38    2.32
  -6   3  -8   16.06    2.55
   6   3   8    8.59    2.50
   7  -3   8    5.93    2.29
   7  -3   8    6.31    2.38
  -7   3  -8    6.73    2.16
   7   3   8    7.44    1.39
   8  -3   8    2.33    1.93
   8  -3   8   -0.43    1.90
   8   3   8    0.83    0.95
   9  -3   8    0.89    2.05
   9   3   8    1.70    1.02
  10  -3   8   -3.53    1.87
 -12   4   8    3.52    3.30
 -11   4   8   14.09    4.01
 -10   4   8    6.90    3.17
  -9  -4   8   29.88    3.33
   9   4  -8   33.63    3.08
  -9   4   8   28.32    4.20
   8  -4  -8   18.85    2.89
  -8  -4   8   14.53    2.39
  -8   4   8   14.82    3.18
   8   4  -8   17.92    2.33
   7   4  -8   19.42    2.25
   7  -4  -8   16.99    2.56
  -7   4   8   14.17    3.00
   6   4  -8    7.17    1.61
  -6   4   8    5.31    2.23
   6  -4  -8    8.15    1.91
   5   4  -8   22.50    2.21
   5  -4  -8   16.90    2.28
  -5   4   8   16.62    2.67
   4   4  -8   25.60    2.28
  -4  -4   8   24.90    2.34
  -4   4   8   25.94    2.93
   4  -4  -8   24.00    2.37
  -3   4   8   20.97    2.58
  -3  -4   8   20.20    2.17
   3   4  -8   22.08    2.19
  -3  -4   8   18.52    2.04
   2   4  -8   94.40    4.32
  -2  -4   8  100.68    4.20
  -2  -4   8  101.66    4.46
  -2   4   8   89.63    4.81
  -1  -4   8   27.86    2.41
  -1  -4   8   25.22    2.44
  -1   4   8   29.85    2.76
   0  -4  -8    1.80    0.92
   0  -4   8    3.89    1.42
   0   4   8    1.95    1.52
   0  -4   8    2.21    1.28
   0   4  -8    3.86    1.07
  -1   4  -8   20.35    1.90
   1   4   8   25.27    2.82
  -1  -4  -8   21.79    1.71
   1  -4   8   24.35    2.47
   1  -4   8   23.16    2.37
  -2   4  -8   12.35    1.78
   2  -4   8   10.77    1.79
  -2   4  -8   11.72    1.01
   2  -4   8   10.66    1.99
   2   4   8   14.06    2.34
   2  -4   8   10.50    1.91
   3   4   8  279.03    9.93
   3  -4   8  296.87    9.51
   3  -4   8  299.22    8.94
  -3  -4  -8  293.10    7.28
  -3   4  -8  291.34    9.06
   3  -4   8  304.30    9.34
  -3   4  -8  293.93    6.77
   4   4   8   14.98    1.25
  -4   4  -8   14.80    2.22
   4  -4   8   16.54    2.32
   4  -4   8   22.17    2.75
  -4  -4  -8   18.22    1.45
   4   4   8   21.43    2.89
   4  -4   8   16.95    2.59
   5  -4   8    0.64    1.62
  -5   4  -8    1.92    1.64
   5   4   8    0.46    0.86
   5  -4   8    2.20    1.70
   5   4   8   -0.13    1.44
   6  -4   8   16.91    2.82
   6  -4   8   23.03    3.30
  -6   4  -8   19.97    2.92
   6   4   8   21.12    1.78
   6   4   8   16.78    2.97
   7  -4   8   13.96    2.81
   7  -4   8   12.11    2.96
   7   4   8    7.82    2.63
  -7   4  -8   14.40    2.83
   7   4   8   10.99    1.60
   8   4   8    1.22    2.38
   8  -4   8    1.82    2.25
   8   4   8    2.16    1.34
   9  -4   8   10.51    3.20
  10  -4   8    0.67    2.30
  11  -4   8    1.54    2.93
 -12   5   8   -0.40    3.25
 -11   5   8    2.38    3.23
 -10   5   8    5.12    3.24
  -9   5   8    5.47    3.25
   8   5  -8   30.07    2.69
  -8   5   8   31.81    4.34
  -7   5   8    0.36    2.25
   7  -5  -8   -0.15    1.63
   7   5  -8    1.37    1.28
  -6   5   8    8.49    2.67
   6  -5  -8    9.10    2.18
   6   5  -8    7.93    1.72
   5  -5  -8    0.55    1.31
  -5  -5   8   -3.61    1.32
   5   5  -8   -0.30    1.17
  -5   5   8    0.35    1.86
  -4  -5   8   -0.11    1.38
   4   5  -8   -1.33    1.26
  -4   5   8    0.06    1.52
  -3   5   8   36.47    3.50
  -3  -5   8   38.77    3.18
  -3  -5   8   39.94    2.96
  -2  -5   8   46.19    3.35
  -2  -5   8   46.69    3.23
   2  -5  -8   45.59    2.57
  -2   5   8   40.56    3.68
  -1   5   8    4.21    1.66
  -1  -5   8    0.87    1.21
  -1  -5   8    0.34    1.24
   1  -5  -8    0.80    1.00
   0   5   8    5.96    1.97
   0   5  -8    8.24    1.58
   0  -5  -8   12.42    1.50
   0  -5   8    9.60    1.90
   0  -5   8    8.21    1.81
   1   5   8   53.37    4.05
  -1  -5  -8   49.88    2.75
   1  -5   8   53.09    3.65
   1  -5   8   52.47    3.67
  -1   5  -8   47.31    3.24
   2  -5   8   36.38    3.21
   2  -5   8   38.06    3.29
   2  -5   8   26.44    2.71
  -2   5  -8   35.65    1.92
  -2   5  -8   33.74    2.84
   2   5   8   33.44    3.52
   3  -5   8   23.51    2.88
  -3   5  -8   21.71    1.73
  -3  -5  -8   26.95    2.04
   3  -5   8   20.38    2.61
   3   5   8   20.70    2.90
  -3   5  -8   22.81    2.64
   3  -5   8   18.94    2.58
   4   5   8   36.24    3.77
   4  -5   8   34.72    3.25
   4  -5   8   33.51    3.43
  -4  -5  -8   33.24    1.87
   4   5   8   30.63    1.95
  -4   5  -8   29.07    3.16
  -5   5  -8    4.06    2.02
   5  -5   8    3.77    1.92
   5  -5   8    4.34    2.23
   5   5   8    6.82    2.45
   5   5   8    4.31    1.15
   6   5   8   16.87    3.18
   6  -5   8   22.05    3.32
   6  -5   8   20.98    3.39
   6   5   8   19.76    1.91
  -6   5  -8   18.97    3.03
   7  -5   8   32.51    4.02
   7   5   8   34.83    2.61
   7   5   8   28.42    3.94
   8   5   8    2.92    1.49
   8  -5   8    7.14    2.77
   9  -5   8   15.98    3.65
   9   5   8    8.49    1.94
  10  -5   8    8.25    3.44
 -11   6   8    1.91    3.64
 -10   6   8    1.63    3.19
  -9   6   8    1.31    3.00
  -8   6   8   25.11    4.19
   7   6  -8   -1.45    1.39
  -7   6   8    1.88    2.51
  -6   6   8   -0.24    2.38
   6  -6  -8    0.65    1.62
   5  -6  -8   10.41    2.44
  -5  -6   8   14.02    2.75
  -5   6   8   11.85    3.26
  -4  -6   8  309.03   10.50
  -4   6   8  289.51   11.16
   4  -6  -8  303.97    8.32
   3  -6  -8   97.11    4.17
  -3  -6   8  104.23    5.63
  -3   6   8   97.71    6.03
  -3  -6   8   97.49    4.77
  -2  -6   8   46.91    3.82
  -2   6   8   35.53    3.84
   2  -6  -8   39.67    2.67
  -2  -6   8   35.75    3.05
  -1  -6   8   58.31    4.26
   1  -6  -8   66.27    3.30
  -1  -6   8   56.61    3.74
  -1   6   8   73.24    5.05
   0   6   8    4.65    2.21
   0  -6  -8    1.65    1.32
   0  -6   8    2.61    1.48
   0  -6   8    5.93    2.06
  -1   6  -8   68.88    4.16
   1  -6   8   72.20    4.46
   1  -6   8   82.28    5.08
   1   6   8   82.67    5.33
  -1   6  -8   73.34    2.95
   2   6   8   83.11    5.44
  -2   6  -8   71.74    4.47
   2  -6   8   72.69    4.56
   2  -6   8   68.87    4.84
  -2   6  -8   73.01    3.13
   3  -6   8    5.40    2.02
   3   6   8    4.16    2.06
  -3   6  -8    4.45    1.90
   3  -6   8    4.28    1.93
   3  -6   8    1.56    1.90
  -3   6  -8    5.28    1.28
   4  -6   8   58.41    5.17
   4  -6   8   51.36    4.20
  -4  -6  -8   62.29    2.57
   4   6   8   66.75    5.20
  -4   6  -8   66.60    4.76
   4   6   8   58.39    2.82
   5   6   8   50.90    4.79
   5  -6   8   51.92    4.80
   5  -6   8   45.56    4.32
   5   6   8   55.71    2.90
   6  -6   8    7.39    2.70
   6   6   8    7.27    2.89
   6   6   8    7.51    1.59
   7   6   8    0.77    1.31
   7  -6   8   -2.63    1.99
   8   6   8    4.19    1.59
   8  -6   8    3.30    2.63
   9  -6   8   -1.21    2.26
  10  -6   8    1.58    2.79
  -9   7   8    3.63    3.41
  -8   7   8   13.18    3.97
  -7   7   8   -0.98    2.52
  -6   7   8    8.89    3.25
  -6  -7   8   15.22    3.33
  -5  -7   8   42.67    4.31
   5  -7  -8   53.18    3.60
  -5   7   8   44.39    4.99
   4  -7  -8  160.61    5.99
  -4   7   8  175.08    8.95
  -4  -7   8  168.91    6.64
  -4  -7   8  159.39    7.79
  -3  -7   8  152.72    7.50
  -3  -7   8  153.79    6.35
   3  -7  -8  161.37    5.83
  -3   7   8  155.98    8.18
  -2  -7   8    0.93    1.62
  -2  -7   8    5.06    2.42
   2  -7  -8    9.12    1.83
  -2   7   8    4.39    2.51
   1  -7  -8    2.04    1.51
  -1  -7   8    2.48    2.21
  -1  -7   8    3.46    1.68
  -1   7   8    1.54    2.05
   0  -7   8    1.75    1.60
   0   7   8   -0.26    1.97
   0  -7   8    2.66    2.12
   1   7   8   10.15    2.92
   1  -7   8   11.85    2.67
   1  -7   8    9.53    2.32
  -1   7  -8   10.00    1.56
   2  -7   8   66.47    5.27
   2   7   8   66.43    5.55
  -2   7  -8   66.49    4.78
  -2   7  -8   63.49    3.27
   2  -7   8   62.87    4.69
   3  -7   8   11.73    2.95
  -3   7  -8    8.68    1.63
   3   7   8   12.91    3.15
   3  -7   8   11.38    2.64
   3  -7   8    9.12    2.57
   4  -7   8   -0.53    1.90
   4   7   8   -0.98    0.94
   4   7   8   -0.40    1.99
   4  -7   8    0.31    2.16
  -4  -7  -8   -0.67    0.91
   5   7   8   16.17    1.90
   5   7   8   21.27    3.86
   5  -7   8   15.83    3.25
   6   7   8    5.74    1.52
   6  -7   8   -0.36    2.28
   7  -7   8    5.09    2.85
   7   7   8    7.83    1.82
   8  -7   8   13.80    3.71
   9  -7   8    8.79    3.40
  10  -7   8    1.47    3.38
  -7   8   8   -2.58    2.88
  -6   8   8    3.82    3.03
  -5  -8   8   11.15    3.27
  -5   8   8   17.96    4.06
  -4  -8   8   -0.13    2.40
  -4   8   8   -1.37    2.48
  -4  -8   8    0.48    1.53
  -3   8   8   22.11    3.86
  -3  -8   8   15.86    3.58
  -3  -8   8   20.07    2.81
  -2  -8   8   13.03    3.30
  -2   8   8   14.87    3.36
  -2  -8   8   16.69    2.80
  -1  -8   8   81.76    6.02
  -1   8   8   82.53    6.44
  -1  -8   8   81.66    5.03
   0  -8   8   96.75    5.57
   0   8  -8   92.14    4.18
   0  -8   8   93.60    6.59
   0   8   8   95.69    6.66
  -1   8  -8   55.96    3.40
   1  -8   8   54.26    4.49
   1  -8   8   55.26    5.13
   1   8   8   45.15    5.02
   2  -8   8   -0.20    2.28
   2  -8   8    2.63    2.08
   2   8   8    3.57    2.58
  -2   8  -8   -2.09    1.27
   3  -8   8   24.31    3.47
   3  -8   8   24.53    3.73
   3   8   8   23.77    4.00
   4  -8   8    7.71    2.76
   4  -8   8    4.98    2.50
   4   8   8    7.17    1.58
   5  -8   8    2.48    2.26
   5   8   8    1.84    1.40
   6  -8   8   -1.67    2.32
   7  -8   8   -3.23    2.24
   8  -8   8   -0.58    2.85
   9  -8   8    3.01    3.60
  -4  -9   8    2.44    1.82
  -4   9   8   -2.92    2.74
  -3  -9   8    1.32    1.83
  -3   9   8    5.85    3.31
  -2  -9   8    0.14    1.70
  -2   9   8   -2.89    2.06
  -1  -9   8   13.70    2.70
  -1   9   8   11.96    3.62
   0  -9   8    1.93    1.95
   0   9   8   -2.46    2.20
   1  -9   8    9.72    2.77
   2  -9   8   -3.33    1.61
   3  -9   8    4.45    2.71
   3  -9   8    1.24    2.05
   4  -9   8    0.44    2.29
   4  -9   8   -1.08    2.00
   5  -9   8    7.97    3.30
   6  -9   8   -2.71    2.56
   7  -9   8    2.58    3.27
  -3 -10   8   12.90    2.85
  -2 -10   8    4.25    2.39
  -1 -10   8    1.41    1.93
   0 -10   8    2.93    2.17
   1 -10   8    5.88    2.48
   2 -10   8    1.99    2.30
   3 -10   8   -0.33    1.99
   3 -10   8    0.34    2.49
   4 -10   8   -2.63    2.27
   4 -10   8   -2.12    2.13
   5 -10   8    0.01    2.84
   5 -10   8   -1.50    2.75
   6 -10   8    0.74    3.39
  -1 -11   8   -0.52    1.96
   0 -11   8    2.88    2.43
   1 -11   8    2.02    2.20
   2 -11   8    3.85    2.49
   3 -11   8   -3.36    2.91
 -11   0   9    0.10    2.38
 -10   0   9   -0.35    1.69
 -10   0   9    1.64    2.20
  -9   0   9    0.58    1.56
  -9   0   9   -0.18    2.00
  -8   0   9    1.03    1.62
  -8   0   9   -0.41    1.29
  -7   0   9    0.38    1.12
  -7   0   9   -0.94    1.24
  -6   0   9   -0.97    0.85
  -6   0   9   -0.61    1.13
  -5   0   9    1.42    0.86
  -5   0   9   -0.26    1.00
  -4   0   9    0.41    0.71
  -4   0   9    0.04    0.85
  -3   0   9    0.35    0.75
  -2   0   9   -0.02    0.58
   1   0  -9    0.24    0.98
   0   0  -9    0.92    0.94
   0   0  -9   -0.40    0.41
  -1   0  -9   -0.50    0.90
  -1   0  -9   -0.40    0.56
   1   0   9    0.41    0.97
   2   0   9   -0.09    0.90
  -2   0  -9   -0.83    0.62
  -2   0  -9   -0.39    0.97
  -3   0  -9   -0.08    1.06
  -3   0  -9    0.31    0.83
   3   0   9    0.25    0.94
  -4   0  -9    1.30    1.08
   4   0   9   -0.02    0.97
   4   0   9   -1.30    1.10
  -5   0  -9   -0.14    1.11
   5   0   9    1.09    1.13
   5   0   9   -0.47    1.23
   6   0   9   -0.11    1.06
   6   0   9    0.17    1.31
  -6   0  -9   -0.70    1.31
   7   0   9    0.29    1.18
   7   0   9   -0.27    1.75
   8   0   9   -2.33    1.66
   8   0   9   -0.31    1.20
   9   0   9    0.89    1.39
  10   0   9   -0.80    1.45
  11   0   9    1.07    1.69
 -13   1   9   -2.89    3.09
 -12   1   9    2.83    3.05
 -11   1   9    7.91    3.28
 -10  -1   9   48.73    4.12
 -10   1   9   49.38    4.78
  -9   1   9   67.32    5.03
  -9  -1   9   74.60    4.57
  -9   1   9   71.73    4.71
  -8   1   9   32.34    3.09
  -8   1   9   35.26    3.53
  -8  -1   9   31.02    2.82
  -8  -1   9   37.76    3.53
  -7  -1   9    0.47    1.45
  -7  -1   9    3.30    1.31
  -7   1   9    2.15    1.35
   7  -1  -9    3.16    1.31
  -7   1   9    1.53    1.65
  -6   1   9   -0.46    1.32
  -6  -1   9   -0.39    0.88
  -6  -1   9   -0.99    1.14
   6  -1  -9   -1.30    0.77
  -5  -1   9  125.26    4.19
  -5   1   9  130.37    5.14
   5  -1  -9  130.95    4.29
  -5  -1   9  124.94    4.62
   4  -1  -9   20.51    1.60
  -4   1   9   18.12    1.84
  -4  -1   9   18.46    1.43
  -4  -1   9   18.83    1.64
  -3  -1   9  585.75   11.76
   3   1  -9  570.78   13.76
  -3   1   9  576.40   13.46
   3  -1  -9  591.94   12.05
  -3  -1   9  572.19   12.77
  -2   1   9  264.72    6.92
   2   1  -9  258.63    7.61
   2  -1  -9  265.66    6.04
  -1   1   9   45.44    2.33
   0  -1  -9   85.57    3.82
   0   1  -9   77.33    3.67
   0   1   9   74.86    3.18
   0  -1   9   80.90    2.47
   1  -1   9  187.29    4.96
  -1   1  -9  182.55    5.94
  -1   1  -9  183.00    4.71
   1  -1   9  174.48    5.96
  -1  -1  -9  186.04    5.78
   1  -1   9  179.28    5.34
   2  -1   9  131.18    4.82
   2  -1   9  137.73    5.17
  -2  -1  -9  134.68    2.86
   2  -1   9  136.17    4.47
  -2   1  -9  135.06    5.03
  -2   1  -9  134.63    4.32
  -2  -1  -9  134.25    4.70
  -3  -1  -9   31.45    2.47
   3  -1   9   38.26    2.79
  -3   1  -9   34.93    2.45
  -3  -1  -9   38.11    2.55
   3  -1   9   30.85    2.41
   3  -1   9   29.59    2.48
   3   1   9   29.99    2.34
  -4  -1  -9  366.91    9.98
  -4   1  -9  364.58    9.75
   4   1   9  367.50    9.37
   4  -1   9  358.30   10.71
   4  -1   9  371.73    9.97
   4  -1   9  351.91    9.85
   5  -1   9  144.54    5.74
   5  -1   9  143.16    6.44
   5   1   9  148.37    5.18
  -5  -1  -9  152.06    6.02
  -5   1  -9  141.40    5.78
   6  -1   9  188.61    7.84
  -6   1  -9  188.02    7.13
   6  -1   9  179.89    6.69
   6   1   9  167.77    5.91
  -6  -1  -9  169.77    6.97
   7   1   9  228.43    9.35
   7   1   9  206.85    6.94
   7  -1   9  232.85    8.02
   7   1   9  231.44    5.11
   8  -1   9    2.01    2.26
   8   1   9    2.82    1.03
   8   1   9    2.55    2.24
   8  -1   9    1.69    1.60
   8   1   9    3.65    1.48
   9   1   9    2.29    1.42
   9  -1   9    3.03    0.80
   9  -1   9    2.69    1.85
  10  -1   9   -2.28    1.54
  10   1   9    2.50    1.57
  10  -1   9   -0.09    0.82
  11   1   9    1.38    1.57
  11  -1   9   -1.26    1.76
  12  -1   9   12.08    2.95
 -13   2   9   -1.01    3.08
 -12   2   9    5.95    3.29
 -11   2   9   -0.68    2.41
 -10   2   9    2.98    2.37
  -9   2   9   -1.82    1.90
  -9  -2   9    0.89    1.43
  -8   2   9    5.98    2.28
   8  -2  -9    3.15    1.58
  -8  -2   9    4.86    1.68
   7  -2  -9   24.68    2.48
  -7  -2   9   31.73    2.56
  -7   2   9   29.70    3.24
  -6   2   9   77.22    4.45
   6  -2  -9   72.85    3.75
  -6  -2   9   78.99    3.57
  -5   2   9   32.09    2.84
   5   2  -9   38.25    2.94
   5  -2  -9   33.56    2.40
  -5  -2   9   36.17    2.21
  -4   2   9   80.34    3.98
   4   2  -9   78.81    3.93
   4  -2  -9   81.38    3.42
  -3  -2   9   48.36    2.12
   3   2  -9   42.38    3.08
   3  -2  -9   47.39    2.48
  -3   2   9   44.45    2.85
  -2   2   9    9.30    1.50
  -2  -2   9    8.61    0.91
   2   2  -9   12.50    1.82
  -1  -2   9   61.42    2.19
  -1  -2   9   64.95    3.56
  -1   2   9   54.99    3.05
   1   2  -9   65.08    3.42
   0  -2   9  357.13    8.64
   0   2   9  359.17    9.68
   0  -2   9  361.50    8.02
   0  -2   9  354.93    9.69
   0   2  -9  367.24    9.68
   1  -2   9   21.98    2.19
  -1   2  -9   21.55    2.20
  -1  -2  -9   22.80    2.04
   1   2   9   18.82    2.01
   1  -2   9   21.53    1.82
   1  -2   9   20.97    1.65
   2  -2   9    0.33    0.94
  -2  -2  -9    0.68    0.99
   2   2   9    0.17    1.15
   2  -2   9   -1.63    0.96
  -2  -2  -9    0.91    0.64
   2  -2   9    1.38    1.02
   3  -2   9    1.22    1.26
  -3  -2  -9    2.47    1.08
   3  -2   9    2.07    1.24
  -3   2  -9    1.75    1.06
   3  -2   9    3.01    1.26
  -3   2  -9    2.65    0.60
   4  -2   9   14.26    2.08
   4  -2   9   13.41    1.96
  -4   2  -9   11.93    1.85
  -4  -2  -9   13.37    1.63
   4  -2   9   12.55    2.07
   5  -2   9  132.40    6.22
   5   2   9  129.39    4.57
   5  -2   9  132.26    5.68
  -5   2  -9  128.28    5.46
   5  -2   9  129.88    5.66
   6  -2   9   -0.83    1.40
   6   2   9   -0.99    0.90
  -6  -2  -9   -1.18    1.45
   6  -2   9   -0.47    1.27
   6   2   9   -0.36    0.59
   6  -2   9    0.13    1.63
   7   2   9    0.88    0.85
   7  -2   9    0.52    1.59
   7  -2   9    1.70    1.54
   7   2   9    0.88    1.76
   7   2   9    2.02    1.19
   7  -2   9   -0.90    0.90
   8  -2   9   14.35    2.82
   8   2   9   13.38    1.84
   8   2   9   14.40    3.11
   8  -2   9    9.90    2.77
   8  -2   9   12.75    2.64
   8   2   9   12.27    1.52
   9   2   9   19.48    2.14
   9  -2   9   12.23    2.73
  10  -2   9    0.19    1.95
  10   2   9    2.78    1.46
  11  -2   9   -1.16    1.97
  12  -2   9   -0.33    2.38
 -12   3   9    4.42    3.43
 -11   3   9    1.15    2.64
 -10   3   9    5.00    2.93
  -9   3   9    4.23    2.44
  -9  -3   9    4.88    1.97
  -8   3   9   -1.00    1.84
  -8  -3   9    5.00    1.73
   8   3  -9    1.52    1.62
   8  -3  -9    3.44    1.69
  -7  -3   9   25.75    2.46
   7  -3  -9   22.10    2.59
  -7   3   9   21.29    3.06
   7   3  -9   20.88    2.57
   6  -3  -9    3.38    1.39
   6   3  -9    1.55    1.39
  -6   3   9    6.77    2.07
  -5   3   9   18.97    2.53
   5  -3  -9   21.06    2.22
   5   3  -9   17.94    2.20
   4  -3  -9  390.97   10.05
  -4  -3   9  380.26    9.95
  -4   3   9  397.20   11.35
   4   3  -9  383.23   10.31
   3   3  -9  237.10    7.39
  -3  -3   9  244.16    6.69
  -3   3   9  237.89    7.92
  -2   3   9    1.69    1.29
  -2  -3   9    0.02    0.98
  -2  -3   9    0.82    0.94
   2   3  -9    0.40    1.11
   1   3  -9  393.15   10.27
  -1  -3   9  379.02    9.39
  -1   3   9  376.83   10.66
  -1  -3   9  376.47   10.26
   0  -3   9   13.75    1.54
   0  -3   9   12.05    1.36
   0  -3   9   11.65    1.80
   0   3   9   12.65    1.96
   0   3  -9   11.51    1.89
  -1  -3  -9  173.87    4.43
   1   3   9  186.31    6.69
   1  -3   9  180.05    5.42
  -1   3  -9  171.49    5.13
   1  -3   9  174.36    5.82
   2  -3   9   70.16    3.81
  -2  -3  -9   77.10    3.44
   2   3   9   66.53    4.09
  -2  -3  -9   73.25    2.80
   2  -3   9   73.61    4.00
   2  -3   9   70.52    3.46
  -2   3  -9   68.89    3.38
   3  -3   9  160.54    6.18
   3   3   9  143.89    6.37
   3  -3   9  148.43    5.51
   3  -3   9  150.89    6.18
  -3   3  -9  145.72    5.53
  -3  -3  -9  146.86    4.85
  -3   3  -9  148.60    3.73
   4  -3   9    9.40    1.98
  -4  -3  -9    7.65    1.39
   4  -3   9   10.34    2.09
   4   3   9    8.60    2.19
   4  -3   9    6.75    1.70
  -4   3  -9   11.78    1.91
   5   3   9  145.76    3.43
   5   3   9  144.82    6.89
   5  -3   9  146.12    6.27
  -5   3  -9  144.22    6.29
   5  -3   9  145.23    6.83
   5  -3   9  142.62    6.28
   6  -3   9  150.60    7.40
   6  -3   9  136.78    6.44
   6   3   9  147.50    3.96
   6   3   9  129.98    6.96
   6  -3   9  136.87    6.44
  -6   3  -9  151.42    6.87
   7  -3   9   45.19    4.19
   7   3   9   47.49    2.42
   7  -3   9   40.78    3.83
  -7   3  -9   38.24    3.98
   8  -3   9    1.80    1.90
   8   3   9   -0.93    0.99
   9  -3   9   16.69    3.39
   9   3   9   19.53    1.81
   9   3   9   17.91    2.00
  10  -3   9   17.18    3.73
  12  -3   9   -5.73    2.36
 -12   4   9    5.35    3.64
 -11   4   9   -3.23    2.69
 -10   4   9   -0.10    2.69
  -9   4   9    5.36    2.86
  -9  -4   9    3.47    1.90
  -8   4   9    2.10    2.34
  -8  -4   9    1.28    1.62
   8   4  -9    3.07    1.70
  -7   4   9    5.71    2.45
   7   4  -9   11.87    2.07
   7  -4  -9    9.22    2.18
   6   4  -9    3.11    1.51
  -6   4   9    1.13    1.79
   6  -4  -9    2.89    1.60
   5  -4  -9   11.42    2.04
  -5   4   9   10.96    2.41
   5   4  -9   10.55    1.86
   4  -4  -9   -0.81    0.97
  -4   4   9   -0.23    1.58
   4   4  -9   -0.64    1.06
  -4  -4   9   -0.45    1.07
  -3   4   9    9.46    2.07
   3   4  -9   11.48    1.86
  -3  -4   9   10.95    1.65
  -2  -4   9   22.05    2.36
  -2  -4   9   21.01    2.09
  -2   4   9   24.47    2.67
   2   4  -9   20.46    2.28
  -1   4   9   -1.04    1.23
   1   4  -9    0.62    1.32
  -1  -4   9    0.69    1.14
  -1  -4   9    3.14    1.28
   0  -4   9    0.35    1.08
   0  -4   9    0.91    1.23
   0  -4  -9   -0.19    0.84
   0   4   9    1.69    1.49
  -1  -4  -9  256.85    6.41
   1  -4   9  262.27    8.00
   1  -4   9  259.89    7.53
   1   4   9  257.01    8.97
   1  -4   9  240.97    8.14
   2  -4   9  213.93    7.44
   2   4   9  210.67    8.06
   2  -4   9  211.86    6.86
   2  -4   9  198.68    7.37
  -2   4  -9  206.33    6.80
   3  -4   9    6.36    1.88
  -3   4  -9    6.18    1.57
   3  -4   9    4.00    1.63
  -3   4  -9    3.63    0.95
   3   4   9    3.91    1.90
  -3  -4  -9    8.46    1.39
   3  -4   9    6.12    1.84
  -4   4  -9   44.55    3.57
   4  -4   9   40.04    3.48
  -4  -4  -9   41.87    2.33
   4  -4   9   38.57    3.46
   4  -4   9   42.48    3.32
   4   4   9   32.63    3.45
   5  -4   9   39.54    3.77
   5  -4   9   36.71    3.32
   5  -4   9   34.28    3.47
  -5   4  -9   37.98    3.47
   5   4   9   33.80    3.79
   5   4   9   31.89    1.77
   6  -4   9   23.47    3.21
   6   4   9   25.40    3.49
   6   4   9   20.73    1.67
   6  -4   9   29.07    3.69
  -6   4  -9   24.44    3.16
   7   4   9   15.98    1.69
   7   4   9   11.25    3.01
   7  -4   9   13.92    2.86
   8  -4   9    2.28    2.28
   8   4   9    6.16    2.95
   8   4   9    1.78    1.21
   9   4   9    2.64    1.46
   9  -4   9   -0.14    2.20
  10  -4   9    5.45    3.18
  11  -4   9    3.44    3.23
 -11   5   9    5.99    3.65
 -10   5   9    3.72    3.11
  -9   5   9   27.18    4.42
  -8   5   9   36.44    4.63
   8   5  -9   32.34    2.97
   7   5  -9   17.06    2.29
  -7   5   9   21.02    3.53
  -6   5   9    2.79    2.04
   6   5  -9    7.03    1.74
   6  -5  -9    2.96    1.53
   5  -5  -9   -0.18    1.31
  -5  -5   9   -0.35    1.64
   5   5  -9    0.38    1.29
  -5   5   9    0.40    1.98
  -4   5   9    4.59    2.26
   4   5  -9    2.99    1.61
  -4  -5   9    2.89    1.73
   3   5  -9   10.20    1.99
  -3  -5   9    9.45    1.85
  -3   5   9    9.68    2.25
  -3  -5   9   11.52    2.03
  -2   5   9    1.48    1.69
   2  -5  -9    0.64    1.02
  -2  -5   9    2.32    1.38
  -2  -5   9    0.81    1.20
  -1   5   9   25.19    2.96
  -1  -5   9   20.08    2.42
  -1  -5   9   18.90    2.36
   1  -5  -9   20.25    1.80
   0  -5  -9    9.81    1.53
   0   5   9    3.48    1.73
   0  -5   9    5.62    1.80
   0  -5   9    4.84    1.67
  -1  -5  -9   18.17    1.85
   1  -5   9   18.70    2.46
   1  -5   9   25.12    2.66
   1   5   9   15.64    2.63
   2   5   9   23.09    3.07
  -2   5  -9   27.30    1.70
  -2   5  -9   31.82    2.80
   2  -5   9   28.54    3.00
   2  -5   9   31.73    2.85
   2  -5   9   27.92    3.03
  -3  -5  -9   32.06    2.36
  -3   5  -9   32.05    3.07
   3   5   9   32.69    3.62
   3  -5   9   36.99    3.22
   3  -5   9   34.17    3.36
  -3   5  -9   34.31    2.12
   4  -5   9   -1.44    1.47
   4   5   9    2.12    1.88
  -4  -5  -9   -0.22    0.90
   4  -5   9   -0.90    1.51
   4  -5   9   -1.00    1.62
  -4   5  -9    0.00    1.50
   5  -5   9    1.82    1.73
   5  -5   9    2.01    1.90
   5  -5   9   -1.56    1.69
   5   5   9    0.30    0.87
   5   5   9    0.63    1.92
  -5   5  -9    0.82    1.67
   6  -5   9  132.84    6.94
   6  -5   9  124.32    7.13
   6   5   9  137.87    4.36
   6   5   9  131.13    7.65
   7  -5   9    5.83    2.60
   7   5   9    3.44    2.49
   7   5   9    5.78    1.39
   8  -5   9   21.86    3.78
   8   5   9   17.44    2.02
   9  -5   9    6.95    3.03
  10  -5   9    2.67    3.24
  11  -5   9   -0.52    3.00
 -11   6   9    2.70    3.74
 -10   6   9    0.22    2.93
  -9   6   9   -0.02    2.82
  -8   6   9   -1.08    2.55
  -7   6   9    3.71    2.81
  -6   6   9   25.82    3.87
   6   6  -9   23.83    2.76
   5  -6  -9    4.83    2.05
  -5  -6   9    4.36    2.10
  -5   6   9    6.58    2.69
  -4  -6   9    3.28    2.00
  -4   6   9   -0.05    2.29
   3  -6  -9   22.15    2.29
  -3  -6   9   22.38    2.86
  -3  -6   9   25.24    2.75
  -3   6   9   20.10    3.44
   2  -6  -9  230.15    6.81
  -2  -6   9  231.31    8.12
  -2   6   9  233.83    9.54
  -2  -6   9  242.26    8.74
  -1  -6   9   17.09    2.50
  -1   6   9   13.54    2.82
   1  -6  -9   18.67    2.07
  -1  -6   9   16.87    2.75
   0  -6  -9   41.28    2.78
   0  -6   9   40.16    3.36
   0   6   9   35.48    3.82
   0  -6   9   40.56    3.69
   1   6   9   36.77    3.94
   1  -6   9   35.27    3.38
   1  -6   9   37.99    3.63
   2  -6   9   30.44    3.31
  -2   6  -9   30.90    2.10
   2   6   9   27.94    3.67
   2  -6   9   29.54    3.32
   2  -6   9   28.57    3.02
  -3   6  -9   42.74    2.61
   3  -6   9   37.60    3.79
   3  -6   9   39.31    3.70
   3   6   9   40.18    4.17
   3  -6   9   47.38    4.01
  -3   6  -9   47.34    4.15
   4  -6   9   12.75    2.83
   4   6   9   13.66    2.94
  -4  -6  -9   14.55    1.53
   4  -6   9   15.73    3.13
   4  -6   9    9.58    2.57
  -4   6  -9   14.72    2.82
   5   6   9    1.93    2.42
   5  -6   9    3.68    2.21
   5  -6   9    3.43    2.21
   5   6   9    2.14    1.11
   5  -6   9    2.50    2.21
   6   6   9    6.78    1.43
   6  -6   9    4.94    2.38
   6   6   9    3.99    2.39
   7   6   9   -1.02    1.12
   7  -6   9   -0.47    1.92
   8  -6   9    4.92    2.64
   9  -6   9    7.01    3.39
  10  -6   9   -2.43    2.56
  -9   7   9    2.72    3.34
  -8   7   9    6.77    3.67
  -7   7   9    3.23    3.05
  -6  -7   9    1.98    2.54
  -6   7   9    3.77    2.60
   5  -7  -9   -1.92    1.37
  -5   7   9    3.37    2.72
  -5  -7   9    3.66    2.39
  -4  -7   9   24.01    2.83
  -4  -7   9   26.02    3.56
  -4   7   9   32.97    4.36
   4  -7  -9   22.50    2.54
   3  -7  -9   28.78    2.67
  -3   7   9   29.03    4.13
  -3  -7   9   22.81    2.86
  -3  -7   9   33.83    3.77
   2  -7  -9   -0.15    1.34
  -2   7   9    0.20    2.21
  -2  -7   9    2.86    1.70
  -2  -7   9   -1.86    1.93
  -1  -7   9   -1.96    1.94
  -1   7   9    0.06    1.96
  -1  -7   9    2.68    1.65
   1  -7  -9   -1.47    1.35
   0  -7   9   16.51    3.05
   0   7   9   16.64    3.25
   0  -7   9   17.62    2.69
   0  -7  -9   17.10    2.28
   1  -7   9  105.28    6.16
   1  -7   9   86.77    5.26
   1   7   9  100.83    6.42
  -1   7  -9   88.91    3.70
   2   7   9   96.56    6.48
   2  -7   9   86.04    5.45
  -2   7  -9   92.06    3.95
   2  -7   9  103.57    6.28
   2  -7   9  100.42    5.73
  -3   7  -9    5.85    1.59
   3  -7   9    6.55    2.46
   3   7   9    2.73    2.38
   3  -7   9    5.87    2.37
   3  -7   9    5.48    2.57
   4  -7   9   -2.49    2.04
   4   7   9   -1.31    1.68
   4  -7   9    0.21    1.69
   4  -7   9   -0.93    1.88
   5  -7   9   10.37    3.01
   5   7   9    8.85    3.15
   5  -7   9    5.68    2.54
   5   7   9    9.19    1.51
   6   7   9    3.53    1.37
   6  -7   9    3.80    2.46
   7  -7   9   20.22    3.87
   8  -7   9    1.90    2.55
   9  -7   9    1.61    3.04
  10  -7   9    0.48    3.04
  -8   8   9   -6.20    3.11
  -7   8   9   -3.66    2.88
  -6   8   9    6.59    3.32
  -5  -8   9   20.19    3.62
  -5   8   9   19.28    4.11
  -4  -8   9    2.96    2.62
  -4   8   9    3.98    3.11
  -4  -8   9    1.15    1.63
  -3   8   9   -0.66    2.19
  -3  -8   9   -1.13    1.49
  -3  -8   9    0.45    2.18
  -2   8   9    9.40    3.17
  -2  -8   9    9.67    2.40
  -2  -8   9   11.14    3.08
  -1   8   9   26.82    4.26
  -1  -8   9   22.05    3.73
  -1  -8   9   20.66    3.01
   0  -8   9    3.12    2.01
   0   8   9    5.53    2.85
   0  -8   9    3.08    2.59
   0   8  -9    2.08    1.46
  -1   8  -9   20.04    2.29
   1  -8   9   19.46    3.59
   1   8   9   21.60    4.03
   1  -8   9   18.56    3.15
  -2   8  -9   -0.01    1.36
   2  -8   9   -1.19    2.27
   2  -8   9   -1.64    1.73
   2   8   9    3.88    2.62
   3  -8   9   19.13    3.49
   3   8   9   21.96    4.08
   3  -8   9   20.72    3.41
   4  -8   9   -1.77    1.63
   4  -8   9   -0.36    2.18
   5  -8   9   -1.30    2.29
   5  -8   9   -0.35    2.16
   6  -8   9    1.55    2.53
   6  -8   9   -1.42    2.12
   7  -8   9    4.23    2.80
   8  -8   9    2.31    3.33
  -4  -9   9    2.42    2.01
  -4   9   9    7.10    3.41
  -3   9   9    3.70    3.03
  -3  -9   9    2.18    2.04
  -2   9   9    2.77    2.92
  -2  -9   9    3.67    2.13
  -1  -9   9   -0.35    1.69
  -1   9   9   -1.12    2.75
   0   9   9    1.15    2.81
   0  -9   9    4.48    2.26
   1  -9   9   77.97    5.58
   2  -9   9   48.44    4.77
   3  -9   9   -2.06    2.02
   3  -9   9   -0.26    2.37
   4  -9   9   -2.66    2.37
   4  -9   9    0.42    2.11
   5  -9   9   -2.70    2.16
   5  -9   9   -2.24    2.39
   6  -9   9   -1.77    2.70
   6  -9   9   -0.63    2.43
   7  -9   9   -3.90    2.65
  -3 -10   9    7.30    2.58
  -2 -10   9    3.89    2.36
  -1 -10   9   -0.06    1.73
   0 -10   9    4.48    2.19
   1 -10   9    4.31    2.31
   2 -10   9    5.82    2.60
   3 -10   9    4.34    2.44
   3 -10   9    5.07    3.15
   4 -10   9   -3.42    1.95
   4 -10   9    0.17    3.12
   5 -10   9   -1.65    2.66
   5 -10   9   -2.03    2.45
  -1 -11   9    4.47    2.43
   0 -11   9    3.16    2.52
   1 -11   9    5.38    2.78
   2 -11   9    4.40    2.48
 -11   0  10    2.45    2.84
 -10   0  10  174.33    8.42
  -9   0  10  147.85    6.57
  -9   0  10  148.89    7.27
  -8   0  10  140.64    5.93
  -8   0  10  142.25    6.61
  -7   0  10   20.31    2.19
  -7   0  10   16.73    2.31
  -6   0  10   13.49    1.65
  -6   0  10   12.23    1.91
  -5   0  10    6.82    1.41
  -5   0  10    7.18    1.22
  -4   0  10    6.69    1.18
  -3   0  10  188.41    5.03
  -2   0  10    3.78    0.75
   2   0 -10    3.52    1.39
   0   0 -10   58.12    3.28
   0   0 -10   58.25    1.98
  -1   0 -10  100.97    3.30
  -1   0 -10  105.80    4.43
   1   0  10  101.91    4.44
  -2   0 -10    2.08    0.91
   2   0  10    0.15    0.92
  -2   0 -10    1.38    1.11
  -3   0 -10  122.00    4.84
  -3   0 -10  117.86    4.46
   3   0  10  117.74    4.82
  -4   0 -10   13.66    1.87
   4   0  10   17.42    2.02
   4   0  10   15.17    2.19
  -5   0 -10  148.10    5.93
   5   0  10  153.26    5.74
   5   0  10  142.90    6.56
   6   0  10   30.12    3.40
   6   0  10   29.40    2.69
   7   0  10    9.40    1.92
   7   0  10    0.25    1.11
   8   0  10    9.66    2.02
   8   0  10   10.51    2.88
   9   0  10   15.55    2.42
  10   0  10    0.82    1.50
  11   0  10   -1.50    1.57
 -13   1  10    1.06    3.24
 -12   1  10    5.37    3.12
 -11   1  10    3.02    2.88
 -10   1  10   21.69    3.65
 -10  -1  10   13.02    2.66
  -9  -1  10   37.21    3.34
  -9   1  10   33.44    3.36
  -9   1  10   36.47    3.90
  -8   1  10   -0.09    1.33
  -8  -1  10   -0.70    1.70
  -8   1  10    3.36    2.00
  -8  -1  10   -0.36    1.26
  -7  -1  10    4.03    1.54
   7  -1 -10    4.21    1.37
  -7   1  10    1.74    1.70
  -7  -1  10    2.54    1.28
   6  -1 -10  135.26    4.69
  -6  -1  10  133.68    4.71
  -6  -1  10  125.94    5.16
  -6   1  10  125.26    5.45
  -5   1  10  132.60    5.25
  -5  -1  10  136.08    4.78
   5  -1 -10  134.45    4.37
  -5  -1  10  138.51    4.30
  -4  -1  10  109.14    3.63
  -4  -1  10  111.43    3.29
  -4   1  10  107.69    4.27
   4  -1 -10  106.78    3.45
  -3  -1  10    9.10    0.84
   3  -1 -10   10.02    1.02
  -3  -1  10    9.89    0.76
  -3   1  10   10.20    1.39
   3   1 -10    9.79    1.80
   2  -1 -10   41.37    1.80
  -2   1  10   42.13    2.33
   2   1 -10   40.47    2.95
  -1   1  10  606.36   13.93
   1   1 -10  615.63   14.39
   0  -1 -10  314.07    8.61
   0   1  10  304.99    8.11
   0  -1  10  302.09    8.77
  -1   1 -10   28.44    1.61
  -1   1 -10   25.00    2.38
   1  -1  10   27.00    2.37
   1  -1  10   27.94    1.97
  -1  -1 -10   27.19    2.23
  -2  -1 -10   66.29    3.38
   2  -1  10   65.25    3.32
  -2   1 -10   60.12    3.59
  -2   1 -10   61.97    2.84
   2  -1  10   61.73    3.50
  -3  -1 -10   75.11    3.66
   3   1  10   80.37    3.78
  -3   1 -10   75.25    3.56
   3  -1  10   73.94    3.96
  -3  -1 -10   81.42    3.72
  -3   1 -10   76.50    1.99
   3  -1  10   87.77    4.24
  -4   1 -10   20.01    2.15
  -4  -1 -10   25.42    2.42
   4  -1  10   19.18    2.37
   4   1  10   16.13    1.92
   4  -1  10   17.43    2.19
   5  -1  10   27.75    2.93
   5   1  10   31.85    2.51
   5  -1  10   30.26    2.80
  -5  -1 -10   27.61    2.74
   6   1  10    6.28    1.49
   6  -1  10    6.33    2.07
   6   1  10    3.06    1.64
   6  -1  10    7.58    1.90
   7  -1  10    0.11    1.53
   7   1  10    1.06    1.88
   7   1  10    1.89    1.38
   7  -1  10    1.53    1.56
   8   1  10    9.13    1.85
   8  -1  10   13.90    3.16
   8  -1  10   18.22    2.68
   8   1  10   13.64    3.06
   9  -1  10   10.08    2.42
   9   1  10    8.55    1.91
  10  -1  10    4.01    1.97
  10   1  10    2.23    1.65
  11  -1  10   -0.24    1.92
  12  -1  10    1.22    2.18
 -12   2  10    0.32    2.76
 -11   2  10    3.72    2.91
 -10   2  10    1.61    2.46
  -9  -2  10   -3.00    1.19
  -9   2  10   -3.04    1.94
  -8   2  10    8.89    2.41
  -8  -2  10   11.01    2.01
   8  -2 -10    9.50    1.99
  -7   2  10    0.27    1.58
  -7  -2  10    1.62    1.24
   7  -2 -10   -1.38    1.04
  -6   2  10   20.80    2.60
   6  -2 -10   19.45    2.05
  -6  -2  10   17.89    1.84
   6   2 -10   24.37    2.68
   5   2 -10   -0.24    1.24
  -5  -2  10   -0.80    0.71
  -5   2  10    1.12    1.37
   5  -2 -10    0.55    0.94
   4  -2 -10    2.65    1.02
   4   2 -10    1.00    1.24
  -4  -2  10   -0.15    0.64
  -4   2  10    1.15    1.37
   3   2 -10    6.86    1.67
   3  -2 -10    7.41    1.19
  -3  -2  10    7.55    0.97
  -3   2  10    8.11    1.57
   2   2 -10  117.95    5.04
  -2   2  10  122.80    4.65
  -2  -2  10  119.50    3.32
   1   2 -10   89.49    4.18
  -1  -2  10   80.90    2.43
  -1  -2  10   78.15    4.06
  -1  -2  10   87.05    2.72
  -1   2  10   88.57    3.88
   0  -2  10  109.76    4.75
   0   2 -10  103.74    4.61
   0   2  10  106.86    4.44
   0  -2  10  109.16    3.32
   0  -2  10  106.97    3.58
   1  -2  10   97.44    3.56
   1  -2  10   93.92    4.48
   1  -2  10  104.19    3.91
  -1   2 -10  114.53    4.81
   1   2  10   97.20    4.48
  -1  -2 -10  103.43    4.30
   2  -2  10  198.89    6.48
   2  -2  10  199.37    5.94
  -2  -2 -10  192.69    4.58
   2   2  10  202.46    6.98
   2  -2  10  198.16    6.98
  -2  -2 -10  195.51    6.13
  -3  -2 -10   10.24    1.54
   3  -2  10    9.72    1.76
  -3   2 -10    8.96    1.50
   3  -2  10    6.35    1.46
   3  -2  10    6.98    1.70
  -3   2 -10    5.78    0.63
   4  -2  10    0.84    1.23
  -4  -2 -10    1.33    1.11
   4  -2  10   -1.69    1.10
   4  -2  10   -0.34    1.03
   5  -2  10   64.63    4.13
   5   2  10   73.10    3.51
  -5  -2 -10   68.44    4.18
   5  -2  10   76.42    4.50
   5  -2  10   68.53    4.58
   6   2  10    9.34    1.64
   6  -2  10    8.95    2.30
   6  -2  10   10.39    2.16
   6  -2  10    7.83    2.27
   7  -2  10   32.19    3.50
   7  -2  10   27.85    3.68
   7   2  10   28.13    2.38
   7  -2  10   30.20    3.35
   7   2  10   36.86    4.04
   8  -2  10   11.97    2.56
   8   2  10    9.13    1.06
   8   2  10   11.55    1.86
   9  -2  10   17.17    2.90
   9   2  10   20.14    2.25
  10  -2  10   16.48    3.06
  10   2  10   19.79    2.39
  11  -2  10   -0.66    2.04
  12  -2  10    6.59    2.75
 -12   3  10   -0.79    2.91
 -11   3  10    1.45    2.96
 -10   3  10    2.30    2.66
  -9   3  10    4.65    2.46
  -9  -3  10    4.31    1.87
   8  -3 -10   29.43    3.06
  -8   3  10   24.58    3.59
  -8  -3  10   24.38    2.67
  -7  -3  10    1.61    1.30
   7  -3 -10   -0.82    1.24
   7   3 -10    0.30    1.43
  -7   3  10    2.68    1.98
  -6  -3  10    6.51    1.46
  -6   3  10    6.41    2.16
   6  -3 -10    9.78    1.84
   6   3 -10    7.28    1.88
  -5   3  10   -1.41    1.43
   5   3 -10    0.74    1.26
   5  -3 -10    3.02    1.24
  -4   3  10   17.60    2.40
  -4  -3  10   20.01    1.84
   4   3 -10   20.41    2.27
   4  -3 -10   19.19    2.00
   3   3 -10   11.30    1.93
  -3   3  10   10.25    1.94
  -3  -3  10   10.32    1.32
  -2   3  10  219.69    7.40
   2   3 -10  229.97    7.31
  -2  -3  10  217.94    7.38
  -2  -3  10  221.39    6.11
   1   3 -10    3.78    1.44
  -1   3  10    5.56    1.58
  -1  -3  10    4.68    1.11
  -1  -3  10    1.95    1.19
   0  -3  10    1.10    1.15
   0   3  10    0.07    1.25
   0  -3  10    1.48    0.89
   0  -3  10    0.41    0.94
   0   3 -10    2.37    1.38
   1  -3  10  124.39    5.40
  -1  -3 -10  121.80    3.45
   1   3  10  118.06    5.34
   1  -3  10  119.00    4.30
   1  -3  10  127.38    4.70
   2  -3  10  143.96    5.55
  -2  -3 -10  137.94    4.11
   2  -3  10  140.40    5.88
   2   3  10  141.32    6.10
   2  -3  10  148.99    5.18
  -2  -3 -10  146.30    5.11
   3  -3  10    3.91    1.61
   3   3  10    6.83    1.95
  -3  -3 -10    5.11    1.39
  -3   3 -10    3.87    1.43
   3  -3  10    4.35    1.52
  -3   3 -10    6.01    0.78
   3  -3  10    4.89    1.68
   4  -3  10    0.36    1.32
   4   3  10    1.11    1.67
   4  -3  10    0.87    1.55
   4  -3  10    0.52    1.28
  -4   3 -10   -0.53    1.10
  -4  -3 -10   -0.60    1.01
   5   3  10   44.38    3.90
   5  -3  10   32.97    3.30
  -5   3 -10   36.50    3.32
   5  -3  10   37.61    3.29
   5  -3  10   36.04    3.60
   6  -3  10   78.43    5.00
   6   3  10   82.84    5.81
   6  -3  10   93.87    5.84
   6  -3  10   84.34    5.08
   7  -3  10   77.02    5.36
   7   3  10   76.19    5.78
   7   3  10   79.73    2.58
   7  -3  10   81.17    5.36
   7  -3  10   83.32    6.09
   8  -3  10   11.83    2.79
   8   3  10   14.02    1.42
   8  -3  10   10.30    2.81
   9  -3  10   -0.77    2.06
   9  -3  10    1.34    2.23
  10  -3  10    0.03    2.09
  11  -3  10    0.84    2.45
  12  -3  10    9.78    3.40
 -12   4  10    2.17    3.42
 -11   4  10    4.81    3.47
 -10   4  10    5.11    2.96
  -9   4  10    5.79    2.84
  -9  -4  10    5.86    2.20
   8   4 -10    1.98    1.70
  -8  -4  10   -0.91    1.46
  -8   4  10    1.51    2.33
   7  -4 -10    0.37    1.53
  -7   4  10    0.91    2.16
   7   4 -10    3.90    1.67
   6  -4 -10    4.39    1.60
  -6   4  10    2.39    1.93
   6   4 -10    3.11    1.63
   5   4 -10    9.44    1.84
  -5   4  10   11.66    2.41
   5  -4 -10    7.88    1.91
  -4  -4  10   14.01    1.92
   4   4 -10   17.78    2.26
  -4   4  10   20.38    2.70
   4  -4 -10   16.11    2.09
   3   4 -10  110.13    4.99
  -3   4  10  101.20    5.33
  -3  -4  10  102.39    4.29
  -2  -4  10   21.04    2.36
  -2   4  10   16.62    2.49
   2   4 -10   25.66    2.63
  -2  -4  10   24.06    2.16
  -1  -4  10   31.94    2.82
  -1  -4  10   36.61    2.65
   1   4 -10   30.09    2.88
  -1   4  10   26.94    2.84
   0   4  10  243.42    8.87
   0  -4  10  273.29    8.01
   0  -4  10  270.12    8.72
   0  -4 -10  267.16    6.42
   1  -4  10  166.28    5.63
   1  -4  10  157.21    5.92
  -1  -4 -10  161.59    4.74
   1   4  10  158.08    6.83
   1  -4  10  159.73    6.52
   2  -4  10   97.49    4.42
  -2  -4 -10   92.71    4.14
  -2  -4 -10   95.40    3.59
   2  -4  10   94.86    4.76
   2   4  10   97.25    5.37
   2  -4  10   97.23    5.02
  -3   4 -10   23.91    2.46
   3   4  10   18.96    2.78
   3  -4  10   19.99    2.40
  -3  -4 -10   21.57    2.01
  -3   4 -10   20.36    1.47
   3  -4  10   21.87    2.72
   3  -4  10   19.05    2.57
  -4  -4 -10    3.10    1.17
   4   4  10   -1.36    1.49
   4  -4  10    0.93    1.59
   4  -4  10    0.48    1.44
  -4   4 -10    0.51    1.42
   4  -4  10    3.51    1.81
   5  -4  10   15.45    2.57
   5  -4  10   13.52    2.74
   5   4  10   12.91    2.79
  -5   4 -10   16.12    2.61
   5  -4  10   13.18    2.54
   6   4  10   -1.04    0.65
   6   4  10    0.39    1.83
   6  -4  10    2.93    2.31
   6  -4  10    3.28    2.07
  -6   4 -10   -0.72    1.68
   6  -4  10   -0.17    1.75
   7   4  10   -0.07    0.82
   7  -4  10    3.30    2.05
   7   4  10    0.08    2.18
   7  -4  10    1.46    2.49
   7  -4  10    2.00    1.98
   8  -4  10    1.97    2.22
   8  -4  10    4.28    2.65
   8   4  10    5.45    2.90
   9  -4  10   -2.69    1.95
   9  -4  10   -0.20    2.09
  10  -4  10   -0.88    2.31
  10  -4  10   -0.75    2.55
  11  -4  10   11.65    3.69
  11  -4  10   14.09    3.89
 -11   5  10   -0.88    3.02
 -10   5  10    2.22    2.97
  -9   5  10    3.30    2.82
  -8   5  10   -1.70    2.24
  -7   5  10    2.09    2.23
   7   5 -10    1.70    1.59
  -6   5  10   -3.13    1.80
   6   5 -10    0.45    1.38
   6  -5 -10   -0.83    1.43
   5  -5 -10    1.39    1.36
  -5  -5  10   -1.00    1.53
   5   5 -10    2.85    1.60
  -5   5  10    6.91    2.42
  -4  -5  10   37.68    3.21
   4   5 -10   49.88    3.60
  -4   5  10   41.43    3.95
  -3   5  10   14.92    2.80
   3   5 -10   20.21    2.56
  -3  -5  10   21.79    2.45
  -3  -5  10   13.74    2.31
  -2  -5  10   40.38    3.31
  -2   5  10   36.15    3.56
  -2  -5  10   39.03    3.18
  -1  -5  10    2.26    1.47
  -1   5  10    0.27    1.50
  -1  -5  10    1.51    1.40
   1  -5 -10    1.78    1.08
   0  -5  10    3.26    1.63
   0   5  10    0.68    1.56
   0  -5 -10    3.21    1.24
   0  -5  10    2.81    1.62
   1  -5  10  112.17    5.57
  -1  -5 -10  111.22    4.17
   1   5  10  102.69    5.88
   1  -5  10  108.35    5.22
   1  -5  10  110.71    5.01
   2  -5  10   45.98    3.69
   2  -5  10   49.89    3.50
  -2   5 -10   48.90    2.05
   2  -5  10   40.64    3.54
   2   5  10   45.69    4.11
   3  -5  10   -0.38    1.39
   3  -5  10    0.90    1.60
  -3   5 -10    0.57    0.88
  -3  -5 -10    0.13    1.17
   3   5  10    0.01    1.65
   3  -5  10   -0.48    1.65
   4  -5  10   34.29    3.41
   4  -5  10   42.51    3.95
  -4   5 -10   32.44    3.32
   4   5  10   28.50    3.71
  -4  -5 -10   35.96    2.37
   5  -5  10   21.92    3.18
   5   5  10   15.33    3.16
  -5   5 -10   22.29    3.17
   5  -5  10   26.92    3.35
   5  -5  10   19.25    3.21
   6   5  10   57.59    5.28
   6   5  10   60.22    2.50
   6  -5  10   59.90    4.72
   6  -5  10   59.81    5.02
   6  -5  10   44.55    4.66
   7   5  10    3.01    1.12
   7  -5  10    2.42    2.12
   7   5  10    0.36    2.41
   7  -5  10    0.76    2.09
   8  -5  10   14.73    3.35
   8  -5  10   16.39    3.55
   9  -5  10    4.83    3.07
   9  -5  10    1.63    2.49
  10  -5  10   -4.36    2.38
  10  -5  10    0.62    2.60
  11  -5  10    6.50    3.91
  11  -5  10   -0.20    2.81
 -11   6  10    9.00    3.95
 -10   6  10    5.06    3.71
  -9   6  10    3.61    3.14
  -8   6  10    6.00    3.27
  -7   6  10    4.73    2.92
  -6   6  10   18.21    3.52
   6   6 -10   19.97    2.76
   5  -6 -10    2.58    1.90
  -5  -6  10    5.85    2.25
   5   6 -10    2.53    2.05
  -5   6  10    4.86    2.67
  -4   6  10    7.04    2.69
  -4  -6  10    6.88    2.22
  -3  -6  10    1.13    1.52
   3  -6 -10   -0.14    1.32
  -3  -6  10   -0.24    1.58
  -3   6  10   -0.07    2.03
  -2   6  10  301.41   11.17
  -2  -6  10  287.83    9.55
   2  -6 -10  275.72    7.78
  -2  -6  10  279.79    9.70
  -1  -6  10   57.65    4.20
  -1   6  10   61.96    5.04
  -1  -6  10   60.79    4.47
   1  -6 -10   58.59    3.32
   0   6  10   13.93    2.84
   0  -6 -10   11.87    1.87
   0  -6  10   11.07    2.38
   0  -6  10    8.82    2.22
   1   6  10   -0.64    1.75
   1  -6  10   -0.27    1.50
  -1  -6 -10    0.52    1.32
   1  -6  10   -0.21    1.62
   2   6  10    3.04    2.08
   2  -6  10    4.66    1.90
   2  -6  10    3.35    1.93
  -2   6 -10    4.15    1.16
   2  -6  10    5.10    2.09
   3   6  10   51.23    4.75
  -3  -6 -10   57.66    3.30
   3  -6  10   49.44    4.27
  -3   6 -10   55.68    2.92
   3  -6  10   53.02    4.07
   3  -6  10   59.59    4.66
  -4  -6 -10    0.41    1.10
   4   6  10   -3.45    1.65
   4  -6  10    0.77    1.75
   4  -6  10    1.37    2.09
   4  -6  10    1.65    1.78
   5   6  10    1.12    2.35
   5  -6  10    3.35    2.12
   5  -6  10    3.99    2.42
   5  -6  10    3.64    2.18
   6  -6  10    8.27    2.61
   6  -6  10    6.87    2.74
   6   6  10    5.75    2.77
   7  -6  10   -1.48    2.07
   7  -6  10    0.75    2.33
   8  -6  10   -0.64    2.24
   8  -6  10   -2.16    2.29
   9  -6  10    4.53    3.03
  10  -6  10   -5.35    2.17
  10  -6  10   -0.49    2.94
 -10   7  10    2.36    3.58
  -9   7  10    0.98    3.19
  -8   7  10    0.39    3.28
  -7   7  10   19.46    4.22
  -6   7  10    0.98    2.61
  -6  -7  10   -2.89    2.15
   5  -7 -10    0.31    1.59
  -5  -7  10    0.22    2.11
  -5   7  10    0.41    2.51
  -4   7  10   -0.47    2.23
  -4  -7  10    5.03    2.33
   4  -7 -10    4.55    1.71
  -3  -7  10   -1.15    1.50
  -3  -7  10    1.83    2.00
   3  -7 -10    3.33    1.60
  -3   7  10    3.11    2.57
  -2  -7  10    5.91    2.07
  -2   7  10    7.98    2.98
  -2  -7  10   10.07    2.51
   2  -7 -10   11.65    1.98
  -1  -7  10   34.77    3.84
  -1  -7  10   35.17    3.65
  -1   7  10   42.32    4.57
   1  -7 -10   35.36    2.86
   0   7  10    1.55    2.15
   0  -7  10    3.32    2.34
   0  -7  10    1.54    1.76
   0  -7 -10    0.16    1.57
   1  -7  10   22.33    3.08
   1  -7  10   27.45    3.59
  -1   7 -10   25.67    2.04
   1   7  10   21.04    3.66
  -2   7 -10    3.94    1.38
   2  -7  10    3.35    1.98
   2  -7  10    0.24    1.78
   2   7  10    1.74    2.35
   2  -7  10    1.06    2.13
   3  -7  10    8.61    2.58
   3   7  10    1.59    2.22
   3  -7  10    4.71    2.48
   3  -7  10    8.09    2.57
  -3   7 -10    4.80    1.57
   4   7  10   19.77    3.74
   4  -7  10   24.28    3.54
   4  -7  10   19.98    3.42
   4  -7  10   26.62    3.95
   5  -7  10   21.48    3.57
   5   7  10   13.29    3.56
   5  -7  10   17.69    3.28
   6  -7  10   -1.69    1.93
   6  -7  10    2.14    2.47
   7  -7  10   28.61    4.31
   7  -7  10   31.56    4.47
   8  -7  10   -0.80    2.32
   8  -7  10   -0.85    2.43
   9  -7  10   -0.62    2.83
   9  -7  10    6.33    3.59
  -8   8  10    6.61    3.90
  -7   8  10   22.96    4.76
  -6   8  10    3.88    3.22
  -5   8  10    2.89    2.97
  -5  -8  10    0.28    2.34
  -4  -8  10   17.50    3.53
  -4   8  10   30.44    4.89
  -4  -8  10   22.34    3.07
  -3   8  10   25.94    4.39
  -3  -8  10   28.10    3.26
  -3  -8  10   31.42    4.12
  -2  -8  10    6.25    2.76
  -2  -8  10    6.94    2.29
  -2   8  10    9.61    3.41
  -1   8  10   -1.25    2.67
  -1  -8  10    6.49    2.73
  -1  -8  10    2.94    2.00
   0  -8  10   19.73    3.61
   0  -8  10   15.00    2.90
   0   8  10   15.80    3.85
   0   8 -10   20.90    2.14
  -1   8 -10   29.93    2.53
   1  -8  10   24.10    3.48
   1   8  10   24.90    4.10
   1  -8  10   20.45    3.81
  -2   8 -10  109.80    4.71
   2  -8  10   99.62    6.35
   2   8  10  112.97    7.65
   2  -8  10  104.95    6.29
   3   8  10   -1.98    2.37
   3  -8  10   -0.06    2.12
   3  -8  10   -0.85    1.74
   4  -8  10    1.98    2.43
   4  -8  10    0.56    2.05
   5  -8  10   -3.06    1.88
   5  -8  10   -2.43    1.74
   6  -8  10    5.39    2.93
   6  -8  10   -2.28    1.88
   7  -8  10   -4.75    1.87
   7  -8  10    0.45    2.76
   8  -8  10    0.01    2.95
  -5   9  10   -0.47    3.16
  -4  -9  10   -0.50    1.72
  -4   9  10    2.65    3.35
  -3   9  10    6.44    3.61
  -3  -9  10    3.34    2.18
  -2  -9  10    3.12    1.99
  -2   9  10    9.88    3.75
  -1   9  10    3.93    3.06
  -1  -9  10    6.99    2.42
   0   9  10    6.52    3.61
   0  -9  10    8.38    2.71
   1  -9  10   26.55    3.79
   2  -9  10   61.86    5.43
   2  -9  10   54.38    4.97
   3  -9  10    5.42    2.83
   3  -9  10    5.45    2.64
   4  -9  10   -0.94    2.35
   4  -9  10   -2.59    1.74
   5  -9  10   -2.24    2.25
   5  -9  10   -2.12    2.17
   6  -9  10    0.71    2.94
   6  -9  10    0.61    2.34
   7  -9  10   -0.75    2.79
  -3 -10  10   -0.54    2.04
  -2 -10  10    1.96    2.23
  -1 -10  10    0.30    2.17
   0 -10  10    6.36    2.54
   1 -10  10    1.00    2.19
   2 -10  10    6.21    2.49
   2 -10  10    7.81    3.07
   3 -10  10   -1.14    2.24
   3 -10  10    0.33    2.48
   4 -10  10   -1.83    2.25
   4 -10  10    3.13    2.99
   5 -10  10   -0.07    3.15
 -11   0  11   -1.12    2.29
 -10   0  11    1.68    2.20
  -9   0  11   -0.78    1.41
  -9   0  11   -1.37    1.83
  -8   0  11   -1.59    1.25
  -8   0  11    1.48    1.82
  -7   0  11    2.54    1.54
  -7   0  11    0.77    1.24
  -6   0  11   -1.23    1.13
  -6   0  11    0.33    1.06
  -5   0  11    0.53    1.03
  -4   0  11   -0.77    0.85
  -3   0  11    0.68    0.80
  -2   0  11    0.79    0.67
   2   0 -11   -1.18    1.02
   1   0 -11    0.84    1.18
   0   0 -11    0.37    1.03
   0   0 -11   -0.10    0.47
  -1   0 -11    0.21    0.64
  -1   0 -11   -0.55    1.05
   2   0  11   -0.32    0.96
  -2   0 -11    1.90    0.87
  -2   0 -11   -2.46    0.95
  -3   0 -11    0.05    1.26
  -3   0 -11    0.16    0.48
   3   0  11   -0.64    0.97
  -3   0 -11   -0.20    0.86
   4   0  11    0.19    1.31
   4   0  11    1.79    1.24
   5   0  11    0.29    1.48
   5   0  11   -0.41    1.16
   6   0  11   -0.03    1.16
   6   0  11    0.20    1.65
   7   0  11    1.49    1.39
   7   0  11   -1.77    1.63
   8   0  11   -0.35    1.40
   9   0  11    0.73    1.49
  10   0  11   -1.98    1.38
  11   0  11    2.93    2.07
 -12   1  11   -0.70    2.80
 -11   1  11   33.87    4.52
 -10   1  11   34.01    4.19
  -9  -1  11    7.85    2.12
  -9   1  11    7.25    2.52
  -8  -1  11  171.41    7.27
  -8   1  11  168.83    7.36
  -8  -1  11  179.91    6.58
  -7  -1  11   43.37    3.02
  -7  -1  11   48.12    3.53
  -7   1  11   47.90    3.71
  -6  -1  11   79.77    3.93
  -6  -1  11   77.92    3.45
   6  -1 -11   76.80    3.41
  -6   1  11   78.56    4.23
  -5   1  11   22.50    2.29
  -5  -1  11   22.73    1.96
   5  -1 -11   22.07    1.79
  -5  -1  11   25.29    1.80
   4  -1 -11    8.53    1.03
  -4   1  11    7.61    1.52
   4   1 -11   13.41    2.18
  -4  -1  11   10.43    1.01
  -4  -1  11   11.03    1.19
   3   1 -11  256.85    8.12
   3  -1 -11  250.39    5.82
  -3   1  11  254.11    7.07
  -2   1  11  749.13   16.73
   2  -1 -11  743.02   14.80
   2   1 -11  743.29   17.30
   1   1 -11    5.64    1.66
   1  -1 -11    5.06    1.51
  -1   1  11    4.15    1.12
   0   1  11  123.11    4.46
   0   1 -11  127.89    5.26
   0  -1  11  124.27    5.29
   0  -1 -11  126.43    5.15
  -1   1 -11    4.04    1.44
  -1   1 -11    3.26    0.79
  -1  -1 -11    4.80    1.39
   1  -1  11    3.80    1.10
   1  -1  11    4.59    1.41
   2  -1  11    6.96    1.43
  -2   1 -11    7.54    1.81
  -2  -1 -11    8.98    1.71
  -2  -1 -11    8.59    1.41
  -2   1 -11    7.73    1.21
   2  -1  11    6.05    1.66
  -3  -1 -11   55.23    3.33
   3  -1  11   54.34    3.56
  -3  -1 -11   53.83    3.23
   3  -1  11   49.79    3.33
  -3   1 -11   54.97    3.10
   3   1  11   52.04    3.22
   4   1  11  142.74    5.46
   4  -1  11  151.55    6.03
   4  -1  11  140.37    6.15
  -4  -1 -11  154.61    5.59
   5   1  11    5.19    1.50
   5  -1  11    3.09    1.74
   5  -1  11    2.19    1.40
   6  -1  11  109.88    5.40
   6   1  11   98.44    4.63
   6  -1  11  104.22    5.88
   6   1  11  107.91    6.13
   7   1  11  228.34    7.72
   7  -1  11  243.16    8.55
   7  -1  11  237.50   10.00
   8   1  11   17.97    2.42
   8  -1  11   20.35    2.85
   9   1  11    0.24    1.51
   9  -1  11   -1.17    1.50
  10  -1  11    3.68    2.00
  10   1  11    0.87    1.51
  11  -1  11    6.00    2.44
  12  -1  11    3.26    2.40
 -12   2  11    1.21    2.87
 -11   2  11    3.23    2.81
 -10   2  11    2.63    2.55
  -9   2  11    1.08    2.17
  -9  -2  11    3.25    1.71
   8  -2 -11   10.23    2.00
  -8  -2  11    9.28    1.94
  -8   2  11    8.77    2.53
  -7  -2  11   34.85    2.73
  -7   2  11   28.84    3.24
   7  -2 -11   31.79    2.63
  -6  -2  11    1.82    1.12
   6   2 -11    3.37    1.61
  -6   2  11    1.95    1.63
   6  -2 -11    0.95    1.05
  -5  -2  11    0.21    0.74
   5   2 -11   -1.55    1.15
   5  -2 -11    1.72    1.01
  -5   2  11    0.80    1.36
   4   2 -11   10.28    2.01
  -4  -2  11    7.98    0.95
   4  -2 -11    9.40    1.39
  -4   2  11    9.76    1.80
   3  -2 -11   86.21    3.34
  -3  -2  11   88.90    2.40
  -3   2  11   82.18    4.00
   3   2 -11   96.89    4.70
  -3  -2  11   89.16    2.84
   2   2 -11   59.94    3.88
  -2   2  11   57.37    3.22
  -1  -2  11  122.82    3.63
  -1   2  11  133.58    5.01
  -1  -2  11  135.88    5.59
  -1  -2  11  131.94    3.31
   1   2 -11  118.81    5.19
   0   2  11   43.70    2.96
   0  -2  11   48.01    2.11
   0  -2  11   46.21    2.31
   0  -2  11   46.23    3.23
   0  -2 -11   46.13    3.10
  -1  -2 -11   13.45    1.86
  -1   2 -11    8.03    1.87
   1  -2  11    8.44    1.81
   1  -2  11    7.36    1.32
   1  -2  11    7.72    1.22
   1   2  11    8.01    1.61
   2  -2  11    5.10    1.26
  -2  -2 -11    5.03    0.81
   2  -2  11    3.43    1.48
  -2   2 -11    4.72    1.72
   2   2  11    5.90    1.68
   2  -2  11    2.16    1.22
  -2  -2 -11    2.35    1.27
   3  -2  11    2.85    1.48
   3  -2  11    2.99    1.40
   3  -2  11    3.81    1.37
  -3  -2 -11    2.79    1.28
   4  -2  11   70.91    3.95
   4  -2  11   61.88    4.01
  -4  -2 -11   61.45    3.47
   4  -2  11   63.37    4.26
   5  -2  11   16.15    2.43
   5  -2  11   15.08    2.53
   5  -2  11   13.10    2.28
   6  -2  11   30.91    3.53
   6  -2  11   24.05    2.97
   6   2  11   29.05    2.47
   6  -2  11   28.99    3.11
   7  -2  11   63.01    5.48
   7   2  11   57.72    5.05
   7  -2  11   63.51    4.76
   7   2  11   67.94    3.82
   8   2  11    5.76    1.61
   8  -2  11    3.67    2.05
   9   2  11    3.26    1.57
   9  -2  11    2.30    2.06
  10  -2  11    3.86    2.43
  11  -2  11    1.18    2.19
  12  -2  11   -0.78    2.40
 -12   3  11    6.46    3.89
 -11   3  11    1.35    2.87
 -10   3  11    1.49    2.68
  -9  -3  11   -0.82    1.44
  -9   3  11    0.79    2.18
  -8  -3  11   -0.48    1.38
  -8   3  11    0.34    2.08
   7  -3 -11   52.51    3.71
  -7  -3  11   54.82    3.42
  -7   3  11   44.55    4.06
  -6  -3  11    1.46    1.11
  -6   3  11    1.61    1.75
   6   3 -11    2.14    1.69
   6  -3 -11    0.66    1.25
  -5   3  11   43.41    3.68
   5   3 -11   43.18    3.40
   5  -3 -11   41.28    2.89
   4  -3 -11    4.99    1.37
   4   3 -11    7.28    1.85
  -4  -3  11    5.48    1.29
  -4   3  11    6.52    1.76
  -3   3  11    0.31    1.44
   3   3 -11   -0.44    1.08
  -3  -3  11    0.80    0.90
  -2   3  11   26.75    2.63
  -2  -3  11   26.11    1.92
   2   3 -11   30.80    2.80
   1   3 -11   34.01    2.91
  -1  -3  11   34.41    2.13
  -1   3  11   34.91    2.92
  -1  -3  11   37.11    1.95
  -1  -3  11   43.62    3.31
   0   3 -11   19.99    2.42
   0  -3  11   15.47    1.67
   0  -3  11   23.34    1.78
   0   3  11   21.35    2.40
   0  -3  11   17.21    2.30
   1  -3  11   20.67    2.52
   1  -3  11   20.56    1.81
   1  -3  11   20.98    2.10
   1   3  11   20.86    2.44
  -1  -3 -11   22.10    2.28
  -1  -3 -11   21.17    1.39
  -2  -3 -11   10.49    1.23
   2  -3  11   10.19    1.63
  -2  -3 -11   10.77    1.74
   2   3  11   10.36    2.05
   2  -3  11    9.29    1.78
   2  -3  11    8.75    1.99
   3  -3  11   12.02    1.87
   3   3  11   12.12    2.36
   3  -3  11   14.74    2.21
   3  -3  11   11.69    2.23
  -3  -3 -11   12.37    1.81
  -3   3 -11   12.23    0.91
   4  -3  11   35.24    3.01
   4  -3  11   32.10    3.17
   4   3  11   32.56    3.45
   4  -3  11   32.58    3.17
  -4  -3 -11   37.78    2.64
   5  -3  11   13.94    2.38
   5  -3  11   15.80    2.73
   5   3  11   16.41    2.95
   5  -3  11   17.49    2.74
   6  -3  11   54.77    4.27
   6  -3  11   50.24    4.22
   6  -3  11   61.64    4.82
   6   3  11   61.12    5.01
   7   3  11  525.14   16.95
   7  -3  11  518.27   15.27
   7  -3  11  509.06   16.55
   7  -3  11  538.17   15.55
   8  -3  11   10.02    2.66
   8  -3  11    2.72    2.21
   9  -3  11    1.03    1.87
   9  -3  11   -2.31    1.99
  10  -3  11   -1.87    1.93
  11  -3  11    4.81    2.68
 -11   4  11    6.76    3.66
 -10   4  11    1.53    2.67
  -9   4  11    1.26    2.62
  -9  -4  11    1.49    1.72
  -8  -4  11   -0.33    1.35
  -8   4  11   -0.65    2.06
  -7   4  11   14.98    3.13
  -7  -4  11   13.49    2.03
   6  -4 -11   57.48    3.91
  -6   4  11   54.79    4.49
   6   4 -11   54.19    3.99
  -5   4  11   43.81    3.86
   5  -4 -11   40.98    3.20
   5   4 -11   37.16    3.11
  -4  -4  11    0.86    1.21
  -4   4  11    0.61    1.66
   4  -4 -11   -1.86    0.95
   4   4 -11    1.33    1.41
  -3   4  11   12.04    2.38
   3   4 -11    9.77    2.03
  -3  -4  11   10.18    1.58
  -2   4  11  107.91    5.45
  -2  -4  11   96.67    5.03
  -2  -4  11  106.90    4.31
   2   4 -11  101.76    5.01
  -1   4  11   14.87    2.39
   1   4 -11   15.64    2.43
  -1  -4  11   17.20    2.40
  -1  -4  11   19.80    2.01
   0  -4  11    7.78    1.60
   0  -4 -11    6.07    1.10
   0   4  11    8.36    2.08
   0  -4  11    7.62    1.39
   0  -4  11    8.57    1.90
   1   4  11    1.64    1.63
   1  -4  11    3.37    1.42
  -1  -4 -11    2.39    1.07
   1  -4  11    4.19    1.34
   1  -4  11    2.43    1.58
   2  -4  11  168.60    6.88
   2   4  11  146.98    6.82
  -2  -4 -11  153.10    4.76
  -2  -4 -11  145.39    5.49
   2  -4  11  151.63    5.67
   2  -4  11  140.67    5.99
   3  -4  11   10.20    2.21
  -3   4 -11    7.94    1.03
   3  -4  11   13.02    2.07
  -3  -4 -11    9.87    1.64
   3  -4  11    8.34    2.00
   3   4  11   10.14    2.37
   4  -4  11    6.61    2.10
   4  -4  11    9.61    2.10
   4  -4  11    6.50    2.08
  -4  -4 -11    8.27    1.52
   4   4  11    5.42    2.22
  -4   4 -11    6.03    1.80
  -5   4 -11    0.97    1.63
   5  -4  11    1.72    1.94
  -5  -4 -11   -1.16    1.27
   5  -4  11   -0.50    1.51
   5  -4  11    0.37    1.46
   5   4  11   -0.35    1.82
   6  -4  11    3.51    1.97
   6  -4  11    0.82    2.29
   6  -4  11    1.62    1.87
   6   4  11    1.76    2.15
   7   4  11   -1.25    1.97
   7  -4  11    2.97    2.18
   7  -4  11    1.89    2.29
   8  -4  11    0.38    2.08
   8  -4  11   -0.17    1.95
   8   4  11    0.60    2.26
   9  -4  11   -0.25    1.99
   9  -4  11    0.52    2.29
  10  -4  11    5.96    2.80
  10  -4  11   -0.50    2.49
  11  -4  11    1.01    2.67
  11  -4  11    7.16    3.30
 -11   5  11    6.27    3.98
 -10   5  11   28.29    4.83
  -9   5  11   -2.97    2.33
  -8   5  11   34.08    4.55
  -7   5  11    4.66    2.66
  -6   5  11   16.85    3.19
   5   5 -11    0.15    1.48
  -5  -5  11    1.35    1.56
   5  -5 -11   -0.42    1.37
  -5   5  11    2.16    2.12
   4   5 -11    3.93    1.68
  -4   5  11    0.08    1.85
  -4  -5  11    0.97    1.55
   3   5 -11    3.50    1.86
  -3   5  11    5.50    2.16
  -3  -5  11    3.64    1.75
  -3  -5  11    4.43    1.55
  -2  -5  11   23.20    2.80
  -2   5  11   23.34    3.07
  -2  -5  11   22.31    2.49
  -1  -5  11    1.64    1.44
   1  -5 -11    3.47    1.19
  -1   5  11    5.28    2.19
  -1  -5  11    2.63    1.53
   0   5  11   40.28    3.84
   0  -5 -11   40.20    2.62
   0  -5  11   41.36    3.59
   0  -5  11   42.24    3.34
   1  -5  11   60.23    4.05
   1  -5  11   58.88    3.61
  -1  -5 -11   63.09    3.22
   1  -5  11   67.69    4.41
   1   5  11   64.67    4.84
   2  -5  11    0.70    1.50
   2  -5  11    1.18    1.51
   2  -5  11    1.47    1.70
   2   5  11    2.60    1.85
  -3   5 -11   13.32    1.45
   3  -5  11   15.93    2.63
  -3  -5 -11   15.23    2.02
   3  -5  11   11.55    2.48
   3  -5  11   15.73    2.44
   3   5  11   13.14    2.87
   4   5  11   28.31    3.71
  -4  -5 -11   28.80    2.28
   4  -5  11   24.25    3.02
   4  -5  11   31.97    3.63
   4  -5  11   27.44    3.37
  -5  -5 -11   82.52    3.47
   5  -5  11   91.08    5.92
   5   5  11   82.97    5.98
   5  -5  11   78.36    5.54
   5  -5  11   86.03    5.31
   6   5  11   37.88    4.54
   6  -5  11   29.45    4.04
   6  -5  11   26.13    3.66
   6  -5  11   32.48    3.86
   7  -5  11   26.63    3.82
   7  -5  11   29.45    3.89
   7   5  11   27.23    4.24
   8  -5  11    3.95    2.49
   8  -5  11    0.53    2.11
   9  -5  11   -1.72    1.90
   9  -5  11   -0.32    2.59
  10  -5  11   -0.65    2.52
  10  -5  11    0.09    2.24
 -10   6  11    0.85    3.39
  -9   6  11    1.66    3.17
  -8   6  11   -1.93    2.46
  -7   6  11    3.17    2.94
  -6   6  11    2.62    2.67
  -5  -6  11  117.68    6.10
  -5   6  11  114.49    7.06
  -4   6  11    4.75    2.61
  -4  -6  11    3.09    2.05
  -3   6  11   15.59    3.18
  -3  -6  11   11.44    2.33
   3  -6 -11   17.01    2.06
  -3  -6  11   17.16    2.69
  -2   6  11   21.00    3.45
  -2  -6  11   26.62    3.12
   2  -6 -11   25.46    2.32
  -2  -6  11   26.79    3.16
  -1  -6  11   65.71    4.54
   1  -6 -11   54.80    3.29
  -1  -6  11   65.90    4.53
  -1   6  11   54.85    4.70
   0  -6  11   20.84    2.88
   0  -6  11   16.26    2.64
   0   6  11   16.70    3.23
   0  -6 -11   10.64    1.89
   1   6  11   25.03    3.64
   1  -6  11   21.33    2.94
   1  -6  11   16.35    2.49
   1  -6  11   14.24    2.66
  -1  -6 -11   19.92    2.28
   2  -6  11   22.64    3.17
  -2   6 -11   27.06    1.97
   2   6  11   23.46    3.61
   2  -6  11   28.47    3.05
   2  -6  11   27.83    3.39
   3  -6  11    8.72    2.48
   3  -6  11   10.19    2.49
  -3  -6 -11   10.79    1.93
   3   6  11   11.93    2.88
  -3   6 -11    9.33    1.50
   3  -6  11    7.94    2.35
   4   6  11   -0.15    2.07
   4  -6  11   -1.88    1.36
   4  -6  11    0.42    1.84
  -4  -6 -11   -0.03    1.27
   4  -6  11   -3.67    1.68
   5  -6  11   24.83    3.56
   5  -6  11   22.79    3.49
   5  -6  11   23.03    3.67
   5   6  11   19.34    3.66
   6   6  11    1.84    2.34
   6  -6  11    3.00    2.52
   6  -6  11    7.63    2.62
   7  -6  11    5.35    2.70
   7  -6  11   10.19    2.89
   8  -6  11    1.54    2.24
   8  -6  11   -1.26    2.36
   9  -6  11    0.39    2.37
   9  -6  11    1.39    3.02
  10  -6  11    0.37    2.78
  10  -6  11    2.16    3.19
  -9   7  11    1.26    3.42
  -8   7  11   -1.69    2.97
  -7   7  11    3.49    3.00
  -6   7  11    8.50    3.38
  -6  -7  11    7.10    2.85
  -5   7  11    1.66    2.62
   5  -7 -11    3.30    1.70
  -5  -7  11   -0.04    2.03
  -4   7  11   -1.20    2.21
  -4  -7  11   -0.18    1.92
   4  -7 -11    1.32    1.52
   3  -7 -11   15.28    2.24
  -3  -7  11   17.64    2.78
  -3   7  11   15.99    3.31
  -3  -7  11    9.23    2.56
   2  -7 -11    0.70    1.53
  -2  -7  11   -0.67    1.92
  -2   7  11   -2.60    2.09
  -2  -7  11   -2.11    1.41
  -1   7  11   -1.06    1.91
   1  -7 -11   -0.15    1.39
  -1  -7  11   -1.62    1.75
  -1  -7  11   -0.81    1.52
   0  -7  11    0.22    1.93
   0  -7  11   -2.43    1.39
   0   7  11   -3.40    2.14
   0  -7 -11   -2.44    1.40
  -1   7 -11    3.95    1.31
   1   7  11    0.87    2.42
   1  -7  11    9.24    2.53
   1  -7  11    7.17    2.56
  -2   7 -11   -0.08    1.18
   2  -7  11    2.52    2.41
   2  -7  11   -0.49    1.55
   2   7  11    2.24    2.59
   2  -7  11    0.75    1.78
   3  -7  11    5.24    2.16
  -3   7 -11    5.00    1.52
   3   7  11    1.32    2.46
   3  -7  11    2.46    2.01
   3  -7  11    5.70    2.63
   4   7  11   16.39    3.65
   4  -7  11   19.06    3.35
   4  -7  11   20.87    3.44
   5  -7  11    5.78    2.69
   5  -7  11    3.80    2.48
   5   7  11   -0.56    2.25
   6  -7  11    7.91    2.89
   6  -7  11   11.02    3.09
   7  -7  11    5.10    2.98
   7  -7  11    8.88    3.31
   8  -7  11    0.42    2.47
   8  -7  11    1.89    2.73
   9  -7  11   -1.62    3.00
  -8   8  11    4.00    3.58
  -7   8  11    1.06    3.26
  -6   8  11    1.34    3.22
  -5  -8  11    3.84    2.77
  -5   8  11    4.21    3.24
  -4  -8  11    2.73    2.62
  -4   8  11   -0.76    2.82
  -3  -8  11   -1.05    1.69
  -3   8  11   -2.32    2.30
  -3  -8  11    1.70    2.43
  -2   8  11    0.27    2.32
  -2  -8  11    0.00    2.34
  -2  -8  11   -0.52    1.72
  -1   8  11    1.68    2.57
  -1  -8  11    2.50    2.53
  -1  -8  11   -0.72    1.73
   0   8  11   -1.16    2.53
   0  -8  11   -3.02    2.14
   0  -8  11    0.49    1.98
  -1   8 -11   16.51    2.08
   1  -8  11   23.13    3.47
   1   8  11   19.33    3.93
   1  -8  11   16.10    3.62
   2  -8  11    6.05    2.57
   2  -8  11   12.82    2.98
  -2   8 -11    4.61    1.67
   2   8  11   12.36    3.73
   3   8  11    2.59    3.06
   3  -8  11   -2.92    1.88
   3  -8  11   -0.77    1.85
   4  -8  11    2.63    2.38
   4  -8  11   -0.78    1.77
   5  -8  11    1.24    2.31
   5  -8  11   -2.70    1.76
   6  -8  11   -0.55    2.52
   6  -8  11    2.48    2.38
   7  -8  11    6.75    3.08
   7  -8  11   -0.36    2.86
   8  -8  11   -3.33    2.81
  -5   9  11    0.97    2.91
  -4  -9  11   -1.31    1.90
  -4   9  11    2.84    3.34
  -3  -9  11   -1.57    1.75
  -3   9  11    1.26    2.78
  -2  -9  11   -2.56    1.56
  -2   9  11   -1.62    2.44
  -1   9  11    1.14    3.33
  -1  -9  11   -1.30    1.80
   0   9  11   15.53    4.18
   1  -9  11    3.22    2.39
   2  -9  11   -1.88    1.65
   2  -9  11    4.00    2.70
   3  -9  11   17.05    3.69
   3  -9  11   12.12    3.23
   4  -9  11   12.50    3.32
   4  -9  11    9.37    3.20
   5  -9  11   -0.34    2.42
   5  -9  11   -2.91    2.59
   6  -9  11    2.88    3.10
  -3 -10  11    4.11    2.46
  -2 -10  11   -3.08    1.81
  -1 -10  11    0.78    2.25
   0 -10  11    5.62    2.45
   1 -10  11    1.55    2.38
   2 -10  11   -0.84    2.44
   2 -10  11   -0.98    2.28
   3 -10  11    1.80    2.40
   3 -10  11   -0.20    2.67
   4 -10  11    2.59    3.05
   4 -10  11   -0.43    2.21
 -11   0  12    0.77    2.45
 -10   0  12   17.89    3.33
  -9   0  12    2.70    1.98
  -9   0  12    1.29    1.60
  -8   0  12   72.47    4.27
  -8   0  12   86.90    5.06
  -7   0  12   11.41    1.93
  -7   0  12   17.53    2.44
  -6   0  12  116.03    4.93
  -5   0  12   28.45    2.35
  -4   0  12   11.50    1.37
  -3   0  12   93.24    3.20
   2   0 -12  274.20    8.67
  -2   0  12  274.09    6.71
  -1   0  12   49.25    2.23
   1   0 -12   49.91    3.45
   0   0 -12  268.16    8.25
   0   0 -12  258.89    5.85
  -1   0 -12  162.20    4.62
  -1   0 -12  166.25    6.13
  -2   0 -12  163.77    6.09
   2   0  12  166.24    6.24
  -3   0 -12   32.11    1.22
  -3   0 -12   39.18    3.11
   3   0  12   28.21    2.71
   4   0  12  127.09    5.81
   4   0  12  113.79    5.27
   5   0  12   63.78    3.96
   5   0  12   56.54    4.35
   6   0  12  135.07    5.93
   6   0  12  134.96    7.00
   7   0  12  112.40    6.82
   7   0  12  101.62    5.29
   8   0  12   36.95    3.40
   9   0  12   15.75    2.70
  10   0  12    1.96    1.74
  11   0  12    0.79    1.91
 -12   1  12   -3.21    2.68
 -11   1  12    0.95    2.73
 -10   1  12    6.55    2.86
  -9  -1  12    5.65    1.90
  -9   1  12    7.42    2.57
  -8   1  12   26.24    3.26
  -8  -1  12   28.27    2.74
  -8  -1  12   27.87    3.11
  -7   1  12   82.68    4.72
  -7  -1  12   80.85    4.45
  -7  -1  12   83.90    3.93
  -6  -1  12    8.60    1.42
  -6   1  12   10.12    2.01
  -6  -1  12   12.08    1.85
   5  -1 -12   73.55    2.86
  -5   1  12   70.28    3.72
  -5  -1  12   63.93    3.14
  -5  -1  12   69.42    2.79
  -4  -1  12    2.08    0.86
   4   1 -12    3.11    1.72
  -4   1  12    2.24    1.20
   4  -1 -12    1.94    0.70
   3   1 -12  228.70    7.85
  -3   1  12  225.23    6.57
   3  -1 -12  222.37    5.15
   2  -1 -12   38.81    1.63
   2   1 -12   38.74    3.14
  -2   1  12   39.45    2.44
   1  -1 -12    9.65    1.92
  -1   1  12    9.33    1.40
   1   1 -12    6.57    1.69
   0  -1 -12    0.92    1.22
   0   1  12   -0.03    1.01
   0   1 -12    2.36    1.47
  -1  -1 -12   88.74    3.47
  -1  -1 -12   93.90    4.55
  -1   1 -12   97.05    3.14
   1  -1  12   91.35    4.71
   1  -1  12   91.96    3.77
  -1   1 -12   93.60    4.67
   2  -1  12   12.64    2.00
  -2   1 -12   11.59    2.05
   2  -1  12    9.66    1.67
  -2  -1 -12    9.93    1.92
   3  -1  12    1.64    1.37
   3  -1  12    1.08    1.34
  -3  -1 -12    0.97    0.72
  -3  -1 -12    1.95    1.42
   4  -1  12    0.89    1.33
  -4  -1 -12    3.23    1.58
   4   1  12    3.21    1.37
   4  -1  12    0.98    1.50
   5  -1  12   25.81    2.77
   5   1  12   32.54    2.80
   5  -1  12   28.17    3.20
   6  -1  12   17.17    2.95
   6  -1  12   12.98    2.39
   6   1  12   13.94    2.16
   6   1  12   11.33    2.56
   7  -1  12    1.00    1.59
   7  -1  12   -2.31    1.96
   7   1  12    1.85    1.91
   7   1  12    1.15    1.50
   8   1  12   -0.23    1.38
   8  -1  12    1.94    1.73
   9   1  12    1.30    1.61
   9  -1  12    3.77    1.95
  10   1  12    1.20    1.57
  10  -1  12   -1.51    1.63
  11  -1  12    6.18    2.65
  12  -1  12    0.96    2.36
 -12   2  12   -1.44    2.94
 -11   2  12   -1.66    2.40
 -10   2  12    3.56    2.63
  -9   2  12    2.72    2.25
  -9  -2  12    4.31    1.87
  -8  -2  12    0.31    1.44
  -8   2  12   -0.44    1.73
  -7  -2  12    0.90    1.23
  -7   2  12    1.66    1.88
   7  -2 -12    0.76    1.20
   6  -2 -12   20.13    1.95
  -6  -2  12   17.04    1.71
  -6   2  12   19.29    2.72
  -5  -2  12   -1.04    0.75
   5  -2 -12    1.87    1.01
  -5   2  12   -0.19    1.38
   4   2 -12    7.02    1.89
  -4  -2  12    8.83    0.87
  -4   2  12    6.67    1.76
   4  -2 -12    9.94    1.38
   3  -2 -12   36.83    2.14
  -3   2  12   34.90    2.72
   3   2 -12   30.68    3.01
  -2   2  12   34.20    2.76
   2   2 -12   38.04    3.14
  -1   2  12   98.04    4.29
   1   2 -12   96.13    4.85
  -1  -2  12   90.42    2.62
  -1  -2  12   95.00    3.04
   0   2  12   57.48    3.42
   0  -2 -12   60.74    3.83
   0   2 -12   58.58    3.77
   0  -2  12   60.63    3.93
   0  -2  12   58.67    2.42
   0  -2  12   60.18    2.69
   1   2  12    5.03    1.52
   1  -2  12    3.22    1.20
   1  -2  12    3.06    1.56
  -1   2 -12    2.90    1.53
   1  -2  12    1.50    0.96
  -1  -2 -12    4.04    1.62
   2   2  12   27.00    2.68
   2  -2  12   26.07    2.09
   2  -2  12   24.20    2.26
  -2   2 -12   21.11    2.62
  -2  -2 -12   22.48    1.29
   2  -2  12   21.83    2.60
  -2  -2 -12   24.05    2.39
  -3  -2 -12   -0.16    1.19
   3   2  12   -0.01    1.41
   3  -2  12    0.84    1.30
   3  -2  12    0.91    1.34
   3  -2  12   -1.17    0.99
  -4  -2 -12   -0.40    1.26
   4  -2  12    0.72    1.47
   4  -2  12    0.98    1.41
   4  -2  12    0.09    1.15
   5  -2  12    0.18    1.49
   5  -2  12   -3.05    1.14
   5  -2  12   -2.00    1.13
   6  -2  12   18.16    3.05
   6   2  12   23.12    2.45
   6  -2  12   17.08    2.68
   7  -2  12  319.62   12.21
   7   2  12  309.07    9.27
   7  -2  12  338.77   11.11
   8   2  12   63.02    3.93
   8  -2  12   63.77    4.76
   9   2  12    2.13    1.58
   9  -2  12    4.75    2.29
  10  -2  12    0.58    2.06
  11  -2  12    6.66    2.68
 -12   3  12    7.23    3.63
 -11   3  12    4.51    3.19
 -10   3  12    4.80    2.99
  -9  -3  12    0.87    1.57
  -9   3  12    0.75    2.27
  -8   3  12   11.41    2.81
  -8  -3  12    7.09    1.77
   7  -3 -12   -0.80    1.24
  -7   3  12   -1.05    1.83
  -7  -3  12    0.42    1.13
  -6   3  12    6.20    2.21
  -6  -3  12    3.80    1.27
   6  -3 -12    0.70    1.37
  -5  -3  12   12.94    1.44
  -5   3  12   14.41    2.45
   5  -3 -12   13.41    1.91
  -4   3  12   10.05    2.07
   4   3 -12   14.52    2.38
   4  -3 -12    8.07    1.51
  -3  -3  12    1.54    0.95
   3   3 -12   -0.95    1.24
  -3   3  12   -1.17    1.34
   2   3 -12    3.80    1.71
  -2  -3  12    2.70    1.03
  -2   3  12    2.60    1.55
   1   3 -12    1.94    1.53
  -1   3  12    0.06    1.36
  -1  -3  12    1.25    0.91
  -1  -3  12    1.62    1.33
  -1  -3  12    0.65    0.72
   0  -3  12  122.31    5.76
   0  -3  12  130.33    4.17
   0  -3  12  131.14    4.61
   0   3  12  134.00    5.80
   0   3 -12  132.93    5.84
   1   3  12    0.27    1.40
   1  -3  12   -1.65    0.97
  -1  -3 -12    0.70    0.70
   1  -3  12   -0.80    1.07
  -1  -3 -12    1.27    1.36
  -1   3 -12    0.39    1.45
   1  -3  12    0.06    0.96
  -2  -3 -12   23.32    2.42
   2  -3  12   19.87    2.31
   2  -3  12   19.38    2.03
   2  -3  12   20.63    2.71
  -2  -3 -12   20.06    1.57
   2   3  12   16.84    2.53
   3   3  12    9.24    2.24
   3  -3  12   10.02    1.86
   3  -3  12    9.78    2.20
  -3  -3 -12   10.48    1.80
   3  -3  12   11.09    2.08
  -4  -3 -12    2.20    1.34
   4   3  12    0.99    1.93
   4  -3  12    1.68    1.44
   4  -3  12    1.77    1.71
   4  -3  12    3.45    1.59
   5  -3  12    3.51    2.02
   5   3  12    2.77    2.17
   5  -3  12    5.81    2.06
   5  -3  12    4.74    1.90
   6   3  12    2.25    2.34
   6  -3  12    4.29    2.14
   6  -3  12    6.92    2.17
   6  -3  12    4.62    2.40
   7  -3  12    8.47    2.73
   7  -3  12    8.11    2.84
   7  -3  12    4.79    2.25
   7   3  12    4.80    2.78
   8  -3  12   -0.58    1.94
   8  -3  12    0.95    2.03
   8   3  12    1.59    2.72
   9  -3  12    6.26    2.67
   9   3  12    6.65    3.32
  10  -3  12   -0.72    2.02
  11  -3  12    4.60    2.88
 -11   4  12    2.24    3.10
 -10   4  12    5.57    2.93
  -9   4  12    1.48    2.83
  -9  -4  12    5.08    1.99
  -8   4  12    9.30    3.05
  -8  -4  12   10.72    2.18
  -7   4  12    7.99    2.58
  -7  -4  12    4.29    1.57
  -6   4  12    4.45    2.22
   6  -4 -12    5.25    1.88
  -5   4  12    5.78    2.10
   5  -4 -12    2.09    1.51
   4  -4 -12    1.56    1.33
  -4  -4  12    4.77    1.40
  -4   4  12   -0.55    1.69
  -3  -4  12   33.57    2.51
  -3   4  12   26.76    3.11
  -2  -4  12    0.69    1.27
  -2  -4  12    1.18    1.19
  -2   4  12    0.04    1.59
  -1  -4  12   16.13    1.92
  -1  -4  12   13.40    2.25
  -1   4  12   14.18    2.44
   0  -4  12    9.81    1.69
   0  -4  12    8.00    1.41
   0  -4  12   10.00    2.10
   0  -4 -12    8.77    1.20
   0   4  12    5.32    1.97
  -1  -4 -12    3.63    1.13
   1  -4  12    4.03    1.56
   1  -4  12    5.78    1.41
   1  -4  12    1.20    1.43
   1   4  12    4.78    1.91
   2  -4  12   30.70    2.60
   2  -4  12   32.11    3.32
  -2  -4 -12   31.85    2.77
   2  -4  12   35.28    3.06
   2   4  12   34.66    3.54
  -2  -4 -12   31.89    2.34
  -3  -4 -12   21.04    2.28
  -3   4 -12   21.85    1.43
   3  -4  12   23.94    2.91
   3   4  12   24.36    3.23
   3  -4  12   25.77    3.10
   3  -4  12   25.07    2.62
   4  -4  12    2.96    1.80
   4   4  12    5.91    2.20
   4  -4  12    4.18    2.04
  -4  -4 -12    3.56    1.38
   4  -4  12    4.79    1.80
   5   4  12    6.06    2.46
   5  -4  12    8.29    2.70
   5  -4  12    8.89    2.27
   5  -4  12   10.76    2.54
  -5  -4 -12    9.06    1.80
   6  -4  12   12.78    2.91
   6  -4  12   13.89    3.26
   6   4  12    6.88    3.02
   6  -4  12    6.04    2.27
   7  -4  12   41.04    4.43
   7   4  12   44.41    5.01
   7  -4  12   35.10    4.17
   8  -4  12   -1.37    1.77
   8  -4  12    4.27    2.46
   8   4  12    3.80    3.00
   9  -4  12   -1.18    2.27
   9  -4  12   -1.33    1.96
  10  -4  12   -0.15    2.42
  10  -4  12   -1.56    2.65
  11  -4  12    1.26    2.69
 -11   5  12   -1.72    3.02
 -10   5  12   -2.56    2.62
  -9   5  12    0.87    2.73
  -8  -5  12    9.69    2.26
  -8   5  12    4.10    2.86
  -7   5  12    5.93    2.82
  -6   5  12    4.36    2.67
  -5  -5  12   -2.51    1.46
   5  -5 -12    0.21    1.46
  -5   5  12    1.52    2.03
  -4   5  12    5.55    2.29
  -4  -5  12    7.18    1.89
  -3   5  12    3.18    2.02
  -3  -5  12    0.24    1.41
  -2  -5  12    3.95    1.63
  -2   5  12    6.18    2.28
  -2  -5  12    3.20    1.73
  -1  -5  12    4.24    1.84
   1  -5 -12    3.17    1.22
  -1   5  12    1.57    1.89
  -1  -5  12    3.70    1.63
   0  -5  12   37.07    3.47
   0  -5 -12   38.65    2.57
   0  -5  12   38.58    3.31
   0  -5  12   33.81    2.75
   0   5  12   36.77    3.81
   1  -5  12   30.23    3.06
  -1  -5 -12   30.93    2.36
   1  -5  12   30.38    2.73
   1  -5  12   27.91    3.23
   1   5  12   25.04    3.36
   2  -5  12   58.54    3.83
  -2  -5 -12   54.68    3.65
   2   5  12   62.18    5.01
   2  -5  12   60.73    4.30
   2  -5  12   59.50    4.47
   3   5  12   -1.07    1.70
  -3   5 -12    0.38    0.88
   3  -5  12    0.92    1.56
  -3  -5 -12    2.28    1.50
   3  -5  12   -0.60    1.76
   3  -5  12   -0.27    1.50
   4  -5  12   37.89    4.01
   4  -5  12   43.82    4.07
  -4   5 -12   32.60    2.35
   4   5  12   38.87    4.31
   4  -5  12   34.60    3.48
  -4  -5 -12   42.72    3.03
   5   5  12   28.12    4.09
   5  -5  12   21.31    3.38
   5  -5  12   26.76    3.38
   5  -5  12   31.59    3.89
  -5  -5 -12   30.98    2.38
   6   5  12   21.68    4.01
   6  -5  12   30.51    3.78
   6  -5  12   29.10    3.87
   7  -5  12    0.01    1.84
   7  -5  12    3.31    2.40
   7   5  12   -0.08    2.31
   8  -5  12    0.37    2.18
   8  -5  12   -0.27    2.30
   9  -5  12    2.38    2.86
   9  -5  12   -0.57    2.32
  10  -5  12   -1.36    2.38
  10  -5  12    4.17    3.41
 -10   6  12   -4.41    3.01
  -9   6  12    4.53    3.34
  -8   6  12   -1.98    2.70
  -7   6  12    0.66    2.68
  -6   6  12   34.33    4.40
  -5  -6  12   53.21    4.43
  -5   6  12   51.16    4.97
  -4   6  12   30.74    3.98
  -4  -6  12   32.53    3.40
  -3   6  12    0.95    2.20
   3  -6 -12    0.50    1.38
  -3  -6  12    1.37    1.78
  -3  -6  12    0.92    1.77
  -2  -6  12   91.18    5.21
  -2   6  12   95.95    6.17
  -2  -6  12   92.92    5.43
   2  -6 -12   88.36    4.09
   1  -6 -12   22.46    2.29
  -1   6  12   29.32    3.77
  -1  -6  12   22.74    2.99
  -1  -6  12   15.68    2.69
   0  -6  12   42.95    3.90
   0  -6 -12   45.98    3.19
   0  -6  12   45.51    3.87
   0   6  12   47.41    4.58
  -1  -6 -12   77.83    3.98
   1  -6  12   86.34    5.45
   1   6  12   76.79    5.84
   1  -6  12   82.21    5.04
   1  -6  12   77.14    4.51
   2  -6  12   13.53    2.47
   2   6  12    6.78    2.88
   2  -6  12   11.66    2.50
   2  -6  12   12.91    2.67
  -2   6 -12    8.64    1.32
  -3   6 -12    8.70    1.43
   3  -6  12    6.46    2.28
   3  -6  12    4.53    2.49
  -3  -6 -12    6.75    1.89
   3  -6  12    4.68    2.17
   3   6  12    8.00    2.93
   4  -6  12    8.08    2.78
   4   6  12    8.26    3.04
   4  -6  12    7.53    2.58
  -4   6 -12   10.66    1.70
   4  -6  12    9.20    2.55
   5   6  12    1.19    2.44
   5  -6  12    0.22    2.01
   5  -6  12    1.52    2.08
   6  -6  12   -1.99    1.71
   6  -6  12    2.54    2.32
   6   6  12    1.94    2.48
   7  -6  12    0.45    2.28
   7  -6  12   -2.34    1.74
   8  -6  12   -0.79    2.29
   8  -6  12   -1.29    2.46
   9  -6  12    1.55    2.72
   9  -6  12    4.21    3.18
  -9   7  12    0.91    3.61
  -8   7  12    6.97    3.75
  -7   7  12   -0.09    2.86
  -6   7  12    0.53    2.71
  -6  -7  12   -0.62    2.40
  -5   7  12    7.92    3.12
  -5  -7  12   -0.80    2.04
  -4  -7  12    5.56    2.41
   4  -7 -12    3.09    1.68
  -4   7  12    3.59    2.66
  -3   7  12    3.66    2.72
   3  -7 -12    8.25    1.95
  -3  -7  12    5.09    2.20
  -3  -7  12    5.35    2.41
  -2  -7  12    0.72    1.67
  -2  -7  12    2.23    2.17
   2  -7 -12    0.39    1.51
  -2   7  12   -2.36    2.21
  -1  -7  12   -1.61    1.37
   1  -7 -12    1.93    1.62
  -1   7  12    0.82    2.35
  -1  -7  12    0.99    2.14
   0  -7 -12   27.16    2.69
   0  -7  12   24.67    3.57
   0   7  12   26.94    4.10
   0  -7  12   26.91    3.55
   1  -7  12   17.54    3.18
   1  -7  12   18.88    2.83
  -1   7 -12   18.29    1.79
   1  -7  12   20.47    3.28
   1   7  12   17.78    3.71
   2  -7  12    7.49    2.57
  -2   7 -12    7.84    1.53
   2  -7  12    5.77    2.66
   2  -7  12    5.13    2.12
   2   7  12    9.46    3.10
  -3   7 -12   -0.23    1.18
   3  -7  12   -0.69    1.89
   3  -7  12   -0.13    1.88
   3  -7  12    2.26    1.98
   3   7  12   -2.06    2.19
   4  -7  12   18.93    3.31
   4  -7  12    4.78    2.27
   4   7  12    5.74    3.14
   5  -7  12   -0.12    2.27
   5  -7  12    6.47    2.49
   5   7  12    2.85    3.14
   6  -7  12   -1.55    1.89
   6  -7  12    3.16    2.64
   7  -7  12    2.60    2.80
   7  -7  12    1.03    2.69
   8  -7  12    0.35    2.45
   8  -7  12    0.22    2.78
  -8   8  12    9.40    4.26
  -7   8  12    1.45    3.11
  -6   8  12    0.24    3.04
  -5   8  12    0.81    2.93
  -5  -8  12    3.40    2.68
  -4  -8  12   -0.80    2.25
  -4   8  12   -0.61    2.64
  -3   8  12    0.74    2.67
  -3  -8  12    0.69    2.41
  -3  -8  12    2.08    1.89
  -2  -8  12   -0.32    1.82
  -2  -8  12   -0.13    2.37
  -2   8  12    2.76    2.77
  -1   8  12   16.80    3.91
  -1  -8  12   11.76    2.85
  -1  -8  12   12.99    3.29
   0  -8  12   15.40    3.16
   0   8  12   14.13    3.79
   0  -8  12   13.03    3.33
   1  -8  12   15.13    2.93
   1   8  12   17.84    3.89
   1  -8  12   20.62    3.82
  -1   8 -12   12.98    1.93
   1  -8  12   19.11    3.44
   2  -8  12    1.63    2.10
  -2   8 -12    2.65    1.59
   2   8  12    4.10    3.03
   2  -8  12    0.48    1.88
   3  -8  12    3.11    2.26
   3   8  12    1.15    2.80
   3  -8  12    4.29    2.41
   4  -8  12    0.09    2.35
   4  -8  12    2.72    2.15
   5  -8  12    2.49    2.18
   5  -8  12    0.76    2.37
   6  -8  12   -2.84    2.10
   6  -8  12    2.04    2.66
   7  -8  12   -0.57    2.21
   7  -8  12   -0.23    2.91
  -5   9  12    1.54    3.30
  -4   9  12   -1.03    3.39
  -3   9  12   -1.91    2.85
  -3  -9  12   -0.99    1.97
  -2  -9  12    0.78    1.97
  -2   9  12    5.07    3.21
  -1   9  12    2.25    3.35
  -1  -9  12    7.89    2.50
   0  -9  12    9.21    2.93
   0   9  12    3.79    3.51
   1  -9  12    1.32    2.10
   1  -9  12    1.21    2.23
   2  -9  12    3.74    2.51
   2  -9  12    1.06    2.24
   3  -9  12    4.49    2.65
   3  -9  12    3.92    2.80
   4  -9  12    4.52    3.01
   4  -9  12    8.28    2.84
   5  -9  12   -0.35    2.49
   5  -9  12   -0.62    2.72
   6  -9  12    2.13    3.19
  -3 -10  12    7.58    2.91
  -2 -10  12   -2.60    1.91
  -1 -10  12   -1.54    2.04
   0 -10  12   -3.65    2.31
   1 -10  12    6.73    2.84
   1 -10  12    2.24    2.80
   2 -10  12   12.51    3.55
   2 -10  12   11.38    3.29
   3 -10  12    4.01    2.91
   3 -10  12    3.37    2.65
 -11   0  13    2.22    2.58
 -10   0  13   -1.21    2.03
  -9   0  13    1.82    2.07
  -9   0  13    1.90    1.69
  -8   0  13    0.55    1.73
  -7   0  13    0.54    1.52
  -6   0  13   -0.56    1.25
  -5   0  13    0.43    1.13
  -4   0  13    0.60    0.98
  -3   0  13    0.28    0.80
   3   0 -13    1.09    1.45
  -2   0  13    0.52    0.75
   2   0 -13    0.00    1.37
   1   0 -13    1.05    1.39
  -1   0  13   -0.34    0.81
   0   0 -13    0.59    0.58
   0   0 -13    2.37    1.41
  -1   0 -13    0.01    1.31
   2   0  13    1.06    1.23
  -2   0 -13   -0.06    1.30
   3   0  13   -0.81    1.06
  -3   0 -13   -1.85    1.44
   4   0  13   -0.39    1.32
   4   0  13    0.85    1.19
   5   0  13   -0.36    1.25
   5   0  13   -0.09    1.53
   6   0  13   -1.23    1.14
   6   0  13   -0.64    1.63
   7   0  13   -0.29    1.37
   7   0  13   -0.79    1.98
   8   0  13    0.41    1.55
   9   0  13   -1.09    1.45
  10   0  13   -1.92    1.73
  11   0  13   -0.23    1.98
 -12   1  13   25.77    4.61
 -11   1  13   47.53    5.12
 -10   1  13   18.55    3.45
  -9   1  13    1.84    2.11
  -9  -1  13   -0.25    1.60
  -8  -1  13   29.25    3.20
  -8  -1  13   26.89    2.57
  -8   1  13   31.85    3.42
  -7   1  13   68.70    4.47
  -7  -1  13   71.60    3.65
  -7  -1  13   77.32    4.28
  -6  -1  13  133.28    4.50
  -6  -1  13  135.69    5.17
  -6   1  13  126.22    5.52
  -5  -1  13   70.26    3.15
  -5   1  13   66.67    3.71
  -4   1  13  126.27    4.79
   4  -1 -13  134.32    3.44
  -4  -1  13  125.29    3.83
   3  -1 -13   30.65    1.26
  -3   1  13   32.75    2.40
   2   1 -13  150.64    6.27
   2  -1 -13  151.52    3.64
  -2   1  13  150.12    4.98
   1   1 -13   55.19    3.85
   1  -1 -13   49.21    3.62
  -1   1  13   49.14    2.79
   0   1 -13  282.09    8.79
   0   1  13  260.06    7.75
   0  -1 -13  263.17    8.51
  -1   1 -13  151.85    6.20
   1  -1  13  137.84    6.08
  -1  -1 -13  148.90    6.02
   1  -1  13  140.03    4.99
   2  -1  13    3.57    1.51
  -2   1 -13    5.05    1.91
  -2  -1 -13    2.38    1.55
   2  -1  13    6.12    1.54
  -3  -1 -13   29.89    1.55
  -3  -1 -13   32.36    2.92
   3  -1  13   27.83    2.75
   3  -1  13   30.62    2.96
  -3   1 -13   35.34    3.23
   4  -1  13    4.44    1.77
  -4  -1 -13    2.67    1.59
   4   1  13    5.23    1.65
   4  -1  13    2.70    1.60
   5   1  13   -0.13    1.58
   5  -1  13    2.48    1.65
   5   1  13    2.06    1.49
   5  -1  13    5.28    2.01
   6  -1  13   85.94    5.00
   6  -1  13   69.27    5.21
   6   1  13   70.24    4.22
   6   1  13   74.86    5.41
   7   1  13    8.55    2.69
   7  -1  13   10.91    2.97
   7  -1  13    7.90    2.18
   7   1  13   13.05    2.27
   8  -1  13    1.32    1.72
   8   1  13    0.86    1.43
   9   1  13   -0.47    1.52
   9  -1  13    1.46    1.79
  10  -1  13   -0.61    1.79
  10   1  13   -0.68    1.69
  11  -1  13   -1.98    1.85
 -12   2  13   21.20    4.52
 -11   2  13    1.28    2.95
 -10   2  13    5.88    2.62
  -9   2  13    2.41    2.29
  -9  -2  13    4.23    1.83
  -8   2  13    8.29    2.52
  -8  -2  13    6.88    1.77
   7  -2 -13  116.14    4.85
  -7   2  13  116.88    5.98
  -7  -2  13  115.26    4.61
  -6  -2  13   25.26    1.97
   6  -2 -13   28.58    2.20
  -6   2  13   23.01    2.90
  -5  -2  13    0.98    0.79
   5  -2 -13    1.02    1.04
  -5   2  13   -0.50    1.31
  -4   2  13   -0.03    1.18
   4  -2 -13    1.62    0.96
   3  -2 -13   -0.77    0.81
  -3   2  13    0.66    1.39
   2   2 -13    0.68    1.42
  -2   2  13   -0.34    1.15
   1   2 -13  127.10    5.71
  -1  -2  13  123.25    3.70
  -1   2  13  118.97    5.00
   0  -2 -13  105.35    5.07
   0  -2  13  104.31    3.79
   0  -2  13  105.46    3.39
   0   2  13  109.54    4.80
   0   2 -13  107.99    5.25
   0  -2  13  100.18    5.29
   1  -2  13   37.41    2.63
  -1  -2 -13   40.78    3.20
  -1   2 -13   36.12    3.32
   1  -2  13   34.82    3.14
   1   2  13   43.08    3.31
   1  -2  13   39.71    2.33
  -2  -2 -13    6.28    0.83
   2  -2  13    6.52    1.39
   2   2  13    6.58    1.86
  -2  -2 -13    4.95    1.57
   2  -2  13    8.37    1.95
   2  -2  13    8.98    1.66
   3  -2  13    1.63    1.45
  -3  -2 -13    1.40    0.91
  -3  -2 -13    1.61    1.48
   3  -2  13    3.73    1.63
   3   2  13    3.48    1.90
   3  -2  13    2.18    1.33
   4  -2  13    3.69    1.51
   4  -2  13    6.69    2.03
   4  -2  13    5.01    1.83
  -4  -2 -13    6.51    1.79
   5  -2  13    3.68    1.90
   5  -2  13    6.66    2.22
   6  -2  13    5.32    2.30
   6  -2  13    4.22    2.18
   7  -2  13   10.87    2.89
   7   2  13    3.84    1.71
   7  -2  13    6.59    2.28
   8   2  13    5.70    1.82
   8  -2  13    4.02    2.12
   9   2  13    0.40    1.50
   9  -2  13    0.88    1.97
  10  -2  13    2.41    2.15
  11  -2  13    2.95    2.57
 -11   3  13   20.82    4.14
 -10   3  13    1.85    2.59
  -9   3  13    4.39    2.69
  -9  -3  13   -0.17    1.56
  -8   3  13    4.62    2.42
  -8  -3  13    7.62    1.85
  -7   3  13  101.72    6.01
  -7  -3  13  103.19    4.47
   6  -3 -13    1.82    1.35
  -6  -3  13   -0.22    0.96
  -6   3  13    1.32    1.80
   5  -3 -13    1.27    1.20
  -5   3  13    0.75    1.63
  -5  -3  13    0.26    0.82
   4  -3 -13    9.30    1.65
  -4   3  13    8.72    2.11
  -3   3  13   -1.48    1.33
  -3  -3  13   -0.54    0.86
  -2   3  13   -0.91    1.30
  -2  -3  13    0.16    0.58
  -2  -3  13    1.79    0.98
  -1  -3  13   47.11    3.64
  -1  -3  13   43.80    2.07
  -1   3  13   42.91    3.45
  -1  -3  13   47.83    2.46
   0   3  13    3.37    1.64
   0  -3  13    5.74    1.32
   0  -3  13    4.43    1.63
   0  -3  13    5.23    1.09
  -1  -3 -13    0.86    0.70
   1  -3  13   -0.22    1.15
  -1  -3 -13    3.71    1.65
   1  -3  13   -1.66    1.07
   1  -3  13    1.96    1.09
   1   3  13    1.40    1.48
   2  -3  13    1.01    1.07
  -2  -3 -13    1.01    0.92
   2  -3  13    1.25    1.43
   2   3  13    2.66    1.64
   2  -3  13    2.16    1.57
  -2  -3 -13    1.39    1.41
   3  -3  13    1.07    1.47
   3   3  13    2.00    1.70
   3  -3  13   -1.39    1.03
  -3  -3 -13    0.16    1.32
   3  -3  13    0.09    1.40
   4   3  13    6.46    2.33
   4  -3  13    9.01    2.40
  -4  -3 -13    7.46    1.84
   4  -3  13    7.94    1.97
   4  -3  13    8.89    2.28
   5   3  13   13.95    2.98
   5  -3  13   14.98    2.87
   5  -3  13   11.46    2.48
  -5  -3 -13   12.98    2.19
   5  -3  13   12.51    2.39
   6   3  13   11.41    3.05
   6  -3  13   14.13    2.87
   6  -3  13   14.68    3.19
   6  -3  13    9.67    2.55
   7   3  13   -0.74    2.50
   7  -3  13    0.12    1.70
   7  -3  13   -0.78    1.97
   8  -3  13   13.93    3.03
   8  -3  13   20.27    3.38
   8   3  13   12.49    3.71
   9  -3  13   38.29    4.42
   9   3  13   32.84    4.91
  10  -3  13   -0.04    2.02
  11  -3  13    5.03    2.64
 -11   4  13    7.50    3.92
 -10   4  13    3.09    2.85
  -9   4  13   15.04    3.71
  -9  -4  13   18.38    2.69
  -8  -4  13   15.59    2.33
  -8   4  13   20.88    3.60
  -7  -4  13   29.70    2.62
  -7   4  13   31.22    3.95
   6  -4 -13   -0.04    1.56
  -6  -4  13    3.83    1.31
  -6   4  13    2.06    2.02
  -5   4  13    7.41    2.41
   5  -4 -13    9.74    1.92
   4  -4 -13   20.28    2.31
  -4  -4  13   18.60    2.03
  -4   4  13   15.73    2.72
  -3  -4  13   25.49    2.15
  -3   4  13   23.90    2.96
  -2  -4  13   18.89    2.73
  -2   4  13   18.27    2.66
  -2  -4  13   20.37    2.02
  -1   4  13   35.33    3.43
  -1  -4  13   36.30    3.39
  -1  -4  13   40.22    2.37
  -1  -4  13   39.41    2.79
   0   4  13   25.59    3.14
   0  -4  13   36.65    3.50
   0  -4  13   31.79    2.68
   0  -4 -13   26.97    1.82
   0  -4  13   28.40    2.23
   1  -4  13   -1.74    1.09
  -1  -4 -13    1.13    1.05
   1   4  13   -1.25    1.45
   1  -4  13    0.25    1.34
  -1  -4 -13    1.51    1.48
   1  -4  13    1.17    1.11
  -2  -4 -13   91.12    4.59
   2   4  13   88.80    5.46
   2  -4  13   76.38    5.01
   2  -4  13   95.76    4.89
  -2  -4 -13   86.69    3.61
   2  -4  13   87.68    4.28
   3  -4  13   13.26    2.61
  -3  -4 -13   12.34    2.05
   3  -4  13   14.21    2.23
   3  -4  13   12.03    2.46
   3   4  13   17.17    2.93
  -3   4 -13   11.90    1.07
   4  -4  13    0.26    1.68
   4   4  13    1.34    2.01
   4  -4  13    2.86    2.01
  -4   4 -13    4.26    1.13
   4  -4  13    4.34    1.84
  -4  -4 -13    0.99    1.49
   5  -4  13    5.87    2.50
  -5  -4 -13    3.17    1.57
   5  -4  13    2.37    1.96
   5  -4  13    2.29    1.82
   5   4  13    8.39    2.78
   6  -4  13    9.21    2.94
   6  -4  13    7.68    2.62
   6  -4  13    9.30    2.77
   6   4  13    6.59    2.90
   7  -4  13   -1.16    1.85
   7  -4  13   -2.70    1.67
   7   4  13   -0.68    2.27
   8  -4  13    1.12    1.98
   8  -4  13    0.06    2.39
   8   4  13    0.19    2.65
   9  -4  13    3.22    2.60
   9  -4  13   -0.07    2.30
  10  -4  13    0.97    2.38
 -10   5  13   -0.23    2.79
  -9   5  13    2.97    3.00
  -8  -5  13   -1.38    1.56
  -8   5  13   -0.12    2.66
  -7   5  13   17.44    3.54
  -6   5  13   32.92    4.07
  -5   5  13    5.79    2.51
  -5  -5  13    4.76    1.99
  -4  -5  13    7.37    1.86
  -4   5  13    5.71    2.41
  -3  -5  13   68.97    4.03
  -3   5  13   71.32    5.13
  -2   5  13   52.68    4.48
  -2  -5  13   57.70    3.84
  -2  -5  13   56.46    4.28
   1  -5 -13   -0.71    0.99
  -1  -5  13   -0.52    1.28
  -1  -5  13   -1.26    1.48
  -1   5  13    0.67    1.78
   0  -5  13   57.99    4.34
   0  -5  13   64.97    4.12
   0   5  13   57.83    4.89
   0  -5  13   55.81    3.39
   0  -5 -13   60.31    3.04
   1   5  13    3.90    2.21
   1  -5  13    3.83    1.82
   1  -5  13    3.09    1.75
   1  -5  13    0.62    1.27
  -1  -5 -13    2.29    1.38
   2   5  13   47.34    4.51
   2  -5  13   48.38    3.98
  -2  -5 -13   46.68    3.02
  -2  -5 -13   50.42    3.72
   2  -5  13   52.32    3.77
   2  -5  13   43.77    4.09
  -3   5 -13   16.10    1.50
   3  -5  13   14.91    2.83
  -3  -5 -13   21.27    2.45
   3  -5  13   14.55    2.74
   3  -5  13   11.41    2.36
   3   5  13   16.68    3.21
   4  -5  13    1.19    1.99
   4  -5  13    0.40    1.67
   4   5  13   -0.87    2.01
  -4  -5 -13    1.24    1.61
   4  -5  13   -2.38    1.66
  -4   5 -13    1.50    1.12
   5  -5  13   20.49    3.55
   5  -5  13   19.73    3.39
   5   5  13   19.42    3.73
   5  -5  13   23.04    3.26
   6  -5  13    0.49    1.90
   6   5  13   -0.78    2.32
   6  -5  13   -1.06    1.72
   7  -5  13   16.30    3.46
   7  -5  13   13.14    3.23
   7   5  13   17.14    3.85
   8  -5  13    1.62    2.49
   8  -5  13    0.83    2.19
   9  -5  13    3.17    2.57
   9  -5  13    3.61    2.74
  10  -5  13    0.68    2.67
  10  -5  13   -3.18    2.84
 -10   6  13    5.01    3.69
  -9   6  13    0.49    3.02
  -8   6  13   -1.20    2.90
  -7   6  13   46.53    5.19
  -6   6  13    6.31    3.03
  -5  -6  13    0.77    1.97
  -5   6  13    3.63    2.69
  -4   6  13   23.52    3.78
  -4  -6  13   22.69    2.98
   3  -6 -13  114.42    4.72
  -3   6  13  110.35    6.82
  -3  -6  13  118.22    5.81
  -3  -6  13  109.33    6.13
  -2  -6  13   43.42    4.00
  -2  -6  13   57.14    4.25
   2  -6 -13   51.47    3.26
  -2   6  13   47.94    4.72
   1  -6 -13    4.20    1.61
  -1  -6  13    7.21    2.35
  -1   6  13    4.47    2.46
  -1  -6  13    6.41    2.29
   0  -6  13    2.39    1.95
   0  -6  13    5.48    1.76
   0  -6  13    4.20    1.92
   0   6  13    2.36    2.46
   0  -6 -13    3.48    1.53
   1   6  13    5.75    2.73
   1  -6  13    4.35    1.82
  -1  -6 -13    2.77    1.63
   1  -6  13    4.28    2.14
   1  -6  13    4.51    2.15
   2  -6  13   10.20    2.67
   2  -6  13    7.75    2.42
  -2   6 -13    9.64    1.30
   2   6  13   11.60    3.12
   2  -6  13    8.12    2.15
  -2  -6 -13    9.68    2.21
   3  -6  13    5.71    2.38
   3   6  13    4.72    2.76
   3  -6  13    2.06    1.91
   3  -6  13    7.19    2.27
  -3   6 -13    6.34    1.35
  -3  -6 -13    4.99    1.88
   4  -6  13    1.45    1.96
  -4   6 -13   -0.66    1.08
   4   6  13    1.54    2.52
   4  -6  13    3.09    2.02
   4  -6  13   -1.64    1.78
   5  -6  13    1.13    2.10
   5   6  13    0.41    2.42
   5  -6  13    0.67    1.98
   6   6  13   -0.70    2.53
   6  -6  13    1.11    2.20
   6  -6  13    1.08    2.10
   7  -6  13    0.73    2.39
   7  -6  13    0.36    2.30
   8  -6  13    2.03    2.63
   8  -6  13    1.64    2.80
   9  -6  13   10.33    3.37
   9  -6  13    4.33    3.48
  -9   7  13   -1.35    3.33
  -8   7  13    5.69    3.49
  -7   7  13   15.52    4.12
  -6   7  13   11.54    3.83
  -5   7  13   -1.46    2.67
  -5  -7  13   -1.74    1.90
   4  -7 -13    6.21    1.96
  -4  -7  13    2.47    2.36
  -4   7  13    2.50    2.58
  -3  -7  13    0.88    1.82
  -3  -7  13   -1.40    2.00
   3  -7 -13    0.84    1.53
  -3   7  13   -1.79    2.28
  -2  -7  13   14.62    2.88
  -2  -7  13   12.04    2.85
  -2   7  13    8.25    3.15
   2  -7 -13   13.29    2.22
  -1  -7  13    2.78    2.02
  -1  -7  13    3.07    2.32
  -1   7  13    8.96    3.11
   1  -7 -13    8.66    2.00
   0   7  13    3.44    2.71
   0  -7  13    2.26    2.26
   0  -7 -13    2.83    1.80
   0  -7  13    1.86    1.98
   1  -7  13    5.64    2.08
   1  -7  13    5.73    2.53
   1   7  13   12.53    3.40
   1  -7  13    6.10    2.40
   2  -7  13   -1.30    1.57
   2   7  13    0.60    2.46
   2  -7  13    0.03    2.16
  -2   7 -13    0.68    1.15
   2  -7  13    0.53    1.98
   3  -7  13   -1.64    1.76
  -3   7 -13    1.30    1.29
   3  -7  13   -0.44    2.19
   3   7  13    3.08    2.82
   3  -7  13   -1.17    1.53
   4   7  13    4.91    3.21
   4  -7  13    3.18    2.26
   4  -7  13    1.71    2.21
   5   7  13   -0.39    2.90
   5  -7  13    4.82    2.34
   5  -7  13    1.92    2.33
   6  -7  13    6.78    2.75
   6  -7  13    7.31    2.88
   7  -7  13    2.84    2.54
   7  -7  13   -0.32    2.16
   8  -7  13   -1.91    2.66
  -7   8  13   17.73    4.69
  -6   8  13    0.25    3.14
  -5  -8  13   -0.74    2.36
  -5   8  13    0.89    2.89
  -4   8  13    2.94    2.99
  -4  -8  13    6.01    2.86
  -3  -8  13   -0.76    1.82
  -3   8  13    0.13    2.83
  -3  -8  13    0.52    2.49
  -2  -8  13    8.06    2.62
  -2   8  13    2.88    2.94
  -2  -8  13    6.02    2.81
  -1  -8  13   -2.56    2.31
  -1   8  13    3.21    3.02
  -1  -8  13   -0.56    1.76
   0   8  13    0.26    2.73
   0  -8  13    0.31    1.85
   0  -8  13   -2.18    2.42
   1  -8  13    5.13    2.46
   1  -8  13    5.21    2.39
  -1   8 -13    2.34    1.46
   1  -8  13    0.79    2.55
   1   8  13    5.29    3.21
   2  -8  13    2.89    2.17
   2   8  13    2.07    2.74
   2  -8  13    0.36    2.05
   3  -8  13    0.44    2.33
   3  -8  13    3.88    2.49
   3   8  13    1.70    2.99
   4  -8  13    2.79    2.43
   4  -8  13    1.84    2.14
   5  -8  13   -1.72    2.27
   5  -8  13    2.24    2.27
   6  -8  13   -0.02    2.65
   6  -8  13   -1.37    2.31
   7  -8  13   -4.70    2.38
  -6   9  13   -0.51    3.63
  -5   9  13    1.56    3.32
  -4   9  13   -4.53    3.11
  -3  -9  13    2.67    2.24
  -3   9  13   -0.54    3.10
  -2   9  13   -2.37    2.70
  -2  -9  13    1.83    2.15
  -1   9  13   -3.44    2.75
  -1  -9  13    1.00    2.01
   0  -9  13    1.05    2.41
   0   9  13    5.13    3.59
   1  -9  13    6.78    2.84
   1  -9  13   12.09    3.27
   2  -9  13    8.27    2.98
   2  -9  13   15.66    3.64
   3  -9  13   -0.26    2.33
   3  -9  13    0.84    2.17
   4  -9  13    3.43    2.62
   4  -9  13   11.08    3.57
   5  -9  13   -1.32    2.80
  -3 -10  13   -1.14    2.15
  -2 -10  13    1.40    2.31
  -1 -10  13    1.84    2.40
   0 -10  13    5.82    2.93
   1 -10  13    1.99    2.87
   1 -10  13    8.33    3.00
   2 -10  13   10.68    3.56
   2 -10  13    9.61    3.29
 -11   0  14   16.70    3.59
 -10   0  14   30.01    3.95
  -9   0  14   20.44    3.20
  -8   0  14    4.83    2.01
  -7   0  14   43.28    3.53
  -6   0  14   39.27    2.96
  -5   0  14  107.38    4.24
  -4   0  14   12.87    1.46
  -3   0  14   56.02    2.47
  -2   0  14  132.06    4.06
  -1   0  14  210.72    5.94
   1   0 -14  215.95    7.80
   0   0 -14  149.68    6.31
  -1   0 -14   19.80    2.59
  -2   0 -14  240.89    8.23
   3   0  14  199.06    7.55
   3   0  14  207.89    7.59
  -3   0 -14  186.41    7.23
   4   0  14   14.65    2.43
   4   0  14   16.19    2.37
   5   0  14   86.38    5.44
   5   0  14   83.69    4.88
   6   0  14   17.36    2.61
   6   0  14   24.61    3.45
   7   0  14   57.79    4.46
   8   0  14   10.23    2.37
   9   0  14    3.09    1.96
  10   0  14    2.34    1.98
 -11   1  14   22.37    4.04
 -10   1  14    3.80    2.64
  -9  -1  14    3.34    1.80
  -9   1  14    8.64    2.63
  -8  -1  14    2.93    1.50
  -8   1  14    0.74    1.88
  -8  -1  14    1.34    1.74
  -7   1  14   80.52    4.71
  -7  -1  14   82.49    3.83
  -7  -1  14   79.34    4.29
  -6  -1  14   95.43    4.22
  -6   1  14   99.28    4.79
  -5   1  14   56.85    3.43
  -5  -1  14   50.58    2.70
  -4   1  14   18.16    1.99
  -4  -1  14   17.15    1.46
  -3   1  14   49.86    2.90
  -2   1  14   84.77    3.65
   1  -1 -14    3.08    1.60
  -1   1  14    1.21    1.13
   0  -1 -14    6.97    1.95
   0   1  14   10.11    1.67
   1  -1  14   13.34    2.31
   1  -1  14   15.51    1.77
   1   1  14   16.77    2.13
  -1  -1 -14   15.79    2.45
   2  -1  14    8.68    1.70
  -2  -1 -14   13.99    2.36
   2  -1  14    9.71    2.08
  -3  -1 -14    3.18    0.79
   3  -1  14    4.42    1.68
   3  -1  14    5.09    1.77
  -3  -1 -14    1.21    1.61
   4  -1  14   26.97    3.00
   4  -1  14   20.03    2.69
  -4  -1 -14   21.55    2.69
   5   1  14    3.65    1.64
   5  -1  14    1.93    1.56
   5  -1  14    2.67    2.00
   5   1  14    4.32    2.06
   6   1  14    0.98    1.88
   6   1  14   -1.00    1.34
   6  -1  14    1.01    1.51
   6  -1  14    4.06    2.24
   7   1  14   -0.11    1.49
   7  -1  14   -2.98    1.98
   7  -1  14   -1.56    1.38
   8   1  14    0.85    1.59
   8  -1  14   -0.96    1.59
   9  -1  14    0.02    1.76
   9   1  14    3.06    1.91
  10   1  14    2.12    1.97
  10  -1  14    0.31    1.95
  11  -1  14    1.56    2.27
 -11   2  14    2.24    2.96
 -10   2  14    2.06    2.46
  -9  -2  14    3.36    1.67
  -9   2  14    3.69    2.43
  -8  -2  14    4.37    1.52
  -8   2  14    5.11    2.32
  -7  -2  14   78.50    3.62
   7  -2 -14   78.92    3.96
  -7   2  14   77.14    5.02
   6  -2 -14   54.45    2.99
  -6  -2  14   52.85    2.61
  -6   2  14   55.07    3.96
  -5  -2  14    0.61    0.68
   5  -2 -14   -0.24    0.96
  -5   2  14   -1.68    1.40
  -4   2  14  130.47    5.39
   4  -2 -14  124.53    4.10
   3  -2 -14   18.96    1.58
  -3   2  14   18.61    2.25
  -2   2  14  122.58    5.07
   1  -2 -14   27.65    3.00
  -1   2  14   29.92    2.64
  -1  -2  14   31.33    1.82
   0   2  14   17.23    2.17
   0  -2  14   20.34    2.68
   0  -2  14   21.50    1.79
   0  -2 -14   16.98    2.47
   1  -2  14    1.09    1.07
  -1  -2 -14   -0.13    1.41
   1   2  14   -1.33    1.16
   1  -2  14   -0.97    1.31
   2   2  14    7.20    1.97
  -2  -2 -14    8.56    0.88
   2  -2  14    7.36    1.77
  -2  -2 -14    9.23    2.00
   2  -2  14    8.35    2.04
   3   2  14    1.42    1.72
   3  -2  14    1.47    1.46
   3  -2  14    2.69    1.55
  -3  -2 -14   -0.44    0.89
  -3  -2 -14    2.77    1.63
   4  -2  14   10.59    2.32
   4  -2  14    8.05    2.10
  -4  -2 -14    6.89    1.98
   5  -2  14   12.14    2.66
   5  -2  14   13.05    2.60
   6  -2  14    6.91    2.40
   6  -2  14    3.69    2.22
   7  -2  14   18.55    3.05
   8  -2  14    9.25    2.67
   8   2  14    7.52    1.99
   9   2  14   34.11    3.31
   9  -2  14   33.58    4.10
  10  -2  14    3.54    2.48
  11  -2  14    5.40    2.92
 -11   3  14    1.24    2.86
 -10   3  14    1.05    2.66
  -9   3  14    4.52    2.71
  -9  -3  14    0.70    1.57
  -8   3  14    4.88    2.58
  -8  -3  14   12.18    1.96
  -7   3  14   16.38    3.06
  -7  -3  14   17.41    1.94
   6  -3 -14    2.86    1.45
  -6  -3  14    1.86    1.06
  -6   3  14    3.21    1.96
   5  -3 -14    1.86    1.34
  -5   3  14   -1.11    1.50
  -5  -3  14    0.48    0.72
   4  -3 -14    2.87    1.35
  -4   3  14    4.67    1.87
  -3   3  14   33.22    3.11
  -3  -3  14   39.18    2.12
  -2  -3  14   40.10    2.22
  -2   3  14   41.81    3.46
  -1  -3  14   52.32    3.98
  -1  -3  14   53.56    2.68
  -1  -3  14   50.66    2.19
  -1   3  14   43.31    3.45
   0  -3  14   -0.72    1.25
   0  -3  14   -0.02    0.85
   0   3  14    2.20    1.54
   0  -3  14    0.48    1.12
   0  -3 -14   -0.47    1.28
   1   3  14    3.90    1.79
   1  -3  14    5.37    1.27
  -1  -3 -14    4.37    0.85
   1  -3  14    8.17    1.70
   1  -3  14    3.47    1.73
  -1  -3 -14    5.46    1.91
  -2  -3 -14   13.45    1.45
   2  -3  14   15.19    1.94
  -2  -3 -14   15.28    2.32
   2   3  14   15.57    2.61
   2  -3  14   15.82    2.28
   2  -3  14   15.50    2.67
   3  -3  14    0.87    1.56
   3   3  14   -0.44    1.71
   3  -3  14   -1.87    1.21
   3  -3  14   -0.76    1.20
  -3  -3 -14   -0.17    1.34
   4  -3  14    6.50    2.23
   4  -3  14    4.40    1.98
   4   3  14    4.41    2.19
   4  -3  14    5.29    1.85
  -4  -3 -14    6.70    1.90
   5  -3  14    0.88    1.80
   5  -3  14    3.99    2.31
   5  -3  14    3.24    1.99
   5   3  14    0.31    2.06
  -5  -3 -14    4.36    1.96
   6  -3  14   17.22    2.88
   6  -3  14   11.29    2.71
   6   3  14   10.21    3.16
   6  -3  14   11.73    2.98
   7  -3  14    5.10    2.41
   7   3  14    2.46    2.73
   7  -3  14    6.49    2.39
   8   3  14    1.10    2.87
   8  -3  14    0.87    2.06
   9   3  14    7.40    3.69
   9  -3  14   12.29    3.26
  10  -3  14    7.02    3.00
 -11   4  14   19.37    4.45
 -10   4  14   -0.09    2.65
  -9  -4  14   -1.75    1.49
  -9   4  14   -2.91    2.20
  -8  -4  14    1.23    1.53
  -8   4  14   -0.29    2.28
  -7   4  14   25.14    3.64
  -7  -4  14   27.76    2.43
  -6   4  14   42.17    4.07
  -6  -4  14   38.17    2.64
  -5   4  14    0.18    1.84
   5  -4 -14    1.01    1.33
  -4  -4  14    1.76    1.30
   4  -4 -14    1.57    1.47
  -4   4  14    2.30    2.00
  -3   4  14   25.88    3.21
  -3  -4  14   31.80    2.47
  -2   4  14   64.06    4.46
  -2  -4  14   65.42    2.75
  -2  -4  14   66.42    3.43
  -1  -4  14    3.28    1.40
  -1  -4  14    7.19    1.25
  -1   4  14    5.38    2.11
  -1  -4  14    4.39    1.75
   0   4  14    1.37    1.75
   0  -4  14   -0.45    1.34
   0  -4 -14   -0.67    0.86
   0  -4  14    0.44    1.31
   0  -4  14    1.38    0.99
  -1  -4 -14   45.21    3.65
   1  -4  14   39.36    3.72
   1  -4  14   38.49    2.76
   1   4  14   44.22    3.93
  -1  -4 -14   37.07    2.28
   1  -4  14   43.40    3.30
   2  -4  14   22.94    2.68
   2   4  14   25.42    3.26
  -2  -4 -14   23.03    2.76
   2  -4  14   17.14    2.80
  -2  -4 -14   22.23    2.04
   2  -4  14   21.95    2.36
   3   4  14    0.27    1.74
   3  -4  14    2.51    1.57
   3  -4  14    0.96    1.88
  -3   4 -14    2.39    0.74
  -3  -4 -14    4.13    1.86
   3  -4  14    3.93    1.96
   4  -4  14   25.66    3.51
   4  -4  14   27.06    3.45
  -4  -4 -14   28.24    2.85
   4  -4  14   29.37    3.19
  -4   4 -14   32.54    2.04
   4   4  14   31.83    3.91
   5  -4  14    6.43    2.26
  -5  -4 -14    7.37    1.90
   5  -4  14    6.79    2.76
   5  -4  14    4.89    2.28
   5   4  14    6.51    2.80
   6  -4  14    1.74    2.09
   6   4  14    1.25    2.36
   6  -4  14   -2.42    2.03
   6  -4  14    2.21    2.01
   7   4  14    5.05    2.97
   7  -4  14    4.94    2.52
   7  -4  14    4.31    2.56
   8   4  14    0.74    2.78
   8  -4  14    0.56    2.21
   8  -4  14    3.10    2.43
   9  -4  14    6.22    2.95
   9  -4  14    3.36    2.87
  10  -4  14    1.80    2.74
 -10   5  14    1.76    3.18
  -9   5  14   -0.37    2.79
  -8   5  14    2.98    2.92
  -8  -5  14    0.90    1.73
  -7   5  14   -2.52    2.13
  -7  -5  14    3.78    1.66
  -6   5  14   25.39    3.78
  -5   5  14   12.47    3.00
  -5  -5  14   11.47    2.28
  -4   5  14    9.32    2.83
  -4  -5  14   11.34    1.98
  -3  -5  14   23.98    2.51
  -3   5  14   27.51    3.53
  -2  -5  14   20.43    2.56
  -2   5  14   22.41    3.27
  -2  -5  14   24.72    3.30
  -1  -5  14   -0.83    1.53
  -1  -5  14    0.03    1.52
  -1   5  14    1.31    1.97
  -1  -5  14    0.52    1.21
   1  -5 -14    1.12    1.12
   0  -5 -14   60.91    3.12
   0  -5  14   52.95    3.87
   0  -5  14   55.52    3.37
   0  -5  14   63.90    4.83
   0   5  14   58.48    4.86
  -1  -5 -14   21.13    2.15
   1  -5  14   20.42    2.36
   1  -5  14   18.72    2.60
   1  -5  14   22.69    3.16
   1   5  14   25.28    3.50
   2   5  14   55.56    4.96
   2  -5  14   61.13    4.38
   2  -5  14   53.90    3.70
   2  -5  14   50.98    4.56
  -2  -5 -14   56.77    4.11
  -2  -5 -14   51.01    3.22
   3  -5  14   79.16    5.31
  -3  -5 -14   75.22    4.52
   3  -5  14   77.01    4.67
   3   5  14   69.38    5.69
   3  -5  14   70.30    5.20
  -3   5 -14   76.76    2.91
   4   5  14   20.81    3.59
   4  -5  14   25.97    3.17
  -4  -5 -14   28.99    2.81
  -4   5 -14   26.97    2.13
   4  -5  14   27.54    3.67
   4  -5  14   27.79    3.70
   5  -5  14    5.99    2.30
   5  -5  14    3.44    2.57
   5   5  14    6.61    2.75
   5  -5  14    5.42    2.54
   6   5  14    4.54    3.00
   6  -5  14    5.54    2.58
   6  -5  14    5.62    2.45
   7  -5  14    0.12    2.05
   7  -5  14    1.31    2.33
   7   5  14    1.43    2.57
   8  -5  14    2.51    2.41
   8  -5  14    3.56    2.81
   9  -5  14    4.26    3.25
   9  -5  14    6.34    2.92
  -9   6  14    1.64    3.24
  -8   6  14    0.48    2.90
  -7   6  14    7.89    3.18
  -6   6  14    2.26    2.59
  -5  -6  14    4.14    2.23
  -5   6  14    2.99    2.52
  -4   6  14   37.56    4.35
  -4  -6  14   28.16    3.18
  -3  -6  14    1.15    1.90
  -3   6  14    6.05    2.65
   2  -6 -14    8.45    1.76
  -2  -6  14    8.74    2.58
  -2   6  14    9.92    2.98
  -2  -6  14    8.02    2.37
  -1  -6  14   -1.25    1.65
  -1   6  14   -0.38    2.08
  -1  -6  14    0.84    1.92
   1  -6 -14    3.14    1.53
   0  -6  14   13.76    2.63
   0   6  14   17.51    3.40
   0  -6  14   12.43    2.82
   0  -6  14   14.86    2.31
   0  -6 -14   13.87    2.16
   1   6  14   21.25    3.62
  -1  -6 -14   14.39    2.18
   1  -6  14   20.07    3.07
   1  -6  14   21.80    2.65
   1  -6  14   18.90    3.23
   2   6  14   -0.82    1.96
  -2   6 -14    0.28    0.92
  -2  -6 -14   -3.64    1.70
   2  -6  14   -1.09    1.72
   2  -6  14    1.46    1.49
   2  -6  14    3.27    2.06
   3  -6  14   20.94    3.54
   3   6  14   18.45    3.81
   3  -6  14   24.19    3.08
   3  -6  14   27.43    3.62
  -3   6 -14   23.31    1.95
   4  -6  14    6.34    2.64
   4  -6  14    8.03    2.70
  -4   6 -14    5.88    1.51
   4   6  14    4.18    2.87
   4  -6  14    1.82    2.05
   5  -6  14    0.92    2.17
   5  -6  14   -0.27    2.00
   5   6  14    2.12    2.69
   6  -6  14    7.02    2.76
   6  -6  14    6.19    2.77
   6   6  14   12.34    3.81
   7  -6  14   -0.17    2.27
   7  -6  14   -2.15    1.89
   8  -6  14    3.18    2.74
   8  -6  14   -1.35    2.09
   9  -6  14    1.35    3.28
  -8   7  14    1.56    3.30
  -7   7  14   34.99    5.24
  -6   7  14    3.13    3.05
  -5  -7  14    6.58    2.56
  -5   7  14    0.60    2.86
  -4  -7  14    1.05    2.22
   4  -7 -14    2.69    1.89
  -4   7  14    2.62    2.70
  -3  -7  14    2.66    2.22
  -3   7  14    3.22    2.68
  -3  -7  14    5.45    2.42
   3  -7 -14    5.98    1.94
  -2  -7  14    2.67    2.05
  -2   7  14    0.68    2.59
   2  -7 -14    1.61    1.70
  -2  -7  14    1.09    2.28
  -1  -7  14   14.48    3.16
   1  -7 -14    9.10    2.10
  -1   7  14    9.07    3.20
  -1  -7  14   10.97    2.97
   0  -7 -14   -1.77    1.52
   0  -7  14    1.96    2.28
   0  -7  14   -0.40    1.55
   0  -7  14    2.82    1.97
   0   7  14    1.43    2.56
   1  -7  14   10.20    2.94
   1  -7  14   10.90    2.85
   1  -7  14    9.35    2.32
   1   7  14   10.04    3.26
  -2   7 -14    1.43    1.22
   2  -7  14   -0.18    1.89
   2  -7  14    0.39    1.92
   2   7  14   -0.08    2.48
   2  -7  14    2.99    2.53
  -3   7 -14    3.95    1.51
   3  -7  14    3.74    2.28
   3   7  14    3.04    2.82
   3  -7  14    2.41    2.41
   3  -7  14    0.74    2.02
   4  -7  14    3.74    2.23
   4   7  14    9.82    3.56
   4  -7  14    8.24    2.68
   5   7  14   -0.81    2.85
   5  -7  14   -1.21    1.85
   5  -7  14   -0.56    2.23
   6  -7  14   11.83    3.37
   6  -7  14    2.54    2.57
   7  -7  14   -1.95    2.19
   7  -7  14   -1.17    2.15
   8  -7  14    2.90    3.17
  -7   8  14   -0.66    3.56
  -6   8  14    4.06    3.49
  -5   8  14   -1.01    2.82
  -5  -8  14    2.37    2.64
  -4   8  14    2.59    2.85
  -4  -8  14    1.27    2.68
  -3  -8  14   -0.29    2.39
  -3  -8  14    0.13    2.03
  -3   8  14   -0.56    2.75
  -2  -8  14   -0.13    1.99
  -2  -8  14    0.58    2.64
  -2   8  14   -0.65    2.37
  -1  -8  14   -0.59    2.09
  -1   8  14    0.76    2.87
  -1  -8  14   -0.83    2.40
   0  -8  14    0.19    1.84
   0  -8  14   -0.09    2.65
   0   8  14    2.86    2.82
   0  -8  14    4.85    2.54
   1  -8  14    1.00    2.05
   1  -8  14    1.08    2.10
  -1   8 -14    2.13    1.44
   1   8  14    1.81    2.91
   1  -8  14    5.38    3.16
   2  -8  14    7.43    2.98
   2   8  14    7.86    3.60
   2  -8  14   11.97    2.93
   3  -8  14    3.21    2.60
   3   8  14    4.71    3.52
   3  -8  14    8.20    3.08
   4  -8  14    1.01    2.39
   4  -8  14    2.70    2.33
   5  -8  14    2.64    2.39
   5  -8  14    2.68    2.56
   6  -8  14   -3.52    2.43
  -5   9  14   -0.28    3.49
  -4   9  14    0.51    3.65
  -3   9  14   -0.93    2.92
  -3  -9  14    0.79    2.27
  -2  -9  14    2.15    2.40
  -2   9  14    4.04    3.55
  -1   9  14    4.53    3.34
  -1  -9  14   -0.58    2.16
   0  -9  14    3.08    2.28
   0   9  14   -0.07    3.32
   0  -9  14    5.97    2.63
   1  -9  14    6.84    2.88
   1  -9  14    3.52    2.69
   2  -9  14   10.99    3.21
   2  -9  14   13.29    3.44
   3  -9  14    2.31    2.76
   3  -9  14    2.75    2.72
   4  -9  14    1.02    2.67
 -11   0  15   -1.48    2.56
 -10   0  15    4.72    2.47
  -9   0  15    1.28    2.02
  -8   0  15   -1.14    1.59
  -7   0  15    1.00    1.45
  -6   0  15    0.49    1.38
  -5   0  15   -1.30    1.03
  -4   0  15   -0.24    0.93
  -3   0  15    0.75    0.95
  -2   0  15   -0.33    0.88
  -1   0  15    0.63    0.98
   3   0  15    2.04    1.58
   3   0  15    0.31    1.37
   4   0  15   -0.21    1.44
   4   0  15   -1.03    1.29
   5   0  15   -1.13    1.64
   5   0  15    1.58    1.50
   6   0  15   -1.60    1.76
   6   0  15    0.33    1.59
   7   0  15    0.10    1.61
   8   0  15   -0.11    1.67
   9   0  15    0.27    1.83
  10   0  15   -0.81    1.87
 -11   1  15    5.14    3.17
 -10   1  15    2.28    2.58
  -9   1  15    3.27    2.24
  -8   1  15   -1.55    1.74
  -7  -1  15   25.44    2.56
  -7   1  15   28.65    2.99
  -6   1  15   -0.08    1.50
  -6  -1  15    1.49    1.35
  -5  -1  15   20.41    1.76
  -5   1  15   21.54    2.35
  -4   1  15   33.13    2.65
  -3   1  15    9.84    1.68
  -2   1  15  261.70    7.50
  -1   1  15   28.52    2.46
   0   1  15    0.83    1.17
   0  -1  15   -0.30    0.95
   1  -1  15   14.59    1.88
   1   1  15   12.24    1.98
   2  -1  15    5.15    1.54
   2  -1  15    6.52    2.04
   3  -1  15   -0.13    1.41
  -3  -1 -15    1.41    0.74
   3  -1  15    0.78    1.38
   4  -1  15   10.60    2.27
   4  -1  15   13.16    2.44
   5  -1  15    2.29    1.96
   5   1  15    1.49    1.84
   5   1  15   -0.74    1.37
   5  -1  15   -0.27    1.53
   6  -1  15    3.08    2.07
   6   1  15    2.00    2.06
   6   1  15    1.44    1.54
   6  -1  15   -0.30    1.57
   7   1  15    4.66    1.91
   7  -1  15    4.25    1.99
   8   1  15    1.92    1.74
   8  -1  15    2.99    2.00
   9  -1  15    2.51    2.14
   9   1  15   -1.14    1.66
  10  -1  15    0.53    2.17
 -11   2  15    7.52    3.40
 -10   2  15    6.31    2.91
  -9   2  15   12.23    2.96
  -9  -2  15   10.04    2.14
  -8   2  15   15.13    2.89
  -8  -2  15   10.99    1.85
  -7   2  15    0.85    1.76
  -7  -2  15   -0.82    1.05
  -6  -2  15    0.21    0.83
  -6   2  15    0.54    1.56
  -5   2  15   46.84    3.63
   4  -2 -15  105.53    3.63
  -4   2  15  116.63    5.09
  -3   2  15  135.45    5.52
   3  -2 -15  137.08    4.16
  -2   2  15   24.49    2.47
  -1   2  15   83.68    4.29
  -1  -2  15   75.13    2.90
   0   2  15   -0.59    1.23
   0  -2  15   -0.05    1.00
   1   2  15    4.92    1.76
   1  -2  15    3.92    1.38
   1  -2  15    6.33    2.06
  -2  -2 -15   -2.20    1.37
   2  -2  15   -0.19    1.31
   2  -2  15   -1.14    1.28
   2   2  15   -0.25    1.49
  -2  -2 -15   -0.68    0.59
   3   2  15    2.82    1.88
  -3  -2 -15    1.43    1.00
   3  -2  15    7.40    1.96
  -3  -2 -15    2.34    1.73
   3  -2  15    2.78    1.72
   4  -2  15   -3.71    1.14
  -4  -2 -15   -1.75    1.56
   4  -2  15    1.13    1.54
   5  -2  15    0.68    1.81
   5  -2  15    3.04    2.17
   6  -2  15    1.85    1.92
   6  -2  15   -2.34    1.83
   7  -2  15    1.32    2.05
   8  -2  15   -0.02    1.83
   9  -2  15    1.63    2.14
  10  -2  15    5.82    2.68
 -11   3  15    1.09    2.85
 -10   3  15   -0.80    2.34
  -9  -3  15    2.37    1.69
  -9   3  15   -1.08    2.20
  -8  -3  15   21.29    2.34
  -8   3  15   23.92    3.65
  -7   3  15    5.23    2.38
  -7  -3  15    5.74    1.43
  -6  -3  15   -0.64    0.86
  -6   3  15   -2.09    1.59
   6  -3 -15   -3.01    1.12
   5  -3 -15    3.35    1.36
  -5   3  15    0.94    1.70
   4  -3 -15   12.60    1.76
  -4   3  15   14.83    2.46
   3  -3 -15    3.55    1.28
  -3  -3  15    2.95    0.96
  -3   3  15    2.41    1.78
  -2   3  15   99.99    5.29
  -2  -3  15  107.49    3.65
  -1  -3  15   47.88    2.07
  -1  -3  15   45.68    2.58
  -1   3  15   45.65    3.84
   0  -3  15    0.25    0.85
   0  -3  15   -0.20    1.16
   0  -3  15    1.64    1.54
   0   3  15    1.21    1.65
   1  -3  15   -1.16    1.18
  -1  -3 -15    0.26    0.73
   1  -3  15   -0.25    1.03
   1  -3  15   -0.27    1.35
   1   3  15    4.03    1.85
   2  -3  15   11.09    2.16
  -2  -3 -15   15.60    1.51
   2   3  15   14.43    2.62
   2  -3  15   15.61    2.80
   2  -3  15   11.47    1.82
  -2  -3 -15   12.95    2.39
   3  -3  15    4.12    2.06
   3   3  15    8.62    2.40
   3  -3  15    5.15    1.71
   3  -3  15    7.89    2.07
  -3  -3 -15    7.79    2.11
   4  -3  15   -0.02    1.66
   4   3  15    0.21    1.88
  -4  -3 -15    1.35    1.73
   4  -3  15   -2.36    1.24
   4  -3  15    0.40    1.70
   5  -3  15    6.69    2.49
   5  -3  15    3.91    2.23
   5  -3  15    3.07    1.96
  -5  -3 -15    2.99    2.05
   5   3  15    9.77    2.91
   6  -3  15   42.71    4.62
   6  -3  15   46.69    4.18
   6  -3  15   50.61    4.67
   6   3  15   53.98    5.31
   7  -3  15    0.30    2.08
   7   3  15   -3.64    2.12
   8   3  15   -1.43    2.46
   8  -3  15    0.74    2.28
   9   3  15   10.13    4.27
   9  -3  15   14.08    3.47
  10  -3  15    2.22    2.58
 -10   4  15    1.59    2.83
  -9  -4  15   -0.94    1.58
  -9   4  15    4.46    3.00
  -8   4  15   28.90    4.17
  -8  -4  15   30.53    2.77
  -7   4  15   44.58    4.53
  -7  -4  15   45.12    2.99
  -6   4  15    6.74    2.41
  -6  -4  15    4.43    1.25
  -5   4  15   -2.15    1.72
  -5  -4  15   -0.99    0.86
  -4   4  15   17.15    2.84
  -4  -4  15   19.82    2.04
   4  -4 -15   21.14    2.42
  -3   4  15   18.19    2.89
  -3  -4  15   10.72    1.63
  -2  -4  15   38.48    2.75
  -2   4  15   35.36    3.60
  -2  -4  15   35.91    2.02
  -1  -4  15   26.72    3.41
  -1  -4  15   21.90    1.81
  -1  -4  15   27.43    2.42
  -1   4  15   23.24    3.06
   0  -4 -15   20.91    1.68
   0  -4  15   21.33    2.29
   0  -4  15   19.89    1.91
   0  -4  15   13.46    2.63
   0   4  15   19.97    2.99
   1  -4  15    4.35    1.74
   1  -4  15    5.75    2.09
  -1  -4 -15    6.35    1.32
   1   4  15    3.13    2.13
   1  -4  15    6.34    1.48
  -2  -4 -15   49.65    2.86
  -2  -4 -15   52.61    4.05
   2  -4  15   54.75    3.48
   2  -4  15   48.24    3.88
   2   4  15   47.92    4.30
   2  -4  15   37.23    3.87
   3  -4  15   71.68    4.90
  -3  -4 -15   76.03    4.58
   3   4  15   82.57    5.71
   3  -4  15   70.50    4.29
   3  -4  15   78.40    5.33
   4  -4  15   29.88    3.76
   4   4  15   30.99    3.98
   4  -4  15   32.69    3.90
  -4   4 -15   31.70    2.09
  -4  -4 -15   29.78    3.05
   4  -4  15   26.71    3.10
   5   4  15   14.14    3.31
   5  -4  15    6.12    2.65
   5  -4  15    9.81    2.55
   5  -4  15    9.67    2.82
   6  -4  15    4.12    2.33
   6   4  15    1.65    2.58
   6  -4  15    3.42    2.19
   7   4  15    2.91    2.76
   7  -4  15   -2.60    2.03
   7  -4  15   -2.55    1.67
   8   4  15    5.31    3.38
   8  -4  15    2.45    2.66
   8  -4  15    7.98    2.83
   9  -4  15    2.55    2.70
  10  -4  15    0.06    2.33
 -10   5  15    0.83    3.12
  -9   5  15   -1.15    2.86
  -8  -5  15   22.12    2.65
  -8   5  15   10.69    3.72
  -7  -5  15   10.76    2.01
  -7   5  15    4.90    3.01
  -6   5  15   17.06    3.36
  -5   5  15   -0.09    2.31
  -4   5  15    2.60    2.37
  -4  -5  15    1.30    1.53
  -3  -5  15    4.67    1.71
  -3   5  15    5.04    2.42
  -2  -5  15   51.16    3.68
  -2  -5  15   46.82    2.85
  -2  -5  15   40.49    4.15
  -2   5  15   43.89    4.39
  -1   5  15  125.70    6.94
  -1  -5  15  126.76    6.83
  -1  -5  15  122.02    5.52
  -1  -5  15  117.70    4.68
   1  -5 -15  121.63    4.32
   0  -5  15   74.41    3.91
   0  -5 -15   82.66    3.64
   0  -5  15   65.25    4.99
   0   5  15   78.81    5.64
   0  -5  15   79.96    4.58
   1  -5  15   -1.78    1.15
  -1  -5 -15    0.24    1.37
   1   5  15    1.85    2.13
   1  -5  15    2.84    1.90
   1  -5  15    1.39    1.80
  -2  -5 -15    1.49    1.88
   2  -5  15   -0.82    1.62
   2  -5  15    2.91    1.66
   2   5  15    0.29    2.14
   2  -5  15    1.89    1.94
  -2  -5 -15    0.71    1.51
   3  -5  15   15.13    3.17
   3   5  15   13.28    3.24
   3  -5  15   10.28    2.55
  -3  -5 -15   14.24    2.61
  -3   5 -15   14.33    1.41
   3  -5  15   10.56    2.28
   4  -5  15   10.29    2.41
   4   5  15   14.58    3.40
   4  -5  15   20.25    3.24
   4  -5  15   19.77    3.44
  -4   5 -15   14.31    1.72
   5  -5  15    3.88    2.69
   5  -5  15    4.15    2.40
   5   5  15    8.82    3.16
   5  -5  15    4.09    2.23
   6  -5  15    1.58    2.26
   6  -5  15   -0.88    2.05
   6   5  15    0.31    2.55
   7  -5  15    0.23    2.01
   7  -5  15   -2.63    1.86
   7   5  15    0.86    2.91
   8  -5  15   -0.68    2.22
   8  -5  15    0.65    2.64
   9  -5  15    0.04    2.79
   9  -5  15    3.76    3.06
  -9   6  15   -0.72    2.98
  -8   6  15    4.40    3.47
  -7   6  15    2.17    2.80
  -6   6  15   17.94    3.75
  -5  -6  15    5.32    2.26
  -5   6  15    3.47    2.80
  -4  -6  15    0.43    1.82
  -4   6  15   -1.82    2.09
  -3  -6  15    3.55    1.95
  -3   6  15    0.72    2.40
   2  -6 -15    3.14    1.46
  -2  -6  15    2.69    2.01
  -2   6  15    2.28    2.41
  -2  -6  15    1.20    1.86
   1  -6 -15   19.19    2.23
  -1   6  15   15.78    3.45
  -1  -6  15   20.22    2.37
  -1  -6  15   18.23    2.90
  -1  -6  15   20.02    3.34
   0   6  15   18.77    3.56
   0  -6  15   22.32    2.57
   0  -6  15   27.37    3.25
   0  -6 -15   17.92    2.29
   0  -6  15   20.29    3.34
  -1  -6 -15    1.61    1.73
   1  -6  15    2.63    2.05
   1  -6  15    1.15    1.68
   1   6  15    0.43    2.44
   1  -6  15    0.83    1.73
   2  -6  15   12.83    2.81
  -2   6 -15    5.85    1.22
   2  -6  15    5.72    2.43
   2   6  15    7.33    3.10
   2  -6  15    9.45    2.31
   3  -6  15    6.33    2.21
   3   6  15    7.04    3.05
   3  -6  15    4.20    2.53
  -3   6 -15    3.53    1.26
   3  -6  15    5.11    2.47
   4  -6  15    1.24    2.22
   4  -6  15    1.66    1.95
   4   6  15   -2.86    2.21
   4  -6  15    2.00    2.09
  -4   6 -15    2.79    1.38
   5  -6  15    9.90    3.24
   5   6  15    6.34    3.36
   5  -6  15    8.51    2.75
   6  -6  15   11.52    3.15
   6  -6  15   15.74    3.76
   6   6  15   12.58    3.85
   7  -6  15    3.11    2.73
   7  -6  15   -1.50    2.00
   8  -6  15   -0.33    2.81
   8  -6  15    2.85    2.63
  -8   7  15   27.75    5.01
  -7   7  15   30.68    4.97
  -6   7  15   22.19    4.46
  -5   7  15   -1.95    2.52
  -5  -7  15    1.31    2.28
  -4   7  15    2.34    2.70
  -4  -7  15    5.29    2.43
   3  -7 -15    3.97    1.88
  -3   7  15   -2.93    2.49
  -3  -7  15    0.59    2.02
  -2   7  15   17.10    3.78
   2  -7 -15   14.23    2.37
  -2  -7  15   15.82    3.06
  -2  -7  15   12.94    3.11
  -1  -7  15   -0.34    1.47
   1  -7 -15    1.68    1.82
  -1   7  15    3.98    2.79
  -1  -7  15   -1.78    1.71
  -1  -7  15    0.91    2.29
   0  -7  15    3.07    2.17
   0   7  15    5.88    2.92
   0  -7  15    4.37    1.92
   0  -7  15    7.80    2.75
   1   7  15    0.48    2.54
   1  -7  15    1.62    1.81
   1  -7  15    3.59    2.21
   1  -7  15    4.58    2.59
   2  -7  15    1.66    1.91
   2   7  15    0.42    2.66
   2  -7  15    5.21    2.82
  -2   7 -15    3.20    1.29
   2  -7  15    4.56    2.44
   3   7  15    4.39    3.12
   3  -7  15    2.66    2.25
  -3   7 -15    3.95    1.52
   3  -7  15    3.02    2.19
   4  -7  15    4.51    2.49
   4   7  15    1.23    2.99
   4  -7  15    1.31    2.11
   5  -7  15    1.57    2.28
   5   7  15    3.08    3.00
   5  -7  15   -0.41    1.90
   6  -7  15   -1.45    2.22
   6  -7  15   -0.34    2.04
   7  -7  15    0.42    2.85
  -6   8  15    2.66    3.67
  -5  -8  15    2.28    2.83
  -5   8  15    0.33    3.20
  -4  -8  15   -0.74    2.55
  -4   8  15    0.64    2.84
  -3  -8  15    4.21    2.81
  -3   8  15    5.06    3.21
  -3  -8  15    3.70    2.51
  -2   8  15    9.84    3.70
  -2  -8  15    1.55    2.76
  -2  -8  15    3.71    2.54
  -1  -8  15   -1.92    1.92
  -1   8  15    2.06    2.90
  -1  -8  15   -1.29    2.45
   0  -8  15    2.45    2.77
   0  -8  15    0.64    2.13
   0   8  15    4.39    3.23
   0  -8  15   -2.43    1.68
   1  -8  15   -1.46    1.91
  -1   8 -15   -2.21    1.34
   1  -8  15   -2.45    1.79
   1   8  15    3.13    3.17
   2  -8  15   -0.42    2.17
   2  -8  15    4.75    2.69
   2   8  15    1.27    3.09
   3  -8  15    2.24    2.46
   3   8  15    9.14    3.95
   3  -8  15    5.82    2.87
   4  -8  15    6.12    2.90
   4  -8  15    6.34    3.01
   5  -8  15    2.81    2.76
   5  -8  15   -0.42    2.22
   6  -8  15   -1.72    2.71
  -4   9  15    0.34    3.49
  -3   9  15    2.26    3.53
  -3  -9  15   -0.29    2.28
  -2   9  15   -0.93    3.20
  -2  -9  15    1.53    2.53
  -1  -9  15    0.22    2.10
  -1   9  15    0.00    3.28
   0  -9  15   -1.13    2.07
   0  -9  15    0.95    2.14
   0   9  15    0.57    3.29
   1  -9  15    0.03    2.51
   1  -9  15    7.19    3.00
   2  -9  15    3.17    2.82
   2  -9  15    1.40    2.51
   3  -9  15    3.91    2.82
   3  -9  15    7.57    3.32
 -10   0  16    3.89    2.50
  -9   0  16   -1.44    1.89
  -8   0  16   26.65    3.06
  -7   0  16   -0.85    1.39
  -6   0  16   25.38    2.43
  -5   0  16    1.01    1.17
  -4   0  16   19.96    1.72
  -3   0  16   30.46    2.03
  -2   0  16    3.85    1.11
  -1   0  16  101.54    3.96
   3   0  16  140.11    6.44
   4   0  16   16.83    2.82
   4   0  16   15.76    2.59
   5   0  16   36.74    3.96
   5   0  16   42.86    3.88
   6   0  16    9.83    2.45
   6   0  16   16.80    3.27
   7   0  16    0.66    1.63
   8   0  16    7.75    2.47
   9   0  16    3.80    2.36
  10   0  16    0.11    2.10
 -11   1  16    7.59    3.14
 -10   1  16    1.49    2.45
  -9   1  16   10.02    2.66
  -8   1  16    1.91    2.01
  -7  -1  16    2.54    1.59
  -7   1  16    4.33    1.91
  -6  -1  16   15.19    1.91
  -6   1  16   14.89    2.34
  -5  -1  16   17.57    1.64
  -5   1  16   19.27    2.29
  -4   1  16   49.44    3.11
  -3   1  16   50.36    3.05
  -2   1  16    1.92    1.31
  -1   1  16    0.12    1.23
   0  -1  16   10.73    1.55
   0   1  16   11.45    1.90
   1  -1  16   53.68    3.37
   1   1  16   51.53    3.54
   2  -1  16    1.89    1.71
   2  -1  16    1.15    1.44
   3  -1  16    3.56    1.77
   3  -1  16    6.05    1.91
  -3  -1 -16    5.65    0.95
   4  -1  16   21.03    2.95
   4  -1  16   23.85    3.06
   5  -1  16   11.55    2.62
   5  -1  16    9.69    2.60
   5   1  16   16.90    3.05
   6  -1  16   -1.33    1.80
   6  -1  16   -0.80    1.51
   6   1  16   -0.55    1.39
   6   1  16    0.56    2.06
   7  -1  16    0.97    1.91
   7   1  16    2.18    1.85
   8   1  16    4.43    2.14
   8  -1  16    5.66    2.38
   9  -1  16   -0.87    2.06
   9   1  16    1.02    1.96
  10  -1  16   -0.30    2.16
 -11   2  16    7.55    3.42
 -10   2  16    4.06    2.79
  -9   2  16    4.31    2.57
  -9  -2  16    4.33    1.74
  -8   2  16    8.12    2.59
  -8  -2  16    5.69    1.63
  -7   2  16    1.23    1.95
  -6   2  16    5.33    1.97
  -5   2  16   54.12    3.83
  -4   2  16   55.68    3.70
  -3   2  16   76.76    4.24
  -2   2  16  137.81    5.71
  -1  -2  16   32.49    2.05
  -1   2  16   34.38    2.95
   0  -2  16   14.65    1.71
   0   2  16   12.44    2.20
   1   2  16   21.66    2.66
   1  -2  16   24.85    3.24
   1  -2  16   19.17    2.18
   2   2  16    3.17    1.82
  -2  -2 -16    1.94    0.72
   2  -2  16    3.09    1.75
   2  -2  16    2.56    1.55
   3  -2  16    4.63    1.93
   3  -2  16    5.66    1.88
  -3  -2 -16    1.71    1.08
   3   2  16    4.71    2.01
   4  -2  16   -1.70    1.52
   4   2  16   -1.56    1.87
   4  -2  16    1.21    1.71
   5  -2  16   -3.56    1.21
   5  -2  16   -1.62    1.83
   6  -2  16   43.37    4.30
   6  -2  16   48.98    4.69
   7  -2  16   -2.20    1.67
   8  -2  16   27.37    3.87
   9  -2  16    9.51    3.07
  10  -2  16    1.46    2.60
 -10   3  16   -2.26    2.76
  -9   3  16    3.31    2.66
  -9  -3  16    2.43    1.73
  -8  -3  16   14.36    1.95
  -8   3  16   10.62    2.91
  -7  -3  16   28.06    2.18
  -7   3  16   31.06    3.82
  -6  -3  16   -0.02    0.74
  -6   3  16   -0.50    1.85
  -5   3  16    1.57    1.87
   4  -3 -16   14.64    1.82
  -4   3  16   11.27    2.47
   3  -3 -16    4.10    1.35
  -3   3  16    2.51    1.96
  -2  -3  16   54.85    2.64
  -2   3  16   51.82    4.01
  -1   3  16   12.06    2.30
  -1  -3  16   10.89    1.59
   0  -3  16    1.19    0.91
   0   3  16    0.50    1.66
   0  -3  16   -0.45    1.21
   0  -3  16   -2.29    1.13
   1  -3  16    0.24    1.01
   1  -3  16    2.62    1.45
   1   3  16    2.65    1.85
   1  -3  16    0.19    1.63
   2   3  16    1.34    1.83
   2  -3  16   -0.75    1.16
  -2  -3 -16    0.12    0.98
   2  -3  16    0.00    1.41
   2  -3  16   -2.01    1.30
   3  -3  16   24.40    2.63
   3  -3  16   26.31    3.59
  -3  -3 -16   21.13    1.98
   3  -3  16   29.65    3.29
   3   3  16   25.54    3.52
   4  -3  16   14.82    2.45
   4  -3  16   13.68    2.83
   4   3  16   14.11    3.09
   4  -3  16   14.53    2.91
   5  -3  16    2.87    2.06
   5  -3  16    3.83    2.31
   5   3  16    2.24    2.43
   6  -3  16   10.65    2.99
   6  -3  16    8.80    2.67
   6   3  16    5.62    2.82
   7  -3  16    0.07    1.84
   7   3  16    2.36    2.91
   8   3  16    2.94    3.25
   8  -3  16    9.62    2.89
   9  -3  16    0.65    2.40
  10  -3  16   -1.28    2.47
 -10   4  16   -1.19    2.72
  -9   4  16   12.96    3.49
  -9  -4  16   11.42    2.30
  -8  -4  16    4.73    1.63
  -8   4  16    4.65    2.88
  -7  -4  16    4.07    1.42
  -7   4  16    1.84    2.30
  -6   4  16   -0.05    2.06
  -6  -4  16    1.25    1.00
  -5   4  16   10.38    2.72
  -5  -4  16   16.56    1.32
  -4  -4  16    2.85    1.42
  -4   4  16    4.50    2.30
  -3  -4  16    7.75    1.48
  -3   4  16    8.98    2.50
  -2  -4  16    0.70    0.80
  -2   4  16    2.97    1.93
  -2  -4  16    1.70    1.35
  -1  -4  16   -0.05    0.88
  -1  -4  16   -1.03    1.44
  -1   4  16   -0.12    1.85
  -1  -4  16    0.53    1.33
   0  -4  16    2.40    1.18
   0  -4  16    0.87    1.57
   0  -4 -16    3.77    1.09
   0  -4  16    1.32    1.42
   0   4  16    3.03    2.11
   1  -4  16   19.44    2.10
   1   4  16   22.46    3.37
   1  -4  16   20.06    3.11
   1  -4  16   21.01    2.56
  -1  -4 -16   19.53    1.81
  -2  -4 -16   12.92    1.82
   2   4  16   14.53    3.02
   2  -4  16   13.24    2.56
   2  -4  16   14.14    2.90
   2  -4  16   12.58    2.02
   3  -4  16    0.65    1.57
   3  -4  16   -0.89    1.55
   3   4  16    3.64    2.35
   3  -4  16   -1.48    1.84
  -4  -4 -16   -0.55    1.95
  -4   4 -16    3.64    1.12
   4  -4  16    2.35    2.13
   4   4  16    0.40    2.34
   4  -4  16    4.01    2.01
   4  -4  16    4.42    2.41
   5  -4  16    4.13    2.62
   5  -4  16    6.13    2.44
   5  -4  16    6.55    2.42
   5   4  16    2.25    2.51
   6  -4  16   -0.96    1.94
   6   4  16    2.10    2.66
   6  -4  16    3.10    2.11
   7   4  16    4.15    3.09
   7  -4  16    1.51    2.18
   7  -4  16   -0.85    2.22
   8  -4  16   16.70    3.77
   8   4  16   17.37    4.49
   9  -4  16    2.28    2.61
  -9   5  16    4.96    3.34
  -8  -5  16    0.56    1.58
  -8   5  16   -3.40    2.42
  -7   5  16   25.24    4.13
  -7  -5  16   27.66    2.51
  -6  -5  16    4.35    1.47
  -6   5  16    1.54    2.48
  -5   5  16    1.96    2.42
  -4   5  16    4.69    2.35
  -4  -5  16    2.92    1.63
  -3  -5  16   12.44    2.02
  -3   5  16   11.09    2.91
  -2   5  16    2.22    2.21
  -2  -5  16    4.41    1.29
  -2  -5  16    3.61    1.75
  -1  -5  16   47.32    4.55
   1  -5 -16   48.19    2.84
  -1   5  16   45.42    4.46
  -1  -5  16   47.08    2.96
  -1  -5  16   57.16    3.84
   0  -5  16   61.51    3.49
   0  -5  16   57.38    4.84
   0   5  16   58.43    5.10
   0  -5 -16   63.35    3.26
   0  -5  16   63.96    4.19
   1  -5  16    4.10    2.09
   1  -5  16    8.30    2.30
   1   5  16    5.58    2.62
  -1  -5 -16    6.01    1.68
   1  -5  16    9.07    1.93
   2  -5  16   26.35    3.75
  -2  -5 -16   23.64    2.54
   2   5  16   24.53    3.92
   2  -5  16   28.62    2.87
   2  -5  16   26.35    3.41
   3  -5  16  164.67    7.78
  -3   5 -16  158.56    4.39
   3  -5  16  155.82    6.74
   3   5  16  145.84    8.36
   3  -5  16  162.66    8.23
   4  -5  16    2.46    1.84
   4  -5  16    1.21    2.27
   4  -5  16   -2.02    1.92
  -4   5 -16    1.02    1.16
   4   5  16    4.66    2.75
   5  -5  16    3.34    2.23
   5  -5  16    3.25    2.26
   5   5  16   -0.03    2.59
   6  -5  16    2.39    2.34
   6   5  16    6.12    3.27
   6  -5  16    3.61    2.47
   7  -5  16    1.03    2.34
   7  -5  16   -1.33    2.10
   7   5  16   -1.37    3.08
   8  -5  16    9.12    3.39
   8  -5  16    8.00    3.18
  -8   6  16    1.42    3.07
  -7   6  16   -1.97    2.65
  -6   6  16   10.79    3.44
  -5  -6  16    1.22    2.06
  -5   6  16   -0.19    2.59
  -4   6  16    0.50    2.41
  -4  -6  16    2.34    1.92
  -3  -6  16    1.04    1.93
  -3   6  16    7.01    2.86
  -2  -6  16    6.75    2.28
  -2  -6  16    1.67    2.06
  -2   6  16    8.52    3.00
   2  -6 -16    5.82    1.70
  -2  -6  16    4.61    1.57
  -1   6  16   -2.43    1.87
  -1  -6  16    0.04    1.88
  -1  -6  16    1.17    1.36
   1  -6 -16   -0.60    1.44
  -1  -6  16   -1.29    1.55
   0   6  16    0.58    2.22
   0  -6  16    4.33    1.71
   0  -6 -16    2.63    1.65
   0  -6  16    2.24    2.13
   0  -6  16    1.53    1.97
   1  -6  16   -2.56    1.47
   1  -6  16    0.00    2.05
  -1  -6 -16   -2.64    1.54
   1   6  16    0.03    2.32
   1  -6  16   -0.49    1.53
   2  -6  16   13.91    3.16
   2  -6  16   16.11    3.13
   2   6  16   13.82    3.65
   2  -6  16   13.70    2.51
   3  -6  16   16.89    2.86
  -3   6 -16   17.85    1.80
   3  -6  16   19.80    3.52
   3   6  16   13.26    3.60
   3  -6  16   15.97    3.45
   4  -6  16    4.11    2.25
  -4   6 -16    3.23    1.45
   4   6  16    3.92    2.96
   4  -6  16    3.76    2.46
   5  -6  16    3.82    2.73
   5  -6  16    3.49    2.38
   5   6  16    3.56    3.16
   6  -6  16    7.14    2.96
   6  -6  16    2.22    2.56
   6   6  16    2.04    3.10
   7  -6  16    0.05    2.37
   7  -6  16    1.81    2.73
   8  -6  16    1.64    2.95
  -7   7  16    5.16    3.55
  -6   7  16    7.78    3.68
  -5  -7  16   19.72    3.41
  -5   7  16   28.20    4.58
  -4   7  16   19.21    4.03
  -4  -7  16   18.90    3.23
  -3   7  16    7.95    3.35
  -3  -7  16   14.66    2.93
  -2  -7  16   38.43    3.99
  -2  -7  16   32.99    4.23
  -2   7  16   30.64    4.66
   2  -7 -16   39.67    3.42
  -1  -7  16   -0.26    1.54
  -1  -7  16   -2.15    2.06
  -1  -7  16   -0.89    1.83
  -1   7  16    2.20    2.85
   0  -7  16    3.70    1.95
   0  -7  16    1.96    2.32
   0   7  16    1.19    2.62
   0  -7  16   -0.22    2.07
   1  -7  16    2.22    2.20
   1   7  16    2.57    2.89
   1  -7  16    3.91    2.04
   1  -7  16    9.46    3.04
   2  -7  16    2.59    1.98
   2  -7  16    3.56    2.83
   2   7  16    1.65    2.89
   2  -7  16    1.98    2.12
  -2   7 -16    4.87    1.36
   3  -7  16   10.65    3.14
  -3   7 -16    5.39    1.57
   3   7  16   -0.16    2.81
   3  -7  16    2.98    2.24
   4   7  16    3.26    3.21
   4  -7  16    5.43    2.49
   4  -7  16    3.91    2.50
   5   7  16    1.61    3.37
   5  -7  16    5.01    2.78
   5  -7  16    0.70    2.19
   6  -7  16    2.33    2.66
   6  -7  16    0.88    2.50
  -5  -8  16   -1.13    2.58
  -5   8  16    1.33    3.32
  -4   8  16   -1.48    2.83
  -4  -8  16    0.82    2.70
  -3   8  16    0.06    2.88
  -3  -8  16    2.86    2.73
  -2   8  16   -0.69    2.81
  -2  -8  16   -0.80    2.38
  -2  -8  16   -2.22    1.84
  -1   8  16    1.70    3.03
  -1  -8  16    1.15    2.85
  -1  -8  16    0.79    1.85
  -1  -8  16   -0.15    2.20
   0   8  16    8.17    3.72
   0  -8  16    1.20    2.91
   0  -8  16    6.18    2.39
   0  -8  16    8.29    3.10
   1  -8  16    0.94    2.09
  -1   8 -16    0.40    1.47
   1  -8  16   -0.46    1.97
   1   8  16    3.93    3.34
   2  -8  16   -0.06    2.15
   2  -8  16    1.96    1.99
   2   8  16    1.35    3.24
   3  -8  16    0.32    2.28
   3  -8  16    2.76    2.64
   3   8  16    2.98    3.46
   4  -8  16   -0.82    2.26
   4  -8  16   -0.36    2.27
   5  -8  16   -3.04    2.27
  -3   9  16   -3.70    2.94
  -2   9  16   -2.16    3.24
  -2  -9  16    0.96    2.47
  -1   9  16    4.40    3.75
  -1  -9  16    3.70    2.88
  -1  -9  16    7.15    2.70
   0   9  16    3.10    3.81
   0  -9  16   -0.46    2.16
   0  -9  16    1.70    2.23
   1  -9  16    1.86    2.46
   1  -9  16    1.74    2.85
   2  -9  16    3.13    2.73
   2  -9  16    5.66    3.12
 -10   0  17    1.33    2.34
  -9   0  17    3.32    2.17
  -8   0  17   -0.35    1.81
  -7   0  17    0.71    1.48
  -6   0  17    0.58    1.29
  -5   0  17   -0.90    1.11
  -4   0  17   -0.83    1.01
  -3   0  17   -0.64    0.95
  -2   0  17    0.19    1.05
  -1   0  17   -0.47    1.04
   0   0  17   -2.18    1.22
   3   0  17    1.47    1.58
   4   0  17    0.97    1.81
   5   0  17   -1.03    1.38
   5   0  17    2.22    2.03
   6   0  17    0.94    1.81
   6   0  17   -2.33    1.88
   7   0  17   -1.85    1.54
   8   0  17    2.40    2.07
   9   0  17   -3.80    1.63
  10   0  17    2.59    2.51
 -10   1  17   12.44    3.19
  -9   1  17    0.81    2.06
  -8   1  17    8.06    2.44
  -7   1  17    2.48    1.76
  -6  -1  17    2.75    1.31
  -6   1  17    0.37    1.56
  -5   1  17   48.23    3.26
  -5  -1  17   46.39    2.42
  -4   1  17   58.29    3.39
  -3   1  17   62.02    3.42
  -2   1  17  306.45    8.75
  -1   1  17  140.35    5.44
   0   1  17   25.80    2.54
   0  -1  17   26.22    2.32
   1   1  17   24.36    2.70
   1  -1  17   23.40    2.43
   2  -1  17    4.57    1.73
   3  -1  17   -0.37    1.51
  -3  -1 -17    0.69    0.79
   3  -1  17   -0.20    1.65
   4  -1  17    0.96    1.84
   4  -1  17    0.83    1.79
   5  -1  17    3.52    2.30
   5  -1  17    7.32    2.43
   5   1  17    8.16    2.63
   6  -1  17   -1.46    1.85
   6  -1  17    0.71    1.86
   7  -1  17   19.92    3.41
   7   1  17   22.57    3.15
   8   1  17   43.83    4.12
   8  -1  17   41.55    4.47
   9  -1  17    6.60    2.80
   9   1  17    8.01    2.66
  10  -1  17    0.91    2.36
 -10   2  17    7.43    2.98
  -9   2  17    0.32    2.33
  -8   2  17    3.07    2.21
  -7   2  17   -1.90    1.71
  -6   2  17    6.07    2.04
  -5   2  17   33.86    3.18
  -4   2  17   42.64    3.43
  -3   2  17    2.65    1.73
  -2   2  17   78.25    4.39
  -1  -2  17   10.09    1.37
  -1   2  17    9.29    2.06
   0   2  17    8.84    2.13
   0  -2  17    6.73    1.48
   1  -2  17    4.14    1.94
   1  -2  17    7.45    1.68
   1   2  17    4.22    2.04
   2  -2  17    2.84    1.67
  -2  -2 -17    3.13    0.77
   2   2  17    2.76    1.82
   2  -2  17    1.68    1.73
   3   2  17    6.45    2.36
   3  -2  17    5.73    2.02
  -3  -2 -17    2.63    1.13
   3  -2  17    4.94    2.17
   4  -2  17   13.38    2.73
   4   2  17   14.31    2.98
   4  -2  17   11.64    2.63
   5   2  17   -1.30    2.06
   5  -2  17   -0.43    1.91
   5  -2  17    0.13    1.84
   6  -2  17   -0.61    1.64
   7  -2  17    1.33    2.12
   8  -2  17    3.71    2.35
   9  -2  17    1.21    2.23
 -10   3  17    1.88    2.84
  -9  -3  17    9.00    1.95
  -9   3  17    9.49    3.09
  -8  -3  17    2.09    1.26
  -8   3  17   -2.51    2.15
  -7   3  17    0.54    2.19
  -6   3  17    0.07    1.82
  -5   3  17   20.39    2.91
  -4   3  17    2.42    1.97
  -3   3  17   63.81    4.44
  -2  -3  17  499.19   11.60
  -2   3  17  504.37   14.34
  -1  -3  17   20.22    1.95
  -1   3  17   22.38    2.96
   0  -3  17    0.15    1.19
   0  -3  17    1.00    1.54
   0   3  17    2.15    1.85
   1   3  17    2.01    1.76
  -1  -3 -17    0.22    0.78
   1  -3  17   -1.88    1.55
   1  -3  17    0.19    1.40
   2  -3  17    7.38    2.08
   2  -3  17    9.08    2.60
  -2  -3 -17    8.00    1.35
   2   3  17    6.96    2.44
   3  -3  17   -1.03    1.74
   3  -3  17    0.50    1.62
  -3  -3 -17    0.02    1.21
   3   3  17   -0.55    1.91
   4  -3  17   -1.49    1.55
   4  -3  17   -2.82    1.69
   4   3  17   -0.48    2.14
   5   3  17    1.26    2.31
   5  -3  17    0.24    1.84
   5  -3  17   -1.43    2.04
   6   3  17    2.77    2.67
   6  -3  17   -1.14    1.79
   7  -3  17    1.84    2.24
   7   3  17   -2.55    2.50
   8  -3  17   51.72    5.39
   8   3  17   52.33    6.23
   9  -3  17    2.86    2.72
  -9  -4  17    5.68    1.95
  -9   4  17    4.50    3.14
  -8  -4  17   -0.47    1.30
  -8   4  17   -0.18    2.46
  -7   4  17    7.43    2.89
  -7  -4  17    7.63    1.41
  -6   4  17    1.34    2.33
  -5   4  17   -0.10    2.09
  -4   4  17    1.33    2.02
  -3  -4  17    3.09    1.29
  -3   4  17    3.52    2.17
  -2  -4  17    4.84    1.48
  -2   4  17    7.61    2.44
  -1   4  17    5.69    2.35
  -1  -4  17    8.60    1.27
  -1  -4  17   10.43    1.81
   0  -4  17    2.75    1.61
   0  -4  17   -0.18    1.03
   0   4  17   -0.31    1.92
   0  -4 -17    0.53    1.02
   0  -4  17   -2.84    1.34
   1  -4  17   37.39    4.06
   1  -4  17   33.21    3.12
   1  -4  17   35.46    2.79
  -1  -4 -17   36.03    2.38
   1   4  17   31.46    3.93
   2  -4  17   22.47    3.53
   2  -4  17   18.37    2.84
  -2  -4 -17   15.83    1.98
   2  -4  17   21.55    2.49
   2   4  17   15.26    3.24
   3   4  17    1.60    2.43
   3  -4  17    0.20    2.09
   3  -4  17    2.40    1.75
   3  -4  17   -1.01    1.98
   4  -4  17   -2.50    1.61
   4   4  17    0.06    2.21
   4  -4  17   -0.69    1.84
   4  -4  17    0.48    2.46
  -4   4 -17   -0.03    0.98
   5  -4  17   37.30    4.31
   5  -4  17   36.26    4.33
   5  -4  17   29.83    3.54
   5   4  17   28.18    4.26
   6  -4  17   -1.30    1.95
   6  -4  17   -0.57    1.87
   6   4  17   -0.61    2.52
   7   4  17    4.38    3.23
   7  -4  17    4.20    2.68
   8  -4  17    5.55    2.91
   8   4  17    8.04    3.65
   9  -4  17    2.90    2.79
  -9   5  17   -1.44    2.90
  -8   5  17    0.72    3.00
  -8  -5  17    0.62    1.46
  -7  -5  17    7.72    1.63
  -7   5  17    5.25    3.10
  -6   5  17   21.96    3.81
  -6  -5  17   26.54    2.09
  -5   5  17    3.56    2.63
  -4  -5  17   13.46    2.06
  -4   5  17    9.25    2.76
  -3   5  17   22.28    3.58
  -3  -5  17   25.65    1.88
  -3  -5  17   22.71    2.43
  -2   5  17   39.25    4.28
  -2  -5  17   39.95    2.46
  -2  -5  17   41.91    3.34
  -1  -5  17    1.19    1.11
  -1   5  17    0.71    2.12
   1  -5 -17    1.13    1.23
  -1  -5  17   -1.03    1.63
  -1  -5  17    1.46    1.70
   0  -5  17    3.86    2.14
   0  -5  17    4.39    1.90
   0   5  17    2.35    2.33
   0  -5 -17    3.03    1.47
   0  -5  17    4.11    1.37
  -1  -5 -17    4.11    1.60
   1  -5  17    1.80    2.02
   1   5  17    5.12    2.59
   1  -5  17    0.65    1.85
   1  -5  17    2.06    1.50
   2  -5  17   22.70    2.67
   2  -5  17   22.46    3.59
   2  -5  17   27.82    3.33
   2   5  17   26.38    4.02
  -2  -5 -17   23.70    2.59
   3  -5  17   24.33    3.05
   3   5  17   29.45    4.31
   3  -5  17   17.51    3.31
   3  -5  17   28.13    3.76
  -3   5 -17   23.60    1.78
   4   5  17   13.23    3.56
  -4   5 -17    6.26    1.44
   4  -5  17    7.73    3.00
   4  -5  17   13.43    3.17
   4  -5  17    9.01    2.58
   5  -5  17    4.01    2.43
   5   5  17    0.25    2.63
   5  -5  17    2.51    2.22
   6  -5  17   -0.30    2.05
   6   5  17   -0.36    2.61
   6  -5  17    2.87    2.34
   7  -5  17    1.28    2.64
   7  -5  17   -0.27    2.13
   7   5  17   -3.29    2.86
   8  -5  17   -2.17    2.55
   8  -5  17    0.21    2.63
  -8   6  17   -0.16    2.98
  -7  -6  17    1.62    1.60
  -7   6  17    4.41    3.36
  -6   6  17    2.23    2.96
  -5  -6  17   -4.51    1.78
  -5   6  17   -1.96    2.38
  -4  -6  17   12.41    2.45
  -4   6  17   20.07    3.86
  -3   6  17    1.88    2.34
  -3  -6  17    0.71    1.22
  -3  -6  17   -0.25    1.69
  -2   6  17    3.72    2.62
  -2  -6  17    1.11    1.30
  -2  -6  17    0.43    1.88
   2  -6 -17    1.22    1.54
   1  -6 -17    0.75    1.54
  -1   6  17    0.69    2.28
  -1  -6  17   -0.67    1.91
  -1  -6  17   -0.39    1.86
  -1  -6  17    0.42    1.38
   0   6  17    6.10    2.91
   0  -6 -17    3.79    1.83
   0  -6  17    3.78    2.21
   0  -6  17    6.86    2.46
   0  -6  17    3.41    1.66
   1   6  17    0.19    2.42
   1  -6  17    0.97    1.52
   1  -6  17   -2.28    1.59
   1  -6  17    2.47    2.25
  -1  -6 -17   -3.66    1.57
   2  -6  17    6.00    2.41
   2  -6  17    2.44    2.28
   2   6  17    2.82    2.87
   2  -6  17    1.65    1.67
   3  -6  17    0.27    1.74
   3   6  17    0.71    2.51
  -3   6 -17    2.18    1.20
   3  -6  17   -0.37    1.86
   3  -6  17    0.89    2.39
   4   6  17    0.29    2.72
   4  -6  17   -0.61    1.82
   4  -6  17    0.36    2.14
  -4   6 -17    2.57    1.41
   5  -6  17   -0.10    2.08
   5   6  17   -1.28    2.75
   5  -6  17   -3.56    2.06
   6   6  17   -0.38    2.92
   6  -6  17    1.98    2.53
   6  -6  17   -0.77    2.21
   7  -6  17    1.82    2.73
  -6   7  17    2.83    3.08
  -5  -7  17    4.75    2.56
  -5   7  17    1.40    2.94
  -4   7  17    3.36    2.96
  -4  -7  17    1.44    2.19
  -3  -7  17    2.44    2.33
  -3   7  17    4.52    3.06
  -2  -7  17    9.66    3.10
  -2   7  17    5.09    3.21
  -2  -7  17   10.25    2.10
  -2  -7  17    8.83    2.80
  -1  -7  17    5.71    2.70
  -1   7  17    4.85    3.09
  -1  -7  17    4.37    2.39
  -1  -7  17    7.33    2.03
   0  -7  17   -2.31    2.11
   0   7  17   -0.96    2.38
   0  -7  17   -1.25    1.78
   0  -7  17   -1.56    1.57
   1   7  17    4.56    3.16
   1  -7  17    4.10    2.77
   1  -7  17    0.12    1.85
   1  -7  17    1.49    2.34
   2  -7  17    5.40    2.91
   2   7  17   10.05    3.66
   2  -7  17    1.00    2.13
   2  -7  17    6.21    2.31
   3  -7  17    9.23    3.11
   3  -7  17    9.85    2.80
   3   7  17   12.00    3.96
   4  -7  17    5.14    2.59
   4  -7  17    9.63    3.37
   4   7  17    4.34    3.47
   5  -7  17    2.97    2.53
   5   7  17    3.89    3.60
   5  -7  17    5.98    2.77
   6  -7  17    3.19    2.94
  -5  -8  17    0.94    2.81
  -5   8  17    5.38    3.61
  -4   8  17    4.37    3.40
  -4  -8  17    0.58    2.64
  -3  -8  17    2.40    2.80
  -3   8  17    0.41    3.04
  -2  -8  17    2.11    2.83
  -2  -8  17    2.30    2.01
  -2   8  17    9.03    3.82
  -2  -8  17    0.65    2.50
  -1  -8  17    0.51    2.18
  -1  -8  17    2.21    1.96
  -1   8  17    0.65    3.16
  -1  -8  17    0.41    2.81
   0  -8  17   -0.07    2.45
   0  -8  17    0.84    2.89
   0   8  17   -0.34    2.93
   0  -8  17   -0.87    1.83
   1  -8  17    3.94    2.27
   1   8  17    3.55    3.40
   1  -8  17    0.11    2.31
   2   8  17    3.69    3.30
   2  -8  17    2.06    2.45
   2  -8  17    0.91    2.24
   3  -8  17   -3.17    2.03
   3   8  17    2.97    3.44
   3  -8  17   -2.69    1.99
   4  -8  17   -2.27    2.18
 -10   0  18   -1.34    2.19
  -9   0  18   16.19    2.99
  -8   0  18    0.06    1.82
  -7   0  18   20.85    2.45
  -6   0  18   27.23    2.45
  -5   0  18   -0.12    1.18
  -4   0  18   18.57    1.73
  -3   0  18    5.00    1.26
  -2   0  18   37.84    2.48
  -1   0  18   43.33    2.83
   0   0  18   21.82    2.24
   3   0  18   30.15    3.31
   4   0  18    2.38    2.04
   5   0  18   15.32    3.06
   5   0  18   16.49    2.98
   6   0  18    1.66    1.86
   7   0  18    2.07    2.16
   8   0  18    4.76    2.59
   9   0  18    2.68    2.24
 -10   1  18    0.41    2.39
  -9   1  18    3.63    2.30
  -8   1  18    1.58    2.08
  -7   1  18    1.03    1.73
  -6  -1  18    3.31    1.27
  -6   1  18   -0.08    1.46
  -5   1  18    4.56    1.58
  -4   1  18    6.07    1.62
  -3   1  18    2.86    1.41
  -2   1  18    4.54    1.51
  -1   1  18   20.02    2.26
  -1  -1  18   15.84    1.65
   0  -1  18   -1.28    1.15
   0   1  18   -0.24    1.45
   1  -1  18   13.90    2.08
   1   1  18   13.65    2.32
   2   1  18   28.34    3.16
   2  -1  18   31.12    3.12
   3  -1  18   10.95    2.69
  -3  -1 -18    4.58    1.00
   3  -1  18    4.22    2.01
   4  -1  18    0.97    1.86
   4  -1  18    0.04    1.75
   5   1  18   -0.39    1.84
   5  -1  18    0.91    2.09
   5  -1  18    0.70    1.79
   6  -1  18    5.98    2.28
   7  -1  18   -0.73    1.80
   8  -1  18    1.01    2.16
   9  -1  18    2.75    2.57
   9   1  18    2.71    2.33
 -10   2  18    5.44    2.89
  -9   2  18    0.25    2.31
  -8   2  18    2.37    2.18
  -7   2  18    7.94    2.37
  -6   2  18    2.19    1.86
  -5   2  18   20.61    2.70
  -4   2  18    2.43    1.71
  -3   2  18   17.07    2.46
  -2   2  18  275.15    8.95
  -1  -2  18    6.23    1.32
  -1   2  18    7.46    2.06
   0   2  18    1.18    1.70
   0  -2  18    3.03    1.38
   1  -2  18    5.90    1.80
   1   2  18    0.91    1.77
  -2  -2 -18   -0.37    0.70
   2  -2  18    2.94    1.77
   2   2  18    1.39    1.87
   2  -2  18   -0.99    1.57
   3  -2  18   22.65    3.40
   3  -2  18   25.82    3.17
  -3  -2 -18   24.42    1.94
   3   2  18   28.24    3.50
   4  -2  18   15.78    3.21
   4   2  18   17.60    3.33
   4  -2  18   17.83    3.13
   5  -2  18    0.91    1.88
   5  -2  18    0.31    1.98
   5   2  18   -2.34    2.21
   6  -2  18    6.27    2.64
   7  -2  18   16.06    3.49
   8  -2  18   -1.05    2.17
   9  -2  18   -0.33    2.06
  -9   3  18   12.71    3.32
  -8   3  18   -0.90    2.36
  -7   3  18    0.47    2.28
  -6   3  18    0.52    1.94
  -5   3  18    0.91    1.93
  -4   3  18   -2.00    1.67
  -3   3  18    1.67    2.00
  -2   3  18   13.61    2.61
  -1   3  18   10.51    2.54
  -1  -3  18    7.62    1.56
   0  -3  18   18.00    2.16
   0   3  18   22.10    3.12
   1  -3  18   -0.19    1.53
   1   3  18    0.41    1.90
   1  -3  18   -1.40    1.67
  -1  -3 -18    0.71    0.83
   2  -3  18   42.23    3.74
   2  -3  18   44.31    4.47
   2   3  18   41.45    4.16
  -2  -3 -18   41.52    2.46
   3   3  18   84.17    5.97
  -3  -3 -18   82.25    3.72
   3  -3  18   82.10    5.41
   3  -3  18   82.16    5.85
   4  -3  18   32.47    4.11
   4  -3  18   31.71    3.89
   4   3  18   26.87    4.02
   5   3  18    1.87    2.47
   5  -3  18    0.96    2.31
   5  -3  18    1.16    1.96
   6   3  18    1.29    2.65
   6  -3  18    6.35    2.72
   7  -3  18    5.72    2.83
   7   3  18    7.75    3.61
   8  -3  18    1.08    2.43
   8   3  18    3.21    3.09
  -9  -4  18    1.93    1.62
  -9   4  18    9.06    3.37
  -8   4  18    4.96    3.11
  -8  -4  18    2.97    1.36
  -7   4  18    5.06    2.63
  -6   4  18    7.53    2.75
  -5   4  18   -1.18    2.19
  -4   4  18    4.21    2.23
  -3   4  18   -0.71    1.84
  -3  -4  18    1.13    1.11
  -2   4  18    8.19    2.47
  -2  -4  18    7.91    1.61
  -1  -4  18   -0.52    1.32
  -1  -4  18   -0.70    0.79
  -1   4  18   -3.72    1.57
   0  -4  18   13.73    2.12
   0   4  18   14.60    3.01
   0  -4  18   13.96    3.11
   0  -4 -18   11.56    1.50
   0  -4  18   12.33    1.66
   1   4  18    4.90    2.50
  -1  -4 -18    1.57    1.25
   1  -4  18    2.44    1.34
   1  -4  18    4.32    1.94
   1  -4  18    3.26    2.09
   2   4  18    5.03    2.58
   2  -4  18    8.64    1.92
   2  -4  18    6.39    2.53
   2  -4  18   11.60    2.53
  -2  -4 -18    5.94    1.62
   3  -4  18   74.89    5.81
   3  -4  18   62.26    4.27
   3  -4  18   68.45    5.14
   3   4  18   66.46    5.69
   4  -4  18    3.38    1.96
   4  -4  18    2.01    2.28
   4   4  18   12.64    3.35
  -4   4 -18    7.98    1.39
   4  -4  18    7.19    2.92
   5  -4  18    9.03    2.93
   5   4  18    9.17    3.31
   5  -4  18    4.79    2.20
   6   4  18    6.23    3.32
   6  -4  18    2.66    2.40
   7  -4  18    4.62    2.76
   7   4  18    4.06    3.24
   8  -4  18    0.58    2.53
   8   4  18    6.04    3.69
  -8  -5  18    0.93    1.38
  -8   5  18   -1.88    2.71
  -7   5  18   23.97    4.02
  -7  -5  18   17.89    1.80
  -6   5  18    3.96    2.78
  -5   5  18    5.30    2.88
  -4   5  18    1.57    2.19
  -4  -5  18   -0.17    1.39
  -3   5  18    2.28    2.39
  -3  -5  18    6.04    1.00
  -3  -5  18    6.51    1.82
  -2   5  18    3.83    2.49
  -2  -5  18    2.17    1.71
  -2  -5  18    4.01    1.14
  -1  -5  18   -0.71    1.06
  -1   5  18    4.62    2.55
   1  -5 -18    1.09    1.28
  -1  -5  18    0.95    1.65
   0  -5  18    8.27    2.77
   0  -5 -18    6.42    1.65
   0  -5  18    6.26    1.52
   0  -5  18   10.48    2.28
   0   5  18    7.14    2.88
   1  -5  18   12.08    2.05
  -1  -5 -18    9.78    1.95
   1  -5  18    6.74    2.70
   1  -5  18   13.62    2.69
   1   5  18    8.14    3.03
  -2  -5 -18   -2.80    1.57
   2  -5  18    0.54    1.54
   2  -5  18    1.39    1.98
   2   5  18    0.52    2.37
   2  -5  18    1.80    2.22
   3  -5  18   41.29    4.76
   3  -5  18   48.57    4.01
   3  -5  18   53.15    4.75
   3   5  18   45.36    5.09
   4  -5  18   24.05    3.24
   4  -5  18   20.44    3.74
   4  -5  18   28.30    4.06
   4   5  18   23.49    4.19
  -4   5 -18   22.51    2.08
   5   5  18   21.82    4.29
   5  -5  18   29.61    3.82
   5  -5  18   21.99    3.92
   6  -5  18   -0.13    2.09
   6   5  18    1.05    2.75
   6  -5  18    1.82    2.44
   7  -5  18    5.81    2.94
   7   5  18    3.99    3.66
   7  -5  18    5.66    2.99
  -7  -6  18    0.85    1.45
  -7   6  18   -0.10    2.94
  -6   6  18    4.08    3.00
  -6  -6  18    4.38    1.60
  -5   6  18    1.54    2.54
  -4   6  18    0.43    2.57
  -4  -6  18    4.35    1.36
  -4  -6  18    6.66    2.15
  -3   6  18   -0.23    2.29
  -3  -6  18   -1.62    1.08
  -3  -6  18   -0.49    1.78
  -2  -6  18   -1.89    1.16
  -2   6  18   -2.30    2.18
   2  -6 -18   -0.26    1.59
  -2  -6  18    0.34    1.89
  -1  -6  18   -1.48    1.87
   1  -6 -18    2.24    1.71
  -1  -6  18   -0.59    1.92
  -1  -6  18    0.68    1.36
  -1   6  18    0.69    2.49
   0  -6  18    1.12    1.49
   0   6  18   -0.73    2.23
   0  -6  18   -1.77    1.66
   0  -6 -18    2.06    1.82
   0  -6  18   -0.38    2.10
   1  -6  18   -1.05    2.09
   1  -6  18    1.24    1.65
   1   6  18    0.96    2.76
   1  -6  18    0.19    1.83
  -1  -6 -18   -2.01    1.65
   2  -6  18    5.03    2.04
   2   6  18    2.51    2.85
   2  -6  18    5.01    2.65
   2  -6  18    2.36    2.24
   3  -6  18    1.73    2.56
   3  -6  18   -1.39    1.89
   3  -6  18    1.29    1.92
   3   6  18    3.70    3.02
   4  -6  18    0.53    2.05
   4   6  18    1.09    2.83
   4  -6  18   -0.23    1.98
   5  -6  18    2.64    2.59
   5   6  18    3.01    3.11
   5  -6  18    0.44    2.20
   6   6  18    2.50    3.38
   6  -6  18    0.98    2.54
  -6   7  18   -0.22    2.88
  -5  -7  18    0.99    2.32
  -5   7  18   -1.28    2.77
  -4   7  18   -0.66    2.63
  -4  -7  18    1.26    2.22
  -3  -7  18    0.14    2.35
  -3  -7  18    1.28    1.49
  -3   7  18    5.37    2.98
  -2   7  18    8.91    3.61
  -2  -7  18    6.86    2.69
  -2  -7  18    5.59    1.96
  -1  -7  18   -0.70    1.64
  -1   7  18    1.58    3.02
  -1  -7  18    2.23    2.48
  -1  -7  18   -0.08    2.31
   0  -7  18   14.52    3.46
   0  -7  18   14.54    3.39
   0  -7  18   11.94    2.42
   0   7  18   15.63    3.97
   1  -7  18    1.56    2.59
   1  -7  18    3.14    2.59
   1  -7  18    4.43    1.91
   1   7  18   -0.42    2.88
   2   7  18    3.93    3.12
   2  -7  18    2.52    2.10
   2  -7  18    4.77    3.03
   2  -7  18    4.41    2.83
   3  -7  18   17.49    3.90
   3  -7  18   13.92    2.98
   3   7  18   19.36    4.60
   4  -7  18    1.30    2.31
   4   7  18    3.31    3.29
   4  -7  18    2.33    2.41
   5   7  18    1.00    3.07
   5  -7  18   -1.48    2.13
  -3  -8  18    2.68    1.94
  -3  -8  18    1.46    2.59
  -3   8  18   -1.19    2.89
  -2  -8  18    0.36    2.69
  -2  -8  18    2.11    2.49
  -2   8  18   -1.41    2.98
  -2  -8  18    0.92    1.92
  -1   8  18    3.29    3.40
  -1  -8  18    1.31    2.65
  -1  -8  18   -3.13    2.62
  -1  -8  18    1.71    1.96
   0  -8  18    1.69    2.41
   0  -8  18    0.61    1.87
   0   8  18    1.34    3.19
   1  -8  18   -0.80    2.20
   1  -8  18    1.02    2.53
   1   8  18    2.05    3.37
   2  -8  18   -1.57    1.95
   2   8  18   -0.59    3.10
   3   8  18    3.52    3.80
   3  -8  18   -2.33    2.27
  -9   0  19   -0.98    1.94
  -8   0  19    0.54    1.77
  -7   0  19    0.25    1.45
  -6   0  19    0.61    1.38
  -5   0  19   -0.96    1.10
  -4   0  19    0.08    1.09
  -3   0  19   -1.44    1.06
  -2   0  19    0.49    1.18
  -1   0  19    1.01    1.20
   0   0  19   -0.60    1.32
   2   0  19   -1.22    1.59
   3   0  19    2.70    1.97
   4   0  19    1.07    2.11
   5   0  19   -1.02    1.85
   6   0  19    0.44    1.85
   7   0  19   -1.85    1.75
   8   0  19    2.08    2.38
   9   0  19    0.17    2.26
  -9   1  19    8.70    2.72
  -8   1  19    8.83    2.52
  -7   1  19    4.14    1.95
  -6   1  19    0.79    1.62
  -5   1  19   -1.89    1.27
  -4   1  19    0.01    1.33
  -3   1  19   26.28    2.44
  -2   1  19   24.41    2.42
  -1   1  19   25.74    2.56
  -1  -1  19   21.17    1.92
  -1  -1  19   26.71    2.28
   0  -1  19    5.03    1.51
   0   1  19    6.79    1.85
   1  -1  19    4.78    1.73
   1   1  19    6.01    2.01
   2   1  19    0.08    1.85
   2  -1  19    2.03    1.74
   3  -1  19   56.18    4.51
   4   1  19   32.07    4.01
   4  -1  19   34.18    4.00
   4  -1  19   45.69    4.32
   5  -1  19    6.70    2.57
   5  -1  19    0.94    2.19
   6  -1  19    1.70    2.12
   7  -1  19   11.33    3.17
   8  -1  19   23.27    3.85
  -9   2  19   -1.62    2.16
  -8   2  19   -0.05    2.03
  -7   2  19    0.99    2.03
  -6   2  19   -0.03    1.67
  -5   2  19    4.98    2.01
  -4   2  19   11.52    2.26
  -3   2  19    0.22    1.61
  -2   2  19   45.50    3.66
  -1  -2  19   -0.08    1.13
  -1   2  19    0.67    1.66
   0  -2  19    1.42    1.38
   0   2  19    0.41    1.64
   1   2  19    1.18    1.80
   1  -2  19    1.81    1.50
   2  -2  19    2.81    1.81
   2   2  19    4.28    2.19
   3   2  19    2.86    2.23
   3  -2  19   -0.63    1.95
  -3  -2 -19   -0.49    1.13
   3  -2  19    0.85    1.88
   4  -2  19   -0.17    1.84
   4   2  19    1.80    2.36
   4  -2  19   -1.55    2.02
   5  -2  19    2.82    2.53
   5   2  19    1.84    2.50
   5  -2  19    5.19    2.55
   6   2  19   -2.30    2.36
   6  -2  19    0.38    2.01
   7  -2  19    4.13    2.64
   7   2  19   -0.58    2.90
   8  -2  19    4.57    2.91
  -9   3  19    5.11    2.81
  -8   3  19   -2.01    2.21
  -7   3  19    3.66    2.55
  -6   3  19    0.53    2.03
  -5   3  19   19.46    2.96
  -4   3  19   11.72    2.56
  -3   3  19    2.79    2.03
  -2   3  19    0.13    1.84
  -1   3  19   26.94    3.26
  -1  -3  19   31.32    2.38
   0  -3  19   45.46    3.25
   0   3  19   64.74    4.80
   1  -3  19    0.36    1.85
   1  -3  19    0.72    1.58
   1   3  19    0.84    1.96
   2  -3  19    4.50    2.32
   2   3  19    0.18    2.08
   2  -3  19    1.31    1.81
  -2  -3 -19    1.18    1.26
   3  -3  19   21.28    3.39
   3  -3  19   26.55    3.89
  -3  -3 -19   25.86    2.36
   3   3  19   25.99    3.91
   4  -3  19   18.48    3.38
   4   3  19   15.96    3.53
   4  -3  19   10.14    3.04
   5   3  19    2.22    2.71
   5  -3  19    1.05    2.56
   5  -3  19    0.43    2.05
   6  -3  19   12.38    3.38
   6   3  19   12.92    3.59
   7   3  19    8.74    3.78
   7  -3  19    4.73    2.84
   8  -3  19   14.75    3.80
   8   3  19    4.50    3.70
  -8   4  19   -1.46    2.54
  -7   4  19   20.47    3.73
  -6   4  19    1.75    2.37
  -5   4  19   -1.00    1.99
  -4   4  19    3.24    2.19
  -3   4  19   -1.52    2.06
  -2   4  19    4.55    2.33
  -2  -4  19    3.02    1.42
  -1  -4  19    2.39    1.54
  -1   4  19    1.22    2.15
   0  -4  19    0.31    1.46
   0   4  19   -1.64    1.89
   1  -4  19    2.79    2.19
   1  -4  19    4.96    2.01
  -1  -4 -19    7.69    1.57
   1   4  19    8.11    2.77
   2  -4  19   11.77    2.65
  -2  -4 -19   11.94    2.00
   2   4  19   15.10    3.25
   2  -4  19   11.20    3.06
   3  -4  19   59.88    4.97
   3  -4  19   54.66    5.37
   3   4  19   61.80    5.48
   4  -4  19   56.04    5.43
   4  -4  19   46.05    4.81
   4   4  19   35.39    4.65
   5  -4  19    1.58    2.45
   5   4  19   -0.50    2.65
   6  -4  19   -0.72    2.12
   6   4  19   -2.12    2.57
   7  -4  19   11.87    3.58
   7   4  19    7.69    4.07
  -7   5  19    2.38    2.89
  -6   5  19    5.04    2.83
  -5   5  19    4.54    2.76
  -4  -5  19    2.98    1.56
  -4   5  19    4.15    2.62
  -3   5  19   -0.79    2.00
  -3  -5  19    0.18    1.39
  -2   5  19    5.80    2.73
  -2  -5  19    3.24    0.98
  -2  -5  19    5.90    1.88
  -1   5  19   11.84    3.09
  -1  -5  19   12.54    1.61
  -1  -5  19   16.18    2.47
   0  -5  19   -0.42    1.22
   0   5  19    1.41    2.52
   0  -5  19   -1.08    1.71
   0  -5  19   -0.73    1.86
   0  -5 -19    0.27    1.48
   1  -5  19    0.59    2.11
   1  -5  19    4.81    1.75
   1   5  19    3.20    2.52
  -1  -5 -19    5.97    1.91
   1  -5  19    7.19    2.77
   2  -5  19    2.71    2.34
   2  -5  19    1.60    2.50
   2   5  19   -0.07    2.43
  -2  -5 -19    1.61    1.90
   2  -5  19    1.67    1.76
   3   5  19   16.05    3.80
   3  -5  19   15.82    2.74
   3  -5  19   19.78    3.65
   3  -5  19   17.43    3.69
   4   5  19   -0.89    2.49
   4  -5  19    1.72    2.04
  -4   5 -19    1.30    1.30
   4  -5  19    3.20    2.69
   4  -5  19    1.94    2.62
   5   5  19    1.94    2.93
   5  -5  19   -2.41    1.91
   5  -5  19   -0.40    2.02
   6  -5  19    2.90    2.43
   6  -5  19    0.00    2.09
   6   5  19   -2.14    2.90
  -6   6  19    1.90    2.91
  -5   6  19   -4.33    2.55
  -5  -6  19   -0.10    0.94
  -4  -6  19   -0.18    1.76
  -4   6  19   -1.90    2.26
  -4  -6  19   -0.59    1.02
  -3  -6  19   -0.25    1.10
  -3   6  19    3.52    2.69
  -3  -6  19    0.70    1.95
  -2   6  19    3.76    2.94
  -2  -6  19   -0.68    1.18
  -2  -6  19    0.81    1.99
  -1  -6  19   -0.79    1.91
  -1  -6  19    2.06    2.15
  -1  -6  19   -0.08    1.32
  -1   6  19   -0.49    2.35
   1  -6 -19    0.42    1.74
   0  -6  19    4.21    2.56
   0   6  19    1.54    2.69
   0  -6  19    3.60    1.65
   0  -6  19    5.46    2.45
   0  -6 -19    2.88    1.93
   1  -6  19    3.22    2.44
   1  -6  19    1.81    2.27
  -1  -6 -19   -0.38    1.99
   1  -6  19    0.81    1.55
   1   6  19   -0.65    2.69
   2   6  19    0.11    2.93
   2  -6  19    4.22    2.00
   2  -6  19    4.23    2.43
   2  -6  19   -0.22    2.02
   3  -6  19    7.28    3.15
   3  -6  19    5.40    2.72
   3  -6  19    7.64    2.41
   3   6  19    8.80    3.76
   4   6  19    1.55    3.15
   4  -6  19    5.50    2.95
   4  -6  19    8.21    2.70
   5   6  19   -1.40    2.87
   5  -6  19    0.72    2.29
  -5   7  19   -0.67    3.15
  -4  -7  19    0.57    1.48
  -4  -7  19    1.92    2.26
  -4   7  19    1.76    2.96
  -3  -7  19    2.78    1.60
  -3   7  19    5.27    3.40
  -3  -7  19    2.39    2.35
  -2   7  19    2.38    3.03
  -2  -7  19    0.47    2.31
  -2  -7  19    1.22    1.62
  -1  -7  19   -1.03    1.57
  -1   7  19    1.38    2.97
  -1  -7  19    2.51    2.62
  -1  -7  19   -0.33    2.19
   0  -7  19    1.76    2.48
   0  -7  19    3.45    1.93
   0   7  19    3.73    3.10
   0  -7  19    3.90    2.84
   1  -7  19    0.25    2.44
   1  -7  19    6.07    2.16
   1   7  19    2.32    3.17
   1  -7  19    5.97    3.06
   2  -7  19   10.76    2.53
   2   7  19    6.96    3.61
   2  -7  19   -0.63    2.19
   3   7  19    5.07    3.59
   3  -7  19    3.21    2.33
   4   7  19    5.00    3.67
   4  -7  19    2.06    2.49
  -1   8  19    4.89    3.69
  -1  -8  19    6.19    3.26
  -1  -8  19    4.94    3.17
  -1  -8  19    6.07    2.22
   0  -8  19    1.65    2.19
   0   8  19    3.52    3.49
  -9   0  20    4.29    2.27
  -8   0  20    2.14    1.83
  -7   0  20   37.04    3.19
  -6   0  20   -2.30    1.21
  -5   0  20   11.43    1.66
  -4   0  20   11.04    1.53
  -3   0  20   45.01    2.65
  -2   0  20   20.67    1.99
  -1   0  20    1.24    1.31
   0   0  20    3.80    1.59
   1   0  20   17.53    2.56
   2   0  20   20.15    2.87
   3   0  20    4.03    2.22
   4   0  20    5.47    2.51
   8   0  20   -1.16    2.14
  -9   1  20    0.79    2.11
  -8   1  20   -2.55    1.79
  -7   1  20    1.00    1.81
  -6   1  20    0.57    1.61
  -5   1  20    1.77    1.56
  -4   1  20    3.92    1.62
  -3   1  20    0.73    1.47
  -2   1  20    0.28    1.45
  -1  -1  20    0.92    1.16
  -1   1  20   -0.87    1.44
  -1  -1  20   -1.83    1.07
   0  -1  20   -0.47    1.28
   0   1  20    0.30    1.58
   1  -1  20    0.74    1.53
   1   1  20    2.41    1.83
   2   1  20    0.70    1.94
   2  -1  20    0.85    1.80
   3   1  20    8.05    2.67
   3  -1  20    5.59    2.43
   4   1  20    9.02    2.86
   4  -1  20   10.35    2.88
   5  -1  20   -0.34    1.92
   5  -1  20    2.32    2.44
   6  -1  20   -2.43    1.72
   7  -1  20   -0.05    2.14
   8  -1  20   -1.65    2.30
  -8   2  20   -1.40    1.90
  -7   2  20    1.27    2.12
  -6   2  20   -0.20    1.83
  -5   2  20   22.68    2.94
  -4   2  20    2.37    1.77
  -3   2  20   12.57    2.32
  -2   2  20    5.03    1.94
  -1   2  20    6.73    2.12
  -1  -2  20    9.20    1.50
   0   2  20   57.19    4.31
   0  -2  20   50.65    3.32
   1   2  20    6.79    2.36
   1  -2  20    4.21    1.79
   2  -2  20   10.56    2.40
   2   2  20    8.01    2.51
   3   2  20    2.47    2.35
   3  -2  20    7.11    2.52
   3  -2  20    1.14    2.00
   4  -2  20    7.32    2.78
   4  -2  20    5.30    2.53
   4   2  20    7.79    2.95
   5   2  20    4.44    2.73
   5  -2  20   -0.03    2.08
   6  -2  20   17.24    3.58
   6   2  20    6.33    3.26
   7  -2  20    1.26    2.44
   7   2  20   -4.38    2.71
   8   2  20    2.91    3.64
   8  -2  20    3.48    2.70
  -8   3  20   -2.23    2.18
  -7   3  20    4.10    2.57
  -6   3  20   -2.39    2.01
  -5   3  20    2.00    2.07
  -4   3  20   -2.34    1.65
  -3   3  20    7.10    2.35
  -2   3  20    4.93    2.29
  -1   3  20   14.33    2.81
  -1  -3  20   14.22    1.80
   0   3  20   17.60    3.10
   0  -3  20   16.31    2.20
   1   3  20    7.54    2.54
   1  -3  20    3.42    1.87
   2  -3  20   -2.14    1.91
   2  -3  20    1.60    1.88
   2   3  20   -0.56    2.02
   3  -3  20   -5.08    1.85
   3  -3  20   -0.80    1.79
   3   3  20    0.66    2.29
   4  -3  20    1.20    2.43
   4  -3  20    2.82    2.56
   4   3  20   -0.47    2.25
   5   3  20   13.40    3.56
   5  -3  20   11.19    3.31
   6  -3  20    5.73    2.73
   6   3  20   -1.20    2.71
   7  -3  20    2.69    2.68
   7   3  20    4.06    3.33
  -7   4  20    7.94    2.98
  -6   4  20   -0.35    2.30
  -5   4  20    3.08    2.41
  -4   4  20    0.13    2.10
  -3   4  20    0.54    2.14
  -2  -4  20    3.49    1.38
  -2   4  20    1.18    2.12
  -1  -4  20    1.59    1.51
  -1   4  20    3.52    2.39
   0   4  20    1.48    2.25
   0  -4  20   -0.02    1.51
   1  -4  20    4.61    2.03
   1   4  20    4.66    2.52
   1  -4  20    2.33    2.21
   2   4  20    3.42    2.65
   2  -4  20    3.11    2.22
   2  -4  20    3.40    2.51
   3  -4  20    2.86    2.29
   3  -4  20   -0.80    2.08
   3   4  20    2.23    2.45
   4  -4  20   10.49    3.21
   4   4  20    8.10    3.33
   4  -4  20   10.69    3.29
   5   4  20   -0.29    2.81
   5  -4  20    0.41    2.22
   6   4  20   -1.73    2.83
   6  -4  20    0.26    2.30
   7   4  20   -1.46    3.18
  -6   5  20    0.10    2.91
  -5   5  20   19.80    3.68
  -4   5  20    1.33    2.48
  -3   5  20   -0.47    2.38
  -3  -5  20    0.32    1.40
  -2  -5  20   -1.10    1.52
  -2   5  20   -1.54    2.20
  -1   5  20    1.47    2.37
  -1  -5  20    0.79    1.80
   0  -5  20    2.82    2.01
   0   5  20    2.30    2.60
   0  -5  20    3.49    2.32
   0  -5  20    1.24    1.33
   1  -5  20    3.74    2.33
   1  -5  20   -0.06    2.01
   1  -5  20   -2.36    1.32
   1   5  20    2.66    2.75
   2  -5  20   44.81    4.23
   2   5  20   38.65    5.03
  -2  -5 -20   32.97    3.27
   2  -5  20   34.97    4.71
   2  -5  20   37.00    3.35
   3  -5  20    3.30    2.77
   3  -5  20    0.65    1.94
   3  -5  20    2.43    2.59
   3   5  20   -0.78    2.46
   4  -5  20    6.21    2.93
   4  -5  20    3.79    2.18
   4   5  20    4.71    3.43
   5  -5  20   -0.36    2.31
   5   5  20    0.53    2.90
   6   5  20   -0.07    3.24
  -5   6  20    1.31    3.03
  -4  -6  20    0.84    1.79
  -4   6  20    0.62    2.79
  -3   6  20    1.53    2.79
  -3  -6  20    6.17    2.01
  -2  -6  20    1.71    1.16
  -2   6  20    0.06    2.75
  -2  -6  20    2.32    2.06
  -1  -6  20   -0.60    1.93
  -1  -6  20    0.54    1.25
  -1   6  20   -0.70    2.51
   0   6  20    0.13    2.44
   0  -6  20    2.79    1.62
   0  -6  20   -0.04    2.01
   0  -6  20    2.14    2.39
   1   6  20    1.73    2.94
   1  -6  20   -2.16    1.84
   1  -6  20    1.86    2.43
   1  -6  20   -0.48    1.57
   2  -6  20    2.17    1.94
   2   6  20   -1.71    2.66
   2  -6  20    2.74    2.58
   2  -6  20    0.39    2.24
   3  -6  20   -1.09    1.91
   3  -6  20    0.23    2.23
   3   6  20    1.86    2.91
   4  -6  20   -0.13    2.06
   4   6  20   -0.90    3.08
  -3  -7  20   12.37    2.75
  -3  -7  20   10.32    1.90
  -3   7  20   10.64    3.70
  -2  -7  20    0.99    1.49
  -2  -7  20    1.80    2.41
  -2   7  20   -5.75    2.69
  -1  -7  20   -0.84    2.54
  -1  -7  20   -0.34    1.58
  -1   7  20   -4.12    2.81
   0  -7  20    1.97    1.84
   0  -7  20    1.30    2.49
   0  -7  20    1.73    2.95
   0   7  20    2.43    3.24
   1  -7  20   -1.67    2.49
   1   7  20    4.16    3.38
   1  -7  20   -1.31    1.72
   2   7  20    2.87    3.33
   2  -7  20   -1.67    1.81
  -8   0  21    0.46    1.80
  -7   0  21   -1.13    1.47
  -6   0  21   -0.41    1.31
  -5   0  21    1.46    1.20
  -4   0  21   -0.36    1.11
  -3   0  21    0.92    1.13
  -2   0  21   -0.53    1.22
  -1   0  21    0.61    1.37
   0   0  21    0.64    1.52
   1   0  21   -0.59    1.72
   1   0  21   -0.69    1.49
   2   0  21    1.30    1.85
   3   0  21   -2.46    1.76
   4   0  21   -1.30    2.22
  -8   1  21    1.49    2.05
  -7   1  21    3.36    1.94
  -6   1  21    1.14    1.63
  -5   1  21   -0.03    1.48
  -4   1  21    0.19    1.39
  -3   1  21    1.21    1.46
  -2   1  21   -0.47    1.37
  -1   1  21    1.46    1.65
  -1  -1  21    3.32    1.39
  -1  -1  21    2.01    1.35
   0   1  21    5.21    1.93
   0  -1  21    2.90    1.58
   1  -1  21   -1.35    1.49
   1   1  21    0.83    1.75
   2  -1  21    3.56    2.04
   2   1  21    5.51    2.34
   3   1  21    9.48    2.70
   3  -1  21   11.46    2.74
   4   1  21   -0.42    2.24
   4  -1  21   -1.95    2.15
   4   1  21    3.36    2.41
   6  -1  21    3.14    2.59
   7  -1  21    9.51    3.31
  -8   2  21    6.10    2.45
  -7   2  21   -2.50    1.79
  -6   2  21    1.10    2.00
  -5   2  21    1.58    1.92
  -4   2  21    1.58    1.78
  -3   2  21    3.73    1.96
  -2   2  21    1.99    1.73
  -1  -2  21   -0.81    1.12
  -1   2  21    0.06    1.73
   0  -2  21    0.75    1.47
   0   2  21    3.36    2.08
   1   2  21   -1.27    1.81
   1  -2  21    0.13    1.66
   2  -2  21   -1.62    1.84
   2   2  21    1.81    2.23
   3  -2  21    0.76    2.14
   3   2  21    5.51    2.61
   4  -2  21   -0.59    1.85
   4   2  21   -0.76    2.20
   4  -2  21   -1.05    2.11
   5   2  21   -0.76    2.65
   5  -2  21   -1.40    1.90
   6   2  21    4.86    3.23
   6  -2  21    3.44    2.94
   7  -2  21    4.30    2.82
   7   2  21    1.73    3.15
  -7   3  21    0.06    2.34
  -6   3  21   -1.43    1.97
  -5   3  21   -1.01    2.00
  -4   3  21    0.04    1.95
  -3   3  21   61.50    4.72
  -2   3  21   12.99    2.81
  -1  -3  21   18.13    1.91
  -1   3  21   14.88    2.95
   0  -3  21   11.58    2.10
   0   3  21   13.65    2.99
   1  -3  21   -0.74    1.80
   1   3  21    2.48    2.27
   2   3  21    3.05    2.46
   2  -3  21    4.41    2.11
   3   3  21    3.00    2.59
   3  -3  21    2.17    2.33
   3  -3  21    1.57    2.21
   4  -3  21   -1.42    2.26
   4   3  21   -2.05    2.18
   4  -3  21    4.12    2.63
   5   3  21    5.58    3.35
   5  -3  21    3.59    2.62
   6   3  21    6.53    3.39
   6  -3  21    4.60    2.79
  -7   4  21    2.69    2.81
  -6   4  21   10.18    3.07
  -5   4  21    5.25    2.67
  -4   4  21   -1.36    1.97
  -3   4  21   -1.22    2.21
  -2   4  21   -0.77    2.14
  -1   4  21   10.78    2.90
  -1  -4  21    6.18    1.80
   0   4  21   -2.27    2.14
   0  -4  21    1.39    1.64
   1   4  21    1.40    2.48
   1  -4  21    2.86    2.04
   2  -4  21   -0.32    2.15
   2  -4  21   -1.24    2.03
   2   4  21   -1.57    2.41
   3  -4  21   -0.51    2.05
   3   4  21    3.89    2.84
   3  -4  21    3.03    2.54
   4  -4  21    6.14    2.97
   4   4  21    9.69    3.44
   4  -4  21    7.78    3.22
   5   4  21    1.00    2.99
   5  -4  21    3.84    2.88
   6   4  21    3.35    3.49
  -5   5  21   -0.64    2.70
  -4   5  21    2.87    2.63
  -3   5  21    3.37    2.71
  -3  -5  21    1.77    1.43
  -2  -5  21    0.36    1.60
  -2   5  21   -1.67    2.24
  -1  -5  21    1.36    1.82
  -1   5  21    0.72    2.50
   0   5  21   -0.76    2.16
   0  -5  21   -0.43    1.90
   1   5  21   -1.42    2.30
   1  -5  21   -0.53    2.03
   1  -5  21    0.31    1.98
   2   5  21    2.74    2.84
   2  -5  21   -1.15    2.23
   2  -5  21    1.83    2.53
   3  -5  21   -0.24    2.66
   3   5  21   -0.78    2.62
   3  -5  21    0.81    2.53
   4   5  21   -0.57    2.58
   5   5  21   -0.15    3.05
  -4  -6  21    2.51    1.89
  -4   6  21   -0.74    2.70
  -3  -6  21    5.93    2.12
  -3   6  21    3.15    2.95
  -2  -6  21   -2.39    1.90
  -2   6  21    1.94    2.69
  -1  -6  21    0.11    2.23
  -1   6  21    2.45    2.83
  -1  -6  21   -0.03    1.20
   0  -6  21   -0.59    1.37
   0  -6  21   -1.60    2.22
   0   6  21   -1.25    2.60
   0  -6  21    0.13    2.22
   1  -6  21    4.46    2.77
   1  -6  21   -2.13    2.28
   1   6  21    1.42    2.90
   1  -6  21    1.94    1.63
   2  -6  21   -3.55    1.53
   2   6  21   -1.03    2.74
   2  -6  21    1.26    2.65
   3  -6  21    1.25    2.21
   3   6  21    2.12    3.11
  -7   0  22   -0.37    1.52
  -6   0  22    4.93    1.43
  -3   0  22   -0.33    1.17
  -2   0  22   -0.96    1.30
  -1   0  22    5.77    1.77
   0   0  22    2.14    1.77
   1   0  22    8.42    2.24
   1   0  22    7.32    2.17
   2   0  22   -1.82    1.92
   2   0  22    0.85    2.07
   3   0  22    3.64    2.34
   4   0  22   14.43    3.47
  -7   1  22    0.08    1.81
  -6   1  22    6.56    1.99
  -5   1  22    3.58    1.71
  -4   1  22    2.37    1.52
  -3   1  22   -0.78    1.45
  -2   1  22   -0.14    1.50
  -1  -1  22    1.28    1.39
  -1   1  22    2.52    1.87
  -1  -1  22    0.53    1.39
   0  -1  22   -0.26    1.45
   0   1  22    0.82    1.81
   0  -1  22    1.23    1.53
   1   1  22   -0.62    1.83
   1  -1  22    0.44    1.61
   2   1  22   12.87    2.84
   2  -1  22    7.83    2.43
   3   1  22   -0.19    2.13
   3   1  22    1.34    2.23
   3  -1  22   -0.51    2.01
   4   1  22   -0.70    2.16
   4  -1  22    1.69    2.51
   5   1  22   -0.63    2.50
  -7   2  22    2.29    2.26
  -6   2  22    3.32    2.28
  -5   2  22    2.92    2.07
  -4   2  22    2.08    1.95
  -3   2  22   68.35    4.54
  -2   2  22    6.61    2.30
  -1  -2  22   78.77    3.62
  -1  -2  22   84.55    3.74
  -1   2  22   77.38    5.12
   0  -2  22   27.16    2.68
   0   2  22   29.09    3.48
   1  -2  22    0.88    1.73
   1   2  22    4.05    2.22
   2   2  22   -3.44    1.91
   2  -2  22   -0.03    1.85
   3  -2  22    1.90    2.36
   3   2  22   -1.56    2.30
   4  -2  22   -0.47    2.28
   4   2  22    6.83    2.92
   5  -2  22    9.36    3.21
   5   2  22    1.98    2.97
   6   2  22    3.46    3.04
   6  -2  22   -0.82    2.42
  -6   3  22    9.59    2.83
  -5   3  22   16.37    2.98
  -4   3  22   -0.57    2.09
  -3   3  22    5.10    2.38
  -2   3  22    0.96    2.16
  -1   3  22   11.35    2.86
  -1  -3  22    9.08    1.73
   0  -3  22    3.19    1.71
   0   3  22    2.49    2.25
   1   3  22   -0.59    2.24
   1  -3  22    1.51    2.02
   2   3  22   27.16    4.07
   2  -3  22   18.77    3.16
   3  -3  22    4.14    2.68
   3   3  22    2.22    2.49
   3  -3  22   -0.38    2.30
   4   3  22    0.00    2.77
   4  -3  22   -1.54    2.43
   4  -3  22   -0.29    2.36
   5   3  22    2.32    2.93
   5  -3  22    0.23    2.40
  -5   4  22    6.41    2.87
  -4   4  22    1.08    2.44
  -3   4  22   -0.09    2.28
  -2   4  22    1.27    2.48
  -1   4  22   17.31    3.38
  -1  -4  22   20.84    2.36
   0   4  22    4.63    2.65
   0  -4  22    3.04    1.88
   1  -4  22    8.14    2.41
   1   4  22   13.58    3.44
   2  -4  22    2.13    2.46
   2   4  22   -0.27    2.55
   2  -4  22   -0.81    2.17
   3   4  22   -0.27    2.78
   3  -4  22    0.76    2.49
   3  -4  22   -5.31    1.68
   4  -4  22    9.54    3.57
   4   4  22   11.08    3.62
   5   4  22    3.51    3.23
  -4   5  22    1.16    2.97
  -3   5  22    6.00    2.98
  -2  -5  22    1.20    1.57
  -2   5  22   -1.11    2.54
  -1  -5  22    2.14    1.88
  -1   5  22    0.83    2.72
   0  -5  22    5.55    2.33
   0   5  22    0.57    2.60
   1   5  22    2.03    2.85
   1  -5  22   -1.32    2.10
   2   5  22    1.52    2.77
   2  -5  22   -2.61    2.20
   3  -5  22    1.34    2.68
   3   5  22    0.28    3.02
  -2   6  22   -0.12    2.86
  -2  -6  22    2.43    2.08
  -1   6  22    4.06    3.22
  -1  -6  22   -0.92    2.13
   0   6  22   13.02    3.91
   0  -6  22    3.86    2.70
   1  -6  22    0.87    1.66
   1  -6  22   -2.61    2.45
   1   6  22    1.68    3.11
  -3   0  23    0.19    1.18
  -2   0  23    0.65    1.41
  -1   0  23    1.37    1.60
   0   0  23    1.44    1.78
   0   0  23    0.75    1.75
   1   0  23   -0.39    1.88
   1   0  23   -0.02    1.70
   2   0  23   -0.56    1.82
   2   0  23   -1.15    1.99
   3   0  23   -0.11    2.33
  -6   1  23    2.59    1.71
  -5   1  23   -1.81    1.57
  -4   1  23   -0.98    1.47
  -3   1  23    1.98    1.69
  -2   1  23    1.11    1.63
  -1  -1  23   26.88    2.45
  -1   1  23   30.94    3.18
  -1  -1  23   25.92    2.46
   0  -1  23   22.30    2.58
   0   1  23   22.21    3.03
   0  -1  23   25.80    2.73
   1   1  23    1.18    2.03
   1  -1  23    0.24    1.78
   2  -1  23    3.26    2.13
   2   1  23    6.01    2.60
   3   1  23   -2.05    2.17
   3   1  23    2.30    2.51
   3  -1  23   -1.34    1.99
   4   1  23    2.33    2.57
   5   1  23   -0.24    2.72
  -6   2  23   -3.28    1.96
  -5   2  23    4.05    2.08
  -4   2  23    3.42    2.12
  -3   2  23    0.13    1.92
  -2   2  23    0.11    1.87
  -1  -2  23   -1.00    1.23
  -1   2  23    1.10    2.06
  -1  -2  23   -2.38    1.31
   0  -2  23    4.40    1.91
   0   2  23    4.81    2.37
   1   2  23   -2.10    2.15
   1  -2  23   -1.46    1.65
   2  -2  23    2.94    2.17
   2   2  23    0.95    2.43
   3   2  23   -0.06    2.27
   3  -2  23   -0.88    2.19
   4   2  23    0.23    2.43
   5   2  23    0.68    2.70
  -5   3  23   -0.84    2.12
  -4   3  23    2.43    2.18
  -3   3  23    3.74    2.48
  -2   3  23    0.82    2.17
  -1   3  23   52.62    4.68
  -1  -3  23   53.76    3.16
   0   3  23   11.90    3.00
   0  -3  23    9.77    2.18
   1  -3  23   12.09    2.51
   1   3  23   10.94    3.14
   2  -3  23   -0.28    2.22
   2   3  23    1.17    2.50
   3  -3  23    3.40    2.57
   3   3  23    5.00    2.93
   4   3  23    3.76    3.11
   4  -3  23    2.00    2.81
  -4   4  23    1.12    2.37
  -3   4  23   -0.22    2.41
  -2   4  23    1.35    2.48
  -1   4  23   -1.03    2.26
  -1  -4  23   11.11    2.02
   0   4  23   -1.18    2.32
   0  -4  23   -2.40    1.61
   1  -4  23    0.11    2.01
   1   4  23    2.91    2.82
   2   4  23   12.45    3.60
   2  -4  23   14.93    3.15
   3  -4  23    3.28    2.83
   3   4  23    0.85    2.77
  -2   5  23    1.70    2.77
  -1  -5  23   -0.13    1.89
  -1   5  23    0.01    2.61
   0  -5  23    0.20    2.23
   0   5  23    0.04    2.71
   1  -5  23    2.17    2.40
   1   5  23    2.30    2.99
  -2   0  24    3.27    1.61
  -1   0  24   24.14    2.68
  -1   0  24   24.07    2.72
   0   0  24    7.56    2.19
   0   0  24    8.78    2.22
   1   0  24    8.06    2.52
   1   0  24   12.02    2.80
   2   0  24    0.76    2.15
   2   0  24    1.11    2.22
   3   0  24    0.37    2.51
   3   0  24    1.89    2.41
  -5   1  24    0.20    1.71
  -4   1  24   10.41    2.12
  -3   1  24    1.32    1.67
  -2   1  24   -0.02    1.64
  -1  -1  24    2.74    1.64
  -1  -1  24    5.39    1.72
  -1   1  24    3.12    1.99
   0   1  24    1.20    1.97
   0  -1  24   -0.41    1.65
   0  -1  24   -1.65    1.56
   1   1  24    2.27    2.22
   1  -1  24   -0.67    1.92
   1  -1  24   -0.67    1.79
   2  -1  24   -1.48    2.19
   2   1  24    2.03    2.34
   2   1  24    1.21    2.52
   3   1  24    1.83    2.58
   3  -1  24   -0.43    2.38
   4   1  24   -0.99    2.60
  -4   2  24    3.10    2.09
  -3   2  24    1.38    1.95
  -2   2  24    6.48    2.32
  -1  -2  24    1.32    1.36
  -1   2  24   -0.16    2.08
  -1  -2  24    0.06    1.36
   0  -2  24    1.73    1.80
   0   2  24    3.33    2.39
   1   2  24   15.78    3.21
   1  -2  24   11.17    2.66
   2   2  24    3.81    2.53
   2  -2  24    0.79    2.23
   3   2  24    1.25    2.70
   3  -2  24    1.13    2.43
  -4   3  24    5.16    2.44
  -3   3  24    4.08    2.47
  -2   3  24    0.02    2.30
  -1   3  24   -1.62    2.15
   0   3  24    5.71    2.66
   0  -3  24    2.39    1.84
   1   3  24    5.72    2.96
   1  -3  24    9.69    2.63
   2  -3  24   -0.73    2.46
   2   3  24    0.11    2.63
   3  -3  24    0.79    2.78
   3   3  24    3.79    2.86
  -2   4  24    5.36    2.89
  -1  -4  24    8.66    1.89
  -1   4  24    6.50    3.18
   0  -4  24    8.54    2.21
   0   4  24    5.68    3.22
   1  -4  24    4.47    2.44
   1   4  24    2.33    3.06
  -2   0  25    1.09    1.48
  -2   0  25   -0.93    1.44
  -1   0  25    2.43    1.75
  -1   0  25   -1.49    1.58
   0   0  25   -1.12    1.70
   0   0  25   -3.08    1.89
   1   0  25    1.29    2.15
   1   0  25    1.49    2.24
   2   0  25    2.37    2.59
   2   0  25    0.13    2.18
  -3   1  25   -2.34    1.62
  -2   1  25    2.79    1.87
  -1  -1  25   20.31    2.28
  -1   1  25   14.24    2.72
  -1  -1  25   22.40    2.36
   0  -1  25   14.52    2.44
   0   1  25   14.18    2.88
   0  -1  25   17.45    2.66
   1  -1  25   13.50    2.85
   1   1  25   14.47    3.11
   1  -1  25   12.73    2.64
   2  -1  25   -0.22    2.18
   2  -1  25   -0.39    2.41
   2   1  25    0.56    2.48
   2   1  25    1.31    2.40
  -2   2  25    3.58    2.34
  -1   2  25    4.50    2.47
   0  -2  25   -0.12    1.86
   0   2  25   -0.98    2.11
   0  -2  25    0.52    1.67
   1   2  25   -0.94    2.25
   1  -2  25   -2.23    2.08
   0   0   0    0.00    0.00
;
_shelx_hkl_checksum     56925
_shelx_res_file
;
TITL new in P2(1)/c
CELL 0.71073  11.1358   9.4756  20.4541  90.000  92.271  90.000
ZERR   4.00   0.0007   0.0005   0.0011   0.000   0.002   0.000
LATT 1
SYMM -X, 0.5+Y, 0.5-Z
SFAC C  H  N  O
UNIT 92  116  4  20
OMIT -3 50
L.S. 8
ACTA
BOND $H
FMAP 2
PLAN 5
HTAB
CONF
SIZE 0.25 0.20 0.15
TEMP 25
WGHT    0.040500    0.954700
FVAR       0.46780
C1    1    0.543200    0.495226    0.147284    11.00000    0.03165    0.04304 =
         0.03976   -0.00028    0.00561   -0.00143
AFIX  13
H1    2    0.544540    0.391819    0.146832    11.00000   -1.20000
AFIX   0
C2    1    0.590480    0.548504    0.215150    11.00000    0.03428    0.05648 =
         0.04103    0.00111    0.00116   -0.00445
AFIX  13
H2    2    0.587599    0.651868    0.214684    11.00000   -1.20000
AFIX   0
C3    1    0.503463    0.497112    0.264720    11.00000    0.04253    0.05602 =
         0.03554   -0.00536    0.00069   -0.00513
C4    1    0.375081    0.543446    0.252946    11.00000    0.03963    0.06009 =
         0.04049   -0.00167    0.00862    0.00244
AFIX  13
H4    2    0.373710    0.646855    0.252596    11.00000   -1.20000
AFIX   0
C5    1    0.334165    0.491622    0.183977    11.00000    0.03249    0.04912 =
         0.04277   -0.00201    0.00646   -0.00051
AFIX  13
H5    2    0.334330    0.388207    0.183366    11.00000   -1.20000
AFIX   0
C6    1    0.616436    0.550383    0.092015    11.00000    0.02927    0.04365 =
         0.03780   -0.00194    0.00202   -0.00017
C7    1    0.602150    0.689525    0.072049    11.00000    0.04785    0.04690 =
         0.04415   -0.00265    0.00806    0.00441
AFIX  43
H7    2    0.551351    0.748444    0.094587    11.00000   -1.20000
AFIX   0
C8    1    0.661972    0.742550    0.019238    11.00000    0.06213    0.04598 =
         0.04517    0.00158    0.00624   -0.00507
C9    1    0.739714    0.658126   -0.013187    11.00000    0.05864    0.06178 =
         0.03641    0.00124    0.01062   -0.01226
AFIX  43
H9    2    0.780684    0.693578   -0.048370    11.00000   -1.20000
AFIX   0
C10   1    0.756955    0.520007    0.006645    11.00000    0.04353    0.06362 =
         0.04216   -0.00596    0.01217    0.00387
AFIX  43
H10   2    0.810635    0.463102   -0.014991    11.00000   -1.20000
AFIX   0
C11   1    0.695292    0.465300    0.058332    11.00000    0.03773    0.04611 =
         0.03744   -0.00051    0.00284    0.00301
C12   1    0.645725    0.922529   -0.061782    11.00000    0.19077    0.07729 =
         0.06509    0.02320    0.00091    0.00311
AFIX 137
H12A  2    0.728465    0.932375   -0.072489    11.00000   -1.50000
H12B  2    0.605279    1.011230   -0.068150    11.00000   -1.50000
H12C  2    0.608016    0.852456   -0.089581    11.00000   -1.50000
AFIX   0
C13   1    0.741934    0.227344    0.034076    11.00000    0.21204    0.05902 =
         0.07511   -0.00180    0.03400    0.04073
AFIX 137
H13A  2    0.691260    0.236207   -0.004780    11.00000   -1.50000
H13B  2    0.732857    0.134739    0.052265    11.00000   -1.50000
H13C  2    0.824200    0.241602    0.023343    11.00000   -1.50000
AFIX   0
C14   1    0.718652    0.504669    0.231577    11.00000    0.03978    0.11050 =
         0.05466    0.00930   -0.00198   -0.00707
AFIX 137
H14A  2    0.739002    0.528152    0.276309    11.00000   -1.50000
H14B  2    0.771759    0.553310    0.203390    11.00000   -1.50000
H14C  2    0.726601    0.404703    0.225464    11.00000   -1.50000
AFIX   0
C15   1    0.292125    0.493300    0.305738    11.00000    0.05045    0.11750 =
         0.05002    0.00623    0.01810    0.00731
AFIX 137
H15A  2    0.284732    0.392438    0.303731    11.00000   -1.50000
H15B  2    0.214314    0.535540    0.298755    11.00000   -1.50000
H15C  2    0.325093    0.520344    0.347974    11.00000   -1.50000
AFIX   0
C16   1    0.209987    0.544286    0.163863    11.00000    0.03247    0.05485 =
         0.04074   -0.00231    0.00785    0.00189
C17   1    0.109691    0.455249    0.160770    11.00000    0.03260    0.06109 =
         0.05303   -0.00082    0.00866    0.00225
C18   1    0.000110    0.506852    0.138309    11.00000    0.03382    0.07360 =
         0.07117    0.00048    0.00486   -0.00391
AFIX  43
H18   2   -0.065783    0.446569    0.135316    11.00000   -1.20000
AFIX   0
C19   1   -0.013787    0.645920    0.120204    11.00000    0.03510    0.08322 =
         0.06480    0.00236    0.00219    0.01206
AFIX  43
H19   2   -0.088581    0.679406    0.105508    11.00000   -1.20000
AFIX   0
C20   1    0.083502    0.734878    0.123984    11.00000    0.04735    0.05788 =
         0.05562    0.00185    0.00865    0.01220
C21   1    0.194906    0.683887    0.145926    11.00000    0.03676    0.05843 =
         0.04940   -0.00269    0.00850    0.00134
AFIX  43
H21   2    0.260427    0.744763    0.148583    11.00000   -1.20000
AFIX   0
C22   1    0.027638    0.238195    0.195994    11.00000    0.06485    0.09760 =
         0.16520    0.05083    0.00204   -0.02426
AFIX 137
H22A  2   -0.015010    0.288085    0.228695    11.00000   -1.50000
H22B  2    0.053574    0.148373    0.213054    11.00000   -1.50000
H22C  2   -0.024396    0.224018    0.158014    11.00000   -1.50000
AFIX   0
C23   1   -0.029580    0.929209    0.081394    11.00000    0.09551    0.10186 =
         0.12843    0.02960    0.01200    0.04271
AFIX 137
H23A  2   -0.053931    0.877220    0.042825    11.00000   -1.50000
H23B  2   -0.020032    1.026966    0.070422    11.00000   -1.50000
H23C  2   -0.089748    0.920093    0.113467    11.00000   -1.50000
AFIX   0
N1    3    0.419291    0.544063    0.136742    11.00000    0.02932    0.06151 =
         0.03471   -0.00224    0.00313    0.00100
O1    4    0.639097    0.881379    0.003072    11.00000    0.14321    0.05018 =
         0.06275    0.01444    0.02319    0.00130
O2    4    0.709184    0.328423    0.079752    11.00000    0.08185    0.05032 =
         0.05224    0.00432    0.02091    0.02167
O3    4    0.534080    0.417890    0.308990    11.00000    0.05443    0.09579 =
         0.04989    0.02312    0.00196    0.00081
O4    4    0.127911    0.317120    0.178808    11.00000    0.04204    0.06047 =
         0.10311    0.01323    0.00860   -0.00777
O5    4    0.080130    0.875571    0.106954    11.00000    0.06596    0.06799 =
         0.10324    0.01278    0.00441    0.02056
H1N   2    0.391822    0.522344    0.095601    11.00000    0.05382
HKLF 4
REM  new in P2(1)/c
REM R1 =  0.0459 for    2262 Fo > 4sig(Fo)  and  0.0819 for all    3536 data
REM    272 parameters refined using      0 restraints
END
WGHT      0.0517      0.5462
REM No hydrogen bonds found for HTAB generation
REM Highest difference peak  0.169,  deepest hole -0.184,  1-sigma level  0.034
Q1    1   0.1540  0.9648  0.1031  11.00000  0.05    0.17
Q2    1   0.6503  0.2369  0.0466  11.00000  0.05    0.15
Q3    1   0.1859  0.5032  0.2902  11.00000  0.05    0.14
Q4    1  -0.0522  0.9601  0.1472  11.00000  0.05    0.12
Q5    1   0.6078  0.4968  0.0601  11.00000  0.05    0.12
;
_shelx_res_checksum     5962
_shelxl_version_number         .2013
