# Supplementary material for: Crystal structure of 2,6-bis­(2,5-di­meth­oxy­phen­yl)-3,5-di­methyl­piperidin-4-one
Source: Acta Crystallogr Sect E Struct Rep Online. 2014 Oct 15;70(Pt 11):o1160. doi: 10.1107/S1600536814022041 (PMC4257243; doi:10.1107/S1600536814022041)
Supplement: Supplementary file 2 [file e-70-o1160-Isup2.hkl]

#
# h,k,l, Fc-squared, Fo-squared, sigma(Fo-squared), status flag
#
data_I
_shelx_title ' new in P2(1)/c'
_shelx_refln_list_code          4
_shelx_F_calc_maximum      219.72
_exptl_crystal_F_000       856.00
_reflns_d_resolution_high  0.8409

loop_
 _space_group_symop_operation_xyz
 'x, y, z'
 '-x, y+1/2, -z+1/2'
 '-x, -y, -z'
 'x, -y-1/2, z-1/2'

_cell_length_a    11.1358
_cell_length_b     9.4756
_cell_length_c    20.4541
_cell_angle_alpha  90.000
_cell_angle_beta   92.271
_cell_angle_gamma  90.000

_shelx_F_squared_multiplier     1.000

loop_
 _refln_index_h
 _refln_index_k
 _refln_index_l
 _refln_F_squared_calc
 _refln_F_squared_meas
 _refln_F_squared_sigma
 _refln_observed_status
   2   0   0         59.67         59.24         2.94 o
   3   0   0      16276.02      14998.24       145.91 o
   4   0   0        294.72        269.85         6.77 o
   5   0   0         47.31         31.69         3.85 o
   6   0   0        245.35        287.30        14.56 o
   7   0   0        182.14        151.39         7.98 o
   8   0   0        250.23        250.68        18.00 o
   9   0   0         44.04         55.11        11.65 o
  10   0   0        681.60        664.64        33.91 o
   1   1   0         53.38         48.76         3.32 o
   2   1   0       1968.13       1741.89        23.37 o
   3   1   0       2662.12       2581.38        26.22 o
   4   1   0         72.08         86.05         4.51 o
   5   1   0       1275.69       1305.21        15.58 o
   6   1   0        266.20        235.95         6.84 o
   7   1   0        160.18        145.81         6.19 o
   8   1   0        332.33        307.76        10.12 o
   9   1   0        728.89        682.41        18.84 o
  10   1   0        367.03        384.13        15.52 o
   0   2   0      20976.78      19319.56       257.19 o
   1   2   0      13462.79      12430.28       297.66 o
   2   2   0        356.86        354.33        10.72 o
   3   2   0        229.63        190.96         4.90 o
   4   2   0        448.01        424.43         8.38 o
   5   2   0         50.61         71.60         4.18 o
   6   2   0          0.05          3.47         2.50 o
   7   2   0         43.35         59.11         4.62 o
   8   2   0         45.74         44.98         5.13 o
   9   2   0          9.99          7.51         3.90 o
  10   2   0        136.81        137.16         8.66 o
  11   2   0          0.02         -8.23         9.73 o
   1   3   0        531.95        503.70         8.67 o
   2   3   0          9.68          6.54         1.98 o
   3   3   0        212.87        172.54         9.42 o
   4   3   0        708.95        724.30        13.58 o
   5   3   0         98.69        114.44         4.71 o
   6   3   0        224.72        204.23         7.19 o
   7   3   0        392.10        430.43        10.85 o
   8   3   0         59.95         48.14         4.84 o
   9   3   0          0.09          1.78         5.27 o
  10   3   0          2.03          6.71         6.59 o
  11   3   0          0.00         13.53        11.38 o
   0   4   0       5880.40       6039.42       102.84 o
   1   4   0        595.51        592.95        14.96 o
   2   4   0        155.03        136.33         5.15 o
   3   4   0        114.65        114.76         3.81 o
   4   4   0        471.45        465.23        10.19 o
   5   4   0          5.21          4.08         3.18 o
   6   4   0        124.02        141.87         7.38 o
   7   4   0         42.92         46.65         5.50 o
   8   4   0          1.69          0.01         9.33 o
   9   4   0         46.71         43.18         7.50 o
  10   4   0         59.35         62.18        11.04 o
   1   5   0         47.52         58.33         3.34 o
   2   5   0          0.88         -0.51         1.96 o
   3   5   0          1.33          1.85         1.70 o
   4   5   0        395.23        369.68         9.44 o
   5   5   0         50.83         45.49         4.96 o
   6   5   0         25.22         29.57         3.85 o
   7   5   0          0.85         -1.61         4.20 o
   8   5   0         10.59         13.21         7.53 o
   9   5   0          0.47         -6.07         7.86 o
   0   6   0        844.24        910.56        18.31 o
   1   6   0          5.11          2.64         1.82 o
   2   6   0        325.56        304.11         8.29 o
   3   6   0          1.57          0.09         2.03 o
   4   6   0        392.43        352.07         9.25 o
   5   6   0         76.94         83.48         5.43 o
   6   6   0         29.43         33.54         4.44 o
   7   6   0        261.77        264.53        13.02 o
   8   6   0         31.56         26.65         5.85 o
   9   6   0          3.05         11.79        11.42 o
   1   7   0         31.89         27.64         3.41 o
   2   7   0        568.47        488.36        20.70 o
   3   7   0        233.96        218.94         9.81 o
   4   7   0          6.78          8.79         3.43 o
   5   7   0         35.95         45.95         7.30 o
   6   7   0         79.90         82.21         7.30 o
   7   7   0        545.11        523.56        18.13 o
   8   7   0          0.07          7.45        11.06 o
   0   8   0          6.66         27.51         5.36 o
   1   8   0          5.96          4.45         3.10 o
   2   8   0         49.42         49.18         5.33 o
   3   8   0         76.24         79.14         5.69 o
   4   8   0        206.35        203.61         9.32 o
   5   8   0        186.36        183.42        20.61 o
   6   8   0         67.95         81.16         8.52 o
   7   8   0         54.67         52.82        15.67 o
   1   9   0          0.39          3.98         6.76 o
   2   9   0         13.01          2.79         8.39 o
   3   9   0         54.39         48.99         8.00 o
   5   9   0          2.00          5.71        11.29 o
   6   9   0          0.47         -3.24         9.96 o
   2  10   0         13.36          3.84         7.68 o
 -11   1   1         11.84         16.77        12.89 o
 -10   1   1        672.81        760.96        21.31 o
  -9   1   1          5.71          7.62         4.27 o
  -8   1   1          0.39          1.63         2.99 o
  -7   1   1        161.89        184.32         8.27 o
  -6   1   1         64.32         55.38         6.10 o
  -5   1   1        754.95        786.46        11.86 o
  -4   1   1       1068.08        992.25        13.19 o
  -3   1   1        652.58        649.94         9.18 o
  -2   1   1         42.82         53.60         2.61 o
  -1   1   1         91.03         93.44         2.18 o
   0   1   1       8582.95       8243.37        83.06 o
   1   1   1       2122.94       1930.93        20.40 o
   2   1   1       5735.14       5195.47       186.56 o
   3   1   1         62.24         92.87         5.41 o
   4   1   1         55.49         38.66         2.87 o
   5   1   1       4760.10       5207.79        47.75 o
   6   1   1       1305.31       1504.58        18.29 o
   7   1   1        963.43        993.63        14.87 o
   8   1   1        171.49        184.70        11.73 o
   9   1   1        229.44        263.40        15.16 o
  10   1   1         45.70         47.65         8.56 o
 -12   2   1          4.49          9.09        13.25 o
 -11   2   1          3.44         11.79        13.43 o
 -10   2   1         49.75         63.77         6.76 o
  -9   2   1          9.40         12.48         4.13 o
  -8   2   1          9.36          9.37         3.73 o
  -7   2   1        682.53        756.91        15.32 o
  -6   2   1         88.41         91.50         5.40 o
  -5   2   1       7441.09       7583.36        71.61 o
  -4   2   1        205.03        185.35         5.58 o
  -3   2   1       1917.66       1899.72        20.26 o
  -2   2   1        960.10        909.83         9.74 o
  -1   2   1       1593.20       1628.40        15.22 o
   0   2   1          0.25         -1.68         1.12 o
   1   2   1        183.52        195.93         7.45 o
   2   2   1       2615.26       2538.58        56.02 o
   3   2   1        107.47        120.32         4.38 o
   4   2   1          0.09          4.46         2.35 o
   5   2   1       2678.63       2860.97        35.24 o
   6   2   1         19.70         20.23         3.20 o
   7   2   1        266.71        276.77         8.76 o
   8   2   1          3.71          4.31         3.36 o
   9   2   1        229.69        217.66        10.29 o
  10   2   1        115.87        120.57         8.33 o
  11   2   1          3.89          0.87         9.64 o
 -11   3   1          8.68         16.40        13.57 o
 -10   3   1          7.31          2.75         9.18 o
  -9   3   1          8.66          8.03         5.17 o
  -8   3   1         25.27         27.24         4.04 o
  -7   3   1        129.33        121.29         7.55 o
  -6   3   1        117.39        127.12         6.52 o
  -5   3   1         24.67         24.15         2.56 o
  -4   3   1        276.17        356.66         7.13 o
  -3   3   1        208.37        203.78         5.91 o
  -2   3   1         33.21         44.80         2.34 o
  -1   3   1         27.37         29.62         2.50 o
   0   3   1        477.00        423.26         9.07 o
   1   3   1        636.56        657.99        10.38 o
   2   3   1       1376.75       1246.88        25.07 o
   3   3   1          3.73          1.77         1.74 o
   4   3   1       1576.27       1640.43        23.40 o
   5   3   1         35.51         34.44         4.06 o
   6   3   1        552.35        621.97        12.46 o
   7   3   1        198.18        222.36        11.32 o
   8   3   1         10.81         21.86         5.30 o
   9   3   1        210.00        205.27         8.92 o
  10   3   1        100.12        116.05        12.48 o
 -11   4   1         35.68          0.50        12.52 o
 -10   4   1         41.65         27.83        13.43 o
  -9   4   1         20.85         22.78         6.62 o
  -8   4   1          0.02          0.58         2.39 o
  -7   4   1         62.82         66.33         7.03 o
  -6   4   1        182.77        213.89        14.19 o
  -5   4   1        254.48        252.21         8.79 o
  -4   4   1        718.49        726.92        12.92 o
  -3   4   1          0.01         -1.05         1.60 o
  -2   4   1        120.43        118.52         3.86 o
  -1   4   1       1499.06       1508.23        16.04 o
   0   4   1        166.06        166.68         6.10 o
   1   4   1          0.38         -1.96         1.30 o
   2   4   1       1219.80       1224.44        15.80 o
   3   4   1        194.98        176.82         4.13 o
   4   4   1        551.72        530.73         9.89 o
   5   4   1        384.22        424.07         9.28 o
   6   4   1         86.51        102.13         6.53 o
   7   4   1         72.32         71.47         6.38 o
   8   4   1        278.77        248.83        12.16 o
   9   4   1         23.65         24.85         7.76 o
  10   4   1        100.02         97.49        12.63 o
 -10   5   1         44.17         36.69        15.95 o
  -9   5   1          7.34         10.29         8.54 o
  -8   5   1        101.75         83.26        10.60 o
  -7   5   1          1.40         -2.69         7.03 o
  -6   5   1          8.68          5.31         5.55 o
  -5   5   1        164.37        163.52         6.29 o
  -4   5   1        120.59        120.14         4.96 o
  -3   5   1        620.62        643.20         9.80 o
  -2   5   1        150.03        150.19         4.71 o
  -1   5   1        142.02        147.93         5.98 o
   0   5   1       6355.59       6674.07        61.74 o
   1   5   1        731.96        729.65        10.52 o
   2   5   1        306.27        351.93        10.17 o
   3   5   1         22.13         23.37         2.37 o
   4   5   1         78.32         76.25         4.16 o
   5   5   1        101.56         91.66         5.19 o
   6   5   1          0.63          0.53         2.76 o
   7   5   1          2.03         -2.97         3.45 o
   8   5   1         84.16         85.59         7.25 o
   9   5   1         32.78         18.83        15.35 o
  -8   6   1         18.89         21.67         8.37 o
  -7   6   1        557.37        547.02        15.97 o
  -6   6   1        143.12        131.48         7.17 o
  -5   6   1         90.25        101.31         5.41 o
  -4   6   1        138.15        143.97         5.06 o
  -3   6   1         57.82         63.20         4.73 o
  -2   6   1        280.76        259.59         8.99 o
  -1   6   1         60.89         67.08         4.11 o
   0   6   1        650.34        644.21        11.20 o
   1   6   1        399.99        424.99         9.74 o
   2   6   1        306.99        375.53         9.31 o
   3   6   1          0.14          0.31         2.33 o
   4   6   1          0.59          1.88         2.03 o
   5   6   1       1232.41       1262.45        19.33 o
   6   6   1        360.87        319.56        10.07 o
   7   6   1         14.59         29.04         5.34 o
   8   6   1         22.22         15.55         7.17 o
   9   6   1        340.25        340.57        27.97 o
  -8   7   1         28.09         26.23        13.62 o
  -7   7   1         99.53        113.70        15.22 o
  -6   7   1         35.65         42.17        16.57 o
  -5   7   1         88.63        103.87         6.68 o
  -4   7   1        543.06        492.37        16.99 o
  -3   7   1          9.14          8.81         3.10 o
  -2   7   1        277.27        285.25         8.29 o
  -1   7   1          0.06         -2.00         2.61 o
   0   7   1         58.11         57.33         4.81 o
   1   7   1         15.83         20.02         3.19 o
   2   7   1         92.72         99.39         5.79 o
   3   7   1         26.60         27.40         3.39 o
   4   7   1        430.90        443.75        10.12 o
   5   7   1         69.67         81.43         5.47 o
   6   7   1          4.49          6.34         4.72 o
   7   7   1         55.25         55.15        13.46 o
   8   7   1         21.82         48.35        15.49 o
  -7   8   1         36.57         33.27        14.21 o
  -6   8   1         50.36         58.35        15.22 o
  -5   8   1        249.51        247.07        12.65 o
  -4   8   1          0.45         -5.59         3.73 o
  -3   8   1         29.23          9.59         6.58 o
  -2   8   1         86.12        113.00         6.70 o
  -1   8   1         94.56        101.34         6.35 o
   0   8   1         19.68         23.94         4.37 o
   1   8   1         33.70         48.95         4.42 o
   2   8   1          0.01          4.24         3.75 o
   3   8   1         67.10         77.41         5.61 o
   4   8   1          6.75          5.71         8.07 o
   5   8   1        185.75        177.39        11.73 o
   6   8   1         71.07         99.39        18.23 o
   7   8   1         29.61         21.20         9.23 o
  -5   9   1          8.19         19.28        12.75 o
  -3   9   1         40.56         51.32         8.36 o
  -2   9   1          0.08          4.36         4.60 o
  -1   9   1          6.17          5.07         6.90 o
   0   9   1        239.88        230.53        11.31 o
   1   9   1         18.84         18.98        11.72 o
   2   9   1        274.88        243.37        16.45 o
   3   9   1          0.30          0.73         5.16 o
   5   9   1          8.84         24.36        13.48 o
   6   9   1         19.02         25.18        14.12 o
  -2  10   1         12.86         19.51         8.45 o
  -1  10   1         18.68         -2.38         8.27 o
   2  10   1          2.81         -5.89         7.13 o
   5  10   1          3.55         -9.46        13.53 o
 -10   0   2          2.12          2.60         8.18 o
  -9   0   2        150.08        135.91        11.11 o
  -8   0   2       1622.08       1455.25        37.63 o
  -7   0   2        458.51        385.27        45.31 o
  -6   0   2        101.09         75.70         8.54 o
  -5   0   2         16.28         22.07         4.32 o
  -4   0   2       1096.51        998.45        16.58 o
  -3   0   2      17043.36      16351.98       158.55 o
  -2   0   2        226.68        370.03         5.78 o
  -1   0   2       1137.09       1023.48        44.34 o
   1   0   2        235.38        259.61        10.28 o
   2   0   2      42610.10      39771.20       543.41 o
   3   0   2        306.66        269.48         7.12 o
   4   0   2        299.41        304.96        10.37 o
   5   0   2        517.64        575.53        32.08 o
   6   0   2        343.74        390.15        14.38 o
   7   0   2          0.20         -2.39         3.83 o
   8   0   2       1163.67       1246.90        31.47 o
   9   0   2        103.73         91.62        14.12 o
  10   0   2        382.87        358.62        25.27 o
 -11   1   2         15.20         18.19        12.66 o
 -10   1   2          5.83          8.85         5.08 o
  -9   1   2         12.24         12.22         4.89 o
  -8   1   2        573.93        514.13        13.60 o
  -7   1   2        543.83        484.71        11.98 o
  -6   1   2         41.39         39.84         3.89 o
  -5   1   2        554.27        549.44         9.73 o
  -4   1   2        450.05        472.93        10.65 o
  -3   1   2         17.74          6.82         1.74 o
  -2   1   2        102.86         92.11         4.33 o
  -1   1   2        866.07        770.05         7.81 o
   0   1   2       2551.47       2388.92        20.85 o
   1   1   2        107.36        113.90         1.87 o
   2   1   2      14584.52      13967.87       135.14 o
   3   1   2        388.12        378.15         7.72 o
   4   1   2         61.51         63.83         3.54 o
   5   1   2       1462.87       1565.92        18.08 o
   6   1   2       1420.52       1365.50        25.14 o
   7   1   2        487.73        470.68         9.90 o
   8   1   2          0.22         -0.31         3.16 o
   9   1   2         45.00         47.46         6.74 o
  10   1   2        269.61        298.78        16.60 o
 -12   2   2          0.04         -6.85        12.43 o
 -11   2   2         80.45        100.12        18.37 o
 -10   2   2         14.68         16.03         4.77 o
  -9   2   2          1.67          1.25         3.40 o
  -8   2   2         34.43         45.61         4.97 o
  -7   2   2         10.54          9.88         3.10 o
  -6   2   2          0.40         -0.17         2.60 o
  -5   2   2        166.45        136.05         5.55 o
  -4   2   2        561.19        579.42         8.86 o
  -3   2   2        168.82        154.74         4.37 o
  -2   2   2        120.98        109.13         4.41 o
  -1   2   2       8233.74       8049.83        73.12 o
   0   2   2      11639.56      11182.94        88.48 o
   1   2   2       8999.35       8445.02        67.38 o
   2   2   2       3901.07       3537.87        42.67 o
   3   2   2         12.32         16.16         2.33 o
   4   2   2         96.30         95.14         5.94 o
   5   2   2       1155.39       1190.44        18.78 o
   6   2   2         11.72         14.46         3.03 o
   7   2   2         70.74         76.18         5.53 o
   8   2   2         69.88         65.93         5.30 o
   9   2   2        109.55         90.55         7.25 o
  10   2   2        384.23        361.43        13.16 o
  11   2   2          7.06         -2.15        10.05 o
 -12   3   2          7.16         12.93        14.53 o
 -11   3   2          0.12          0.91        12.52 o
 -10   3   2         19.00         23.09        12.31 o
  -9   3   2        233.84        245.82        10.19 o
  -8   3   2          0.01          0.20         2.99 o
  -7   3   2         86.20         82.07         7.50 o
  -6   3   2         95.87        107.95         6.09 o
  -5   3   2       1513.18       1729.03        20.67 o
  -4   3   2         83.61         81.20         3.65 o
  -3   3   2         31.58         35.84         2.67 o
  -2   3   2        638.24        603.55         9.30 o
  -1   3   2       1198.17       1193.18        12.79 o
   0   3   2       2023.62       2065.43        19.33 o
   1   3   2        544.32        589.39         7.70 o
   2   3   2       2344.59       2379.69        27.53 o
   3   3   2         64.26         60.21         3.21 o
   4   3   2        679.73        708.13        11.16 o
   5   3   2        266.65        295.28         9.11 o
   6   3   2        262.77        255.01         8.12 o
   7   3   2         25.61         37.21         4.38 o
   8   3   2         31.78         31.54         4.14 o
   9   3   2        365.85        394.19        15.86 o
  10   3   2         35.89         38.76         9.32 o
 -11   4   2         10.53         13.75        13.98 o
 -10   4   2         26.03         12.57        12.98 o
  -9   4   2         79.46        105.52         8.37 o
  -8   4   2          0.08          0.24         3.46 o
  -7   4   2          5.05         12.77         3.39 o
  -6   4   2         79.47         71.32         4.23 o
  -5   4   2          1.14         -0.14         1.93 o
  -4   4   2          3.57          8.05         2.79 o
  -3   4   2        410.37        406.72         7.09 o
  -2   4   2          2.50         -1.39         1.67 o
  -1   4   2          5.34          6.65         2.28 o
   0   4   2       2087.99       2033.21        22.86 o
   1   4   2        204.23        177.41         6.44 o
   2   4   2        601.62        690.58        10.28 o
   3   4   2        253.32        220.54         5.51 o
   4   4   2         51.00         51.03         3.46 o
   5   4   2         86.08         87.09         4.54 o
   6   4   2        287.87        276.70         9.34 o
   7   4   2          3.07          6.11         4.09 o
   8   4   2        103.09        118.32         8.13 o
   9   4   2         73.13         81.98        14.92 o
  10   4   2        254.75        252.83        23.44 o
 -10   5   2          3.32          9.05        14.03 o
  -9   5   2          6.04         -4.75         9.85 o
  -8   5   2         69.93         54.49         9.51 o
  -7   5   2         28.60         35.79         6.41 o
  -6   5   2         72.71         69.38         6.94 o
  -5   5   2          4.73         -0.62         2.49 o
  -4   5   2         38.51         28.00         3.78 o
  -3   5   2          0.29         -2.25         1.83 o
  -2   5   2         56.85         72.29         3.57 o
  -1   5   2        800.24        871.90        13.47 o
   0   5   2        386.91        446.39         7.92 o
   1   5   2        770.15        817.85        15.38 o
   2   5   2          5.62         13.01         2.39 o
   3   5   2        195.31        178.88         8.43 o
   4   5   2          3.14          5.09         2.37 o
   5   5   2        257.09        238.42         7.39 o
   6   5   2        280.40        284.88         8.46 o
   7   5   2          3.27          2.11         3.35 o
   8   5   2        136.53        135.09         8.33 o
   9   5   2        112.60        116.85         9.50 o
  10   5   2         21.19         39.94        15.03 o
  -9   6   2          0.89        -14.81        10.24 o
  -8   6   2          0.41          0.26         6.82 o
  -7   6   2         36.86         33.20         5.77 o
  -6   6   2          4.49          7.97         3.84 o
  -5   6   2         56.68         49.94         4.30 o
  -4   6   2         74.07         78.37         4.14 o
  -3   6   2         49.08         51.44         4.08 o
  -2   6   2        135.95        141.73         5.13 o
  -1   6   2          0.63         -4.52         3.47 o
   0   6   2        186.55        212.14         6.33 o
   1   6   2        127.51        129.81         5.19 o
   2   6   2        155.45        169.92         6.66 o
   3   6   2          0.00          2.09         2.81 o
   4   6   2        248.82        244.24         7.05 o
   5   6   2        544.98        556.46        11.89 o
   6   6   2        829.65        910.57        16.31 o
   7   6   2         61.75         82.84        10.22 o
   8   6   2          0.01          5.62         4.94 o
   9   6   2         16.82         20.70        12.38 o
  -7   7   2         75.47         84.61        11.83 o
  -6   7   2        181.24        174.37        16.59 o
  -5   7   2       2285.81       2163.06        31.92 o
  -4   7   2         51.90         70.57         4.48 o
  -3   7   2         64.66         75.36         6.37 o
  -2   7   2        132.88        105.13         6.14 o
  -1   7   2        420.67        409.21        22.92 o
   0   7   2         18.56         15.93         3.30 o
   1   7   2         34.04         43.13         4.48 o
   2   7   2         16.51         22.70         3.29 o
   3   7   2         30.42         37.73         4.52 o
   4   7   2        290.42        255.74         6.37 o
   5   7   2        607.87        552.07        14.72 o
   6   7   2        174.65        193.55         9.38 o
   7   7   2         35.11         38.87         6.64 o
   8   7   2          0.53          2.66         5.23 o
  -6   8   2          1.58         -3.75         9.73 o
  -5   8   2          9.96         26.97         5.71 o
  -4   8   2         24.08         25.54         4.12 o
  -3   8   2          2.26         -0.75         3.47 o
  -2   8   2        128.09        121.10        10.84 o
  -1   8   2          4.70          5.98         3.57 o
   0   8   2         12.83          7.84         2.93 o
   1   8   2         14.24         19.65         4.16 o
   2   8   2          2.73          1.86         3.77 o
   3   8   2         79.17         68.08         8.35 o
   4   8   2        619.55        571.73        20.01 o
   5   8   2         60.94         53.12         8.07 o
   6   8   2        134.51        129.41        19.37 o
   7   8   2          3.02         -5.62        11.61 o
   8   8   2          6.33          9.49         6.12 o
  -5   9   2          9.58         10.24        11.42 o
  -4   9   2          6.83         12.57         6.53 o
  -3   9   2          0.06          3.56         6.17 o
  -2   9   2          3.93         14.30         7.17 o
  -1   9   2         48.09         29.53         7.88 o
   0   9   2         12.67         28.19         8.13 o
   1   9   2          5.36         11.19         5.07 o
   2   9   2          9.85          9.73         7.13 o
   3   9   2         21.51         20.44         5.23 o
   5   9   2          9.33         -1.87        11.47 o
   6   9   2          7.67         -2.88        12.06 o
   7   9   2          6.07          1.78        12.75 o
  -2  10   2          0.01          4.71         6.95 o
  -1  10   2          6.15          4.43         8.13 o
   5  10   2        156.35        171.77        23.53 o
  -1  11   2          0.17          2.33         8.64 o
   0  11   2          0.38         -3.34         8.96 o
 -11   1   3         65.64         76.40        16.86 o
 -10   1   3          5.58         -2.27         9.49 o
  -9   1   3        642.07        605.89        17.36 o
  -8   1   3         44.69         46.64         5.67 o
  -7   1   3          7.43          6.70         3.66 o
  -6   1   3        284.36        264.70         8.94 o
  -5   1   3        109.06        103.43         4.56 o
  -4   1   3        236.55        222.06         5.05 o
  -3   1   3       1085.50       1093.35        12.85 o
  -2   1   3          9.74          0.37         1.19 o
  -1   1   3       2904.75       2799.82        24.68 o
   0   1   3       9631.46       9100.47        75.02 o
   1   1   3       1920.82       2074.72        14.45 o
   2   1   3       6565.22       5862.30        43.91 o
   3   1   3         51.89         34.93         2.48 o
   4   1   3       7913.62       7894.91        81.24 o
   5   1   3       5610.00       5945.54        52.50 o
   6   1   3          0.57          2.78         2.16 o
   7   1   3        150.31        141.05         5.68 o
   8   1   3         47.76         52.37         4.44 o
   9   1   3        389.15        428.23        18.25 o
  10   1   3        274.64        254.52        15.57 o
 -12   2   3          3.57         23.21        15.08 o
 -11   2   3         41.56         72.56        16.91 o
 -10   2   3          0.64         -1.02         3.88 o
  -9   2   3         22.50         26.94         5.38 o
  -8   2   3        314.25        353.02        12.74 o
  -7   2   3          1.98         -1.83         2.56 o
  -6   2   3        858.97        933.38        16.17 o
  -5   2   3       3113.92       3302.11        34.87 o
  -4   2   3        682.82        667.69        10.42 o
  -3   2   3       6415.04       6181.37        56.92 o
  -2   2   3        551.21        591.43         7.46 o
  -1   2   3       1637.49       1577.58        15.25 o
   0   2   3         35.61         25.06         1.76 o
   1   2   3        580.76        487.30         7.04 o
   2   2   3         18.87         21.75         1.33 o
   3   2   3       2521.96       2388.10        24.23 o
   4   2   3        209.72        239.46         5.27 o
   5   2   3         18.02         19.30         2.34 o
   6   2   3          4.56          5.39         2.63 o
   7   2   3         26.28         26.56         3.44 o
   8   2   3         11.89          4.98         3.33 o
   9   2   3        220.58        241.46        10.44 o
  10   2   3         10.00         12.91         5.03 o
 -12   3   3         11.53         31.48        17.04 o
 -11   3   3          7.69          4.34        12.20 o
 -10   3   3         30.69         15.81        12.06 o
  -9   3   3        186.74        172.93        10.31 o
  -8   3   3        476.88        476.56        13.05 o
  -7   3   3        106.23        118.60         7.75 o
  -6   3   3          6.50          4.01         2.52 o
  -5   3   3         15.39         22.23         2.75 o
  -4   3   3          6.79          9.21         2.17 o
  -3   3   3          8.84         14.64         3.04 o
  -2   3   3        759.83        744.33         9.43 o
  -1   3   3        811.11        752.47         9.30 o
   0   3   3         45.68         42.63         2.71 o
   1   3   3         38.66         48.61         2.35 o
   2   3   3       1280.43       1281.92        13.68 o
   3   3   3        875.64        899.73        13.28 o
   4   3   3        126.28        124.31         4.54 o
   5   3   3        593.10        657.42        10.32 o
   6   3   3        438.43        465.27        10.85 o
   7   3   3         37.29         48.22         2.86 o
   8   3   3         51.06         59.08         3.88 o
   9   3   3          5.29          5.48         2.71 o
  10   3   3          3.26          2.32         4.64 o
 -11   4   3          2.76         -7.49        10.92 o
 -10   4   3         16.41         17.96        13.16 o
  -9   4   3          0.63         -0.18         2.93 o
  -8   4   3          5.91         11.71         3.38 o
  -7   4   3         51.60         52.24         4.39 o
  -6   4   3          0.04         -1.40         2.21 o
  -5   4   3        250.30        244.32         8.09 o
  -4   4   3          0.16         -0.88         1.89 o
  -3   4   3          5.53          5.93         2.24 o
  -2   4   3         10.79         12.08         2.22 o
  -1   4   3       1825.62       1834.43        19.02 o
   0   4   3        147.71        176.91         4.54 o
   1   4   3         20.50         12.73         2.04 o
   2   4   3       1056.56       1059.63        12.71 o
   3   4   3          0.04         -2.20         1.47 o
   4   4   3        334.63        368.91         7.95 o
   5   4   3         75.99         79.08         4.34 o
   6   4   3          1.59          4.25         2.63 o
   7   4   3         32.70         35.88         4.11 o
   8   4   3         40.78         29.94         8.66 o
   9   4   3         14.80          5.80         5.63 o
  10   4   3        223.84        161.12        20.20 o
 -10   5   3         19.09          3.11        13.21 o
  -9   5   3        215.03        197.54        25.77 o
  -8   5   3          0.01         -7.63         5.08 o
  -7   5   3        107.14         86.84         7.95 o
  -6   5   3          1.08          2.44         3.94 o
  -5   5   3         39.87         37.40         4.62 o
  -4   5   3         14.95         10.20         2.92 o
  -3   5   3        481.62        504.31         8.77 o
  -2   5   3          0.00         -1.20         2.21 o
  -1   5   3        332.55        396.50         8.69 o
   0   5   3        483.98        546.35         8.67 o
   1   5   3         55.75         49.10         4.78 o
   2   5   3       1420.11       1485.52        19.84 o
   3   5   3        661.05        671.31        17.27 o
   4   5   3          0.30          0.14         2.26 o
   5   5   3          0.00         -0.07         2.40 o
   6   5   3        107.78         92.15         5.37 o
   7   5   3          1.07         -4.60         3.43 o
   8   5   3         41.73         40.17         5.67 o
   9   5   3         89.19         93.86         8.50 o
  10   5   3          6.89         15.81        12.43 o
  -9   6   3         53.83         54.15        17.04 o
  -8   6   3          2.61         -3.09         6.90 o
  -7   6   3         11.34         15.30         5.35 o
  -6   6   3         21.99         17.04         4.30 o
  -5   6   3        199.28        200.19         8.70 o
  -4   6   3        145.81        125.83         4.94 o
  -3   6   3         84.12         77.56         4.10 o
  -2   6   3         10.23          7.28         3.17 o
  -1   6   3        306.01        357.08         9.55 o
   0   6   3        117.35        108.31         4.44 o
   1   6   3        144.21        122.24         4.75 o
   2   6   3        169.98        196.98         6.37 o
   3   6   3         25.08         20.82         3.58 o
   4   6   3         29.52         35.66         3.95 o
   5   6   3         92.18         87.93         5.35 o
   6   6   3        812.28        805.44        14.98 o
   7   6   3        149.54        156.54        14.51 o
   8   6   3         11.39         10.04         5.20 o
   9   6   3          0.21          1.93         5.02 o
  -8   7   3          8.56         30.57        13.98 o
  -7   7   3         64.05         74.57        11.27 o
  -6   7   3        163.92        182.38        13.45 o
  -5   7   3        249.12        245.37         9.97 o
  -4   7   3         21.26         30.15         6.61 o
  -3   7   3        132.14        155.18         6.08 o
  -2   7   3        716.46        680.35        13.57 o
  -1   7   3         16.34         15.93         3.27 o
   0   7   3          0.00         -2.31         2.36 o
   1   7   3        123.11        128.80         6.59 o
   2   7   3         40.82         43.27         5.18 o
   3   7   3         25.19         23.50         4.28 o
   4   7   3         16.78         17.94         2.63 o
   5   7   3         93.19         98.09         6.53 o
   6   7   3        310.08        279.20        23.58 o
   7   7   3         17.91         16.97         5.60 o
   8   7   3          0.80         -6.89         4.59 o
   9   7   3         68.74         91.12        19.05 o
  -6   8   3         18.15         23.67        11.65 o
  -5   8   3        190.63        166.29        14.48 o
  -4   8   3        176.37        165.91         7.58 o
  -3   8   3        139.27        139.01        12.82 o
  -2   8   3         38.29         39.62         4.55 o
  -1   8   3         51.44         59.29         4.77 o
   0   8   3        126.22        122.99         7.77 o
   1   8   3         21.13         17.70         4.26 o
   2   8   3        133.09        135.20         9.27 o
   3   8   3          0.18         -1.82         5.15 o
   4   8   3         90.90        105.19         6.01 o
   5   8   3          0.43          3.45         5.80 o
   6   8   3          0.00          8.36        10.14 o
   7   8   3          0.00         -1.60        11.06 o
   8   8   3         13.75         -4.34        11.38 o
  -4   9   3          1.17         -6.40         5.67 o
  -3   9   3        106.95        107.98        11.65 o
  -2   9   3         17.34         25.50         8.18 o
  -1   9   3        155.79        135.58        13.94 o
   0   9   3          0.17          2.70         4.75 o
   1   9   3          0.78         -4.98         5.94 o
   2   9   3         27.84         46.52         9.23 o
   3   9   3         27.95         16.36         8.09 o
   5   9   3         27.68         38.93        14.39 o
   6   9   3         20.51         16.54        13.89 o
   7   9   3          4.24          3.38        12.84 o
  -2  10   3          1.10          4.71         6.67 o
  -1  10   3          4.93         -4.20         7.77 o
   0  10   3          0.85        -10.69         7.13 o
   4  10   3         43.40         57.39        15.63 o
   5  10   3         28.81         26.78        15.17 o
  -1  11   3          4.60         12.93         9.37 o
   0  11   3          0.20          9.55         9.69 o
   1  11   3          0.01        -13.37         8.91 o
 -10   0   4       1149.20       1115.99        31.86 o
  -9   0   4        992.91        951.15        40.90 o
  -8   0   4        911.97        861.67        35.92 o
  -7   0   4        811.31        798.42        21.63 o
  -6   0   4        305.01        270.27        11.22 o
  -5   0   4        133.28        103.68         7.72 o
  -4   0   4         63.55         69.98         3.63 o
  -3   0   4          0.43          3.11         2.86 o
  -2   0   4      18044.86      16679.97       166.12 o
  -1   0   4      48274.96      45438.29       826.11 o
   0   0   4        839.04        894.90        14.78 o
   1   0   4        592.26        612.83         9.55 o
   2   0   4      10378.18      10655.72       141.89 o
   3   0   4       2589.17       2515.02        55.84 o
   4   0   4        699.31        712.29        17.53 o
   5   0   4        883.13       1014.02        23.64 o
   6   0   4         44.79         49.09         6.63 o
   7   0   4          6.44          3.28         5.99 o
   8   0   4        164.90        168.82        11.97 o
   9   0   4        186.18        151.57        17.36 o
  10   0   4          4.00          7.59         8.82 o
 -12   1   4          3.56        -17.20        11.47 o
 -11   1   4        196.22        180.13        22.03 o
 -10   1   4         68.87         69.94        10.07 o
  -9   1   4        109.52        131.59        11.18 o
  -8   1   4         10.57          3.53         3.34 o
  -7   1   4          0.05         -0.17         2.06 o
  -6   1   4         51.25         40.16         3.73 o
  -5   1   4        335.83        319.49         7.64 o
  -4   1   4        727.09        755.97         8.88 o
  -3   1   4        291.84        276.18         4.36 o
  -2   1   4       4897.58       4643.22        39.78 o
  -1   1   4      14230.21      14166.85       127.31 o
   0   1   4         82.20         52.70         2.95 o
   1   1   4          0.43         -0.53         0.97 o
   2   1   4       4774.96       4468.37        33.63 o
   3   1   4         77.35         63.79         2.39 o
   4   1   4       3871.34       3734.08        36.19 o
   5   1   4          5.24         15.06         2.58 o
   6   1   4          6.35         11.76         2.60 o
   7   1   4          0.18         -3.30         2.20 o
   8   1   4        556.97        524.17        13.96 o
   9   1   4        251.35        238.61        11.87 o
  10   1   4          6.44          4.74         6.38 o
 -12   2   4          6.61          7.45        14.71 o
 -11   2   4          0.07          0.55        11.61 o
 -10   2   4          1.43          6.08         4.80 o
  -9   2   4        419.36        414.07        16.23 o
  -8   2   4        737.57        708.22        13.74 o
  -7   2   4        408.34        419.35         9.65 o
  -6   2   4        352.74        316.77         8.81 o
  -5   2   4        329.45        363.51        10.26 o
  -4   2   4        107.25        111.33         4.87 o
  -3   2   4        533.70        487.22         6.53 o
  -2   2   4       1715.89       1658.41        16.16 o
  -1   2   4        982.36        974.52        10.53 o
   0   2   4          2.04          2.58         1.34 o
   1   2   4       1559.18       1549.20        13.48 o
   2   2   4        349.88        367.29         4.84 o
   3   2   4        335.92        329.05         5.51 o
   4   2   4         48.35         54.45         2.54 o
   5   2   4        719.88        717.07        11.11 o
   6   2   4          0.05          0.09         1.97 o
   7   2   4         54.27         51.44         4.47 o
   8   2   4        211.39        198.48        12.61 o
   9   2   4        429.14        398.22        11.97 o
  10   2   4         57.13         43.34         6.39 o
 -12   3   4          6.11         25.22        15.49 o
 -11   3   4          4.37         16.31        12.61 o
 -10   3   4         27.69         22.25        13.02 o
  -9   3   4         94.60         85.53         7.94 o
  -8   3   4         99.70         97.23         6.63 o
  -7   3   4        245.17        238.67        10.28 o
  -6   3   4        174.77        179.30         8.53 o
  -5   3   4        112.74        139.39         5.51 o
  -4   3   4        862.03        973.24        13.51 o
  -3   3   4         10.62         19.74         2.42 o
  -2   3   4        596.67        598.32         8.33 o
  -1   3   4       2689.81       2678.24        24.60 o
   0   3   4       1410.90       1402.74        14.70 o
   1   3   4        784.85        747.61         9.07 o
   2   3   4          0.00          2.00         1.49 o
   3   3   4         49.64         56.34         2.87 o
   4   3   4        172.68        169.58         5.43 o
   5   3   4        384.01        436.32         8.14 o
   6   3   4          0.46          6.25         2.38 o
   7   3   4          0.23         -0.93         1.90 o
   8   3   4          1.15          2.90         2.28 o
   9   3   4         24.99         25.90         3.53 o
  10   3   4         38.08         47.80         9.64 o
  11   3   4        134.82        110.63        18.64 o
 -11   4   4          3.82         -3.75        12.57 o
 -10   4   4         57.80         50.63        16.36 o
  -9   4   4         84.67         77.98         5.93 o
  -8   4   4        111.46        102.00         6.05 o
  -7   4   4         36.38         33.49         4.18 o
  -6   4   4        118.79        108.45         7.78 o
  -5   4   4         22.58         27.48         3.35 o
  -4   4   4         31.40         28.08         2.72 o
  -3   4   4          0.22          1.17         2.07 o
  -2   4   4        269.68        254.26         6.69 o
  -1   4   4         64.85         85.42         3.46 o
   0   4   4         71.35         67.10         3.26 o
   1   4   4        741.26        736.90         9.62 o
   2   4   4        249.47        283.42         5.86 o
   3   4   4          8.22          8.62         2.88 o
   4   4   4        927.07        910.61        14.35 o
   5   4   4        671.99        646.79        11.36 o
   6   4   4        288.10        278.58         7.79 o
   7   4   4         42.93         51.52         5.58 o
   8   4   4         12.66          8.56         3.76 o
   9   4   4        124.80        117.60         7.15 o
  10   4   4         85.76         84.94         8.69 o
 -11   5   4          1.07         16.27        14.58 o
 -10   5   4         86.63         57.53        18.10 o
  -9   5   4         81.95         85.82        17.55 o
  -8   5   4         58.95         52.62         8.10 o
  -7   5   4         26.15         24.58         5.99 o
  -6   5   4         18.70         12.44         4.64 o
  -5   5   4         57.07         49.97         5.03 o
  -4   5   4         57.09         66.85         6.04 o
  -3   5   4        499.99        479.13         8.63 o
  -2   5   4          0.93         -2.99         2.00 o
  -1   5   4          0.55          0.87         2.10 o
   0   5   4         58.35         59.71         6.32 o
   1   5   4        373.43        389.01         7.27 o
   2   5   4          0.89          0.70         1.98 o
   3   5   4         65.20         71.60         4.45 o
   4   5   4        113.66        131.09         5.73 o
   5   5   4         60.74         52.85         3.93 o
   6   5   4         51.30         49.45         4.94 o
   7   5   4         45.60         46.96         4.97 o
   8   5   4         47.80         40.26         5.45 o
   9   5   4         26.53         18.83         5.65 o
  10   5   4        263.30        249.59        25.09 o
 -10   6   4         25.40         15.17        14.35 o
  -9   6   4         11.60          9.37        14.35 o
  -8   6   4         14.44          9.09         7.67 o
  -7   6   4          0.06         -4.71        12.04 o
  -6   6   4        168.92        183.57         8.45 o
  -5   6   4          8.95          7.16         3.32 o
  -4   6   4          8.38         12.92         3.02 o
  -3   6   4         83.06         77.16         4.96 o
  -2   6   4         30.89         27.36         3.07 o
  -1   6   4        130.46        126.52         5.36 o
   0   6   4         60.40         62.95         4.25 o
   1   6   4         90.84        103.39         4.37 o
   2   6   4         34.49         26.58         2.99 o
   3   6   4        190.11        204.38         8.04 o
   4   6   4         76.25         93.43         5.19 o
   5   6   4        978.76        939.57        16.63 o
   6   6   4        260.23        245.89         7.92 o
   7   6   4        162.41        162.37         9.23 o
   8   6   4         44.97         41.46        18.39 o
   9   6   4        250.19        287.24        13.19 o
  -8   7   4        428.55        450.92        35.05 o
  -7   7   4          7.39         19.40         8.14 o
  -6   7   4         46.98         54.04        11.84 o
  -5   7   4        325.83        320.94        11.20 o
  -4   7   4        986.30        971.12        15.95 o
  -3   7   4       1038.77       1045.20        23.72 o
  -2   7   4        144.15        146.52         7.68 o
  -1   7   4          1.74         -2.44         2.52 o
   0   7   4         42.52         53.08         5.75 o
   1   7   4          1.50         -2.87         2.35 o
   2   7   4         88.39         77.31         4.74 o
   3   7   4         91.53         70.88        10.71 o
   4   7   4          6.29          2.79         2.26 o
   5   7   4        190.08        204.24         9.36 o
   6   7   4          0.00         -7.47         5.06 o
   7   7   4         23.88         23.85        12.15 o
   8   7   4         28.27         20.64         5.43 o
   9   7   4         32.38         48.71        17.00 o
  -6   8   4          1.84        -13.02         9.87 o
  -5   8   4         23.15         43.55        14.81 o
  -4   8   4         30.13         22.12         4.61 o
  -3   8   4         48.95         55.11         8.42 o
  -2   8   4         58.92         66.11         5.61 o
  -1   8   4          0.15          6.14         3.82 o
   0   8   4        149.45        159.09         7.24 o
   1   8   4        366.08        362.59         9.83 o
   2   8   4        276.02        297.76        13.75 o
   3   8   4         41.88         48.68        13.62 o
   4   8   4          8.06          2.56         3.23 o
   5   8   4          1.27         -3.69         5.01 o
   6   8   4         88.43         96.98        11.97 o
   7   8   4          0.16        -14.19         9.46 o
   8   8   4          0.27        -10.05        11.06 o
  -4   9   4          7.90          6.03         6.72 o
  -3   9   4         26.36         21.39         7.95 o
  -2   9   4          0.18         -2.65         6.12 o
  -1   9   4         27.97          9.50         7.81 o
   0   9   4          0.15         -9.39         6.26 o
   2   9   4         21.01         23.44         7.86 o
   3   9   4          1.03         11.97         7.22 o
   4   9   4          3.56          0.64         5.51 o
   5   9   4         38.83         62.51        16.31 o
   6   9   4         21.53         25.63        13.71 o
   7   9   4          2.14        -10.33        12.38 o
  -2  10   4          9.45         14.07         8.41 o
  -1  10   4          9.74          0.59         7.86 o
   0  10   4          0.00         -8.04         7.59 o
   1  10   4          0.30          3.15         9.69 o
   2  10   4          0.54          7.08         7.68 o
   4  10   4          0.56        -11.70        10.97 o
   5  10   4         14.32         29.47        15.26 o
  -1  11   4          3.98          9.73         8.82 o
   0  11   4          4.46          5.21         9.00 o
   1  11   4          2.50         -8.36         9.14 o
 -12   1   5         90.17        101.21        20.11 o
 -11   1   5        151.42        182.10        22.03 o
 -10   1   5        538.06        542.96        21.77 o
  -9   1   5       1450.49       1392.15        34.64 o
  -8   1   5         97.24        100.86         6.06 o
  -7   1   5          9.88         12.43         3.18 o
  -6   1   5         92.47         81.52         4.16 o
  -5   1   5         92.84         81.35         3.72 o
  -4   1   5        312.07        344.36         5.45 o
  -3   1   5         59.81         59.30         2.25 o
  -2   1   5        398.75        422.53         5.48 o
  -1   1   5        474.19        386.90         6.76 o
   0   1   5         26.47         31.03         1.92 o
   1   1   5      22832.71      22615.65       173.92 o
   2   1   5       3424.33       3393.20        24.69 o
   3   1   5        769.49        842.22         9.62 o
   4   1   5          2.23         -0.41         1.55 o
   5   1   5        250.64        239.27         5.61 o
   6   1   5       1020.97       1017.05        13.08 o
   7   1   5        381.52        400.84        10.41 o
   8   1   5         42.88         39.65         5.42 o
   9   1   5        164.85        146.91         8.82 o
  10   1   5         16.33          2.02         6.55 o
 -12   2   5          5.89         20.01        15.13 o
 -11   2   5          6.07         -2.01        11.42 o
 -10   2   5          0.01          6.44         6.14 o
  -9   2   5         14.37         23.43         4.82 o
  -8   2   5        315.04        316.17        13.36 o
  -7   2   5          3.22          7.55         2.32 o
  -6   2   5       2021.38       2088.59        29.66 o
  -5   2   5         27.36         33.61         6.91 o
  -4   2   5       3854.54       3857.68        43.10 o
  -3   2   5        918.04        943.87         9.98 o
  -2   2   5        169.66        176.31         4.20 o
  -1   2   5          9.51         12.58         1.53 o
   0   2   5          9.78         20.36         2.24 o
   1   2   5       2739.56       2747.75        24.32 o
   2   2   5        473.50        524.85         6.03 o
   3   2   5        223.82        236.85         4.64 o
   4   2   5        718.44        706.91        18.03 o
   5   2   5        710.86        732.83         9.78 o
   6   2   5        594.54        593.66         9.96 o
   7   2   5         76.98         83.63         4.16 o
   8   2   5        108.94        111.69         4.97 o
   9   2   5         40.64         38.40         4.16 o
  10   2   5         64.42         59.59         8.45 o
  11   2   5          1.95         -2.28         5.89 o
 -12   3   5         11.50          2.42        13.16 o
 -11   3   5          0.27        -12.89        10.60 o
 -10   3   5         88.94        104.14        18.19 o
  -9   3   5        143.49        110.50         8.62 o
  -8   3   5         76.44         73.74         7.65 o
  -7   3   5          3.13          7.78         3.14 o
  -6   3   5         44.76         38.97         4.39 o
  -5   3   5         36.14         41.65         3.69 o
  -4   3   5        146.11        178.64         5.95 o
  -3   3   5       2344.10       2427.33        26.12 o
  -2   3   5         89.97        101.69         3.58 o
  -1   3   5        666.26        690.58         9.21 o
   0   3   5        361.13        364.79         6.11 o
   1   3   5        123.55        154.31         4.26 o
   2   3   5        774.79        751.16         9.12 o
   3   3   5         75.68         79.89         3.18 o
   4   3   5        942.66        972.97        36.22 o
   5   3   5        638.15        655.19        14.32 o
   6   3   5          4.83          7.10         2.73 o
   7   3   5         27.07         28.53         2.47 o
   8   3   5          3.13          7.41         2.36 o
   9   3   5          0.04          2.72         5.12 o
  10   3   5         61.56         32.35        12.70 o
  11   3   5          3.22         -9.23        10.97 o
 -12   4   5         12.88         28.93        17.32 o
 -11   4   5         80.36         81.57        19.56 o
 -10   4   5         37.11         24.13        14.21 o
  -9   4   5         13.74         15.26         4.31 o
  -8   4   5          9.28         10.26         4.05 o
  -7   4   5          4.55          7.47         5.04 o
  -6   4   5        113.58        125.81         6.09 o
  -5   4   5        149.84        157.66         7.06 o
  -4   4   5        222.48        217.20         6.27 o
  -3   4   5        987.31        975.45        12.60 o
  -2   4   5        225.25        198.82         5.90 o
  -1   4   5        198.36        199.98         5.09 o
   0   4   5        272.21        281.07         6.27 o
   1   4   5        318.43        404.68         7.80 o
   2   4   5        115.90        108.80         3.77 o
   3   4   5        435.25        453.77         7.39 o
   4   4   5        163.21        125.03         9.52 o
   5   4   5        455.42        483.86         9.23 o
   6   4   5         15.45         16.07         2.95 o
   7   4   5        313.44        338.14         8.94 o
   8   4   5         10.43         14.09         3.60 o
   9   4   5          2.83          9.81         4.14 o
  10   4   5         34.74         49.10         6.93 o
 -11   5   5         29.50         31.94        17.27 o
 -10   5   5        179.83        196.22        24.08 o
  -9   5   5        311.36        343.35        29.20 o
  -8   5   5         10.33         15.14         4.13 o
  -7   5   5          0.05         -0.46         3.46 o
  -6   5   5         67.25         57.72         7.75 o
  -5   5   5         63.00         66.11         4.82 o
  -4   5   5        191.64        216.12        10.69 o
  -3   5   5         91.39        106.72         4.58 o
  -2   5   5        217.25        231.59         6.02 o
  -1   5   5       1594.06       1650.25        18.72 o
   0   5   5          0.21          0.95         2.20 o
   1   5   5        156.39        161.94         4.76 o
   2   5   5         20.00         24.90         2.62 o
   3   5   5         28.05         25.21         2.63 o
   4   5   5         14.95          8.57         2.64 o
   5   5   5          4.14          8.08         3.14 o
   6   5   5         37.42         35.50         4.21 o
   7   5   5          0.41         -0.41         2.86 o
   8   5   5        113.58        119.94        16.04 o
   9   5   5          0.22         -2.32         6.85 o
  10   5   5         51.52         62.24        10.08 o
 -10   6   5          0.63         -3.43        13.25 o
  -9   6   5         38.62         22.25        16.31 o
  -8   6   5        183.15        157.97        21.52 o
  -7   6   5          2.30         -2.18         6.14 o
  -6   6   5         80.21         44.34        16.40 o
  -5   6   5          4.42          2.16         3.24 o
  -4   6   5          8.54          4.64         2.82 o
  -3   6   5        252.21        277.87         7.75 o
  -2   6   5         13.71         21.04         3.20 o
  -1   6   5        233.44        238.36         6.67 o
   0   6   5         17.45         19.62         3.52 o
   1   6   5        557.59        513.80         9.12 o
   2   6   5          7.43          9.74         2.96 o
   3   6   5         89.90         77.18         4.62 o
   4   6   5        605.96        626.73        19.24 o
   5   6   5         14.14         26.48         4.26 o
   6   6   5          4.78          2.92         4.62 o
   7   6   5          0.04          4.34         9.23 o
   8   6   5        283.90        267.91        11.04 o
   9   6   5          0.78          6.66         6.31 o
  10   6   5         85.40        111.04        20.29 o
  -8   7   5         30.52         43.27        16.40 o
  -7   7   5         58.57         47.66        16.82 o
  -6   7   5         72.34         69.02         6.69 o
  -5   7   5         11.15          7.42         4.52 o
  -4   7   5        104.09        106.61         5.82 o
  -3   7   5        105.18         95.06         5.57 o
  -2   7   5         11.79         22.30         3.75 o
  -1   7   5          0.35         -4.92         3.28 o
   0   7   5         36.56         39.88         3.93 o
   1   7   5         27.54         38.93         6.32 o
   2   7   5         11.43         12.49         3.04 o
   3   7   5        190.32        173.17         7.40 o
   4   7   5         28.11         33.86         4.29 o
   5   7   5         23.19         21.52         5.19 o
   6   7   5        100.32        107.18        14.81 o
   7   7   5         31.55         18.38         6.86 o
   8   7   5          0.57         -5.12        10.97 o
   9   7   5          0.00        -12.15        10.46 o
  -6   8   5         43.44         39.98        15.22 o
  -5   8   5          1.63          0.09        11.33 o
  -4   8   5         73.54         69.33         7.20 o
  -3   8   5         47.58         50.68         5.57 o
  -2   8   5         37.69         44.51         6.56 o
  -1   8   5        116.32        122.13         7.46 o
   0   8   5         54.30         54.85         5.58 o
   1   8   5         16.17          2.56         4.45 o
   2   8   5        123.20        138.73         6.99 o
   3   8   5          4.38          1.20         5.04 o
   4   8   5        101.23         78.23         8.32 o
   5   8   5          2.05         -2.85         5.11 o
   6   8   5          3.93          1.78         5.99 o
   7   8   5          0.25         15.17        12.43 o
   8   8   5          0.33         -6.72        12.25 o
  -4   9   5         71.72         68.04        10.42 o
  -3   9   5         53.25         64.70        11.01 o
  -2   9   5         14.90         37.24         9.50 o
  -1   9   5         27.25         33.59         9.60 o
   0   9   5          3.32          8.45         8.45 o
   1   9   5        118.62         89.33        14.12 o
   2   9   5         10.70         10.69         6.90 o
   3   9   5          2.58          1.51         6.40 o
   4   9   5         10.56         11.95         6.28 o
   5   9   5         22.26         20.08         7.01 o
   6   9   5         13.62          3.43        12.38 o
   7   9   5          0.36        -12.47        12.15 o
  -3  10   5          6.87          1.55         8.13 o
  -2  10   5         34.96         55.25        11.33 o
  -1  10   5          5.28          8.13         7.91 o
   0  10   5          0.11          3.38         7.59 o
   1  10   5          3.92         13.07        10.10 o
   3  10   5          2.44          3.61         7.91 o
   4  10   5         16.64         11.24        14.21 o
   5  10   5          0.01          0.37        12.25 o
  -1  11   5          0.07         -0.87         8.91 o
   0  11   5          0.43         -7.68         7.95 o
 -10   0   6        172.62        193.20        13.49 o
  -9   0   6       7365.07       7549.41       119.17 o
  -8   0   6        271.20        253.37        12.99 o
  -7   0   6        584.12        574.94        26.16 o
  -6   0   6         79.94         51.34         5.47 o
  -5   0   6         65.38         71.61         5.51 o
  -4   0   6         49.17         20.42         3.31 o
  -3   0   6       2055.59       2175.59        23.56 o
  -2   0   6        878.40        798.73        13.40 o
   0   0   6       2015.14       2071.84        39.21 o
   1   0   6      10224.12       9957.53       108.69 o
   2   0   6       2613.70       2511.95        26.22 o
   3   0   6       4111.23       3826.17        47.55 o
   4   0   6        780.26        788.41        15.02 o
   5   0   6         43.42         43.81         4.27 o
   6   0   6        145.10        146.48         9.53 o
   7   0   6        600.71        587.76        20.17 o
   8   0   6         92.30         87.47         9.69 o
   9   0   6          2.94         -9.98         9.21 o
 -12   1   6          0.45          7.63        13.16 o
 -11   1   6         81.82         68.86        16.40 o
 -10   1   6         12.54         15.81         5.47 o
  -9   1   6         52.05         49.46        10.31 o
  -8   1   6          3.61         10.68         3.49 o
  -7   1   6         61.73         63.46         4.25 o
  -6   1   6        187.92        185.24         5.83 o
  -5   1   6        192.62        209.89         5.06 o
  -4   1   6       1306.28       1334.05        13.96 o
  -3   1   6        260.24        257.94         4.87 o
  -2   1   6        117.83        101.77         2.71 o
  -1   1   6       1097.00       1074.52        15.79 o
   0   1   6       6279.27       6176.89        55.70 o
   1   1   6      10996.59      10903.45        85.05 o
   2   1   6          0.03          0.24         1.26 o
   3   1   6          9.83         10.65         1.82 o
   4   1   6       3407.04       3295.62        30.12 o
   5   1   6        248.25        272.09         7.00 o
   6   1   6        750.43        742.48        11.77 o
   7   1   6         28.63         24.11         3.54 o
   8   1   6          0.98         -0.58         2.95 o
   9   1   6         73.89         81.96         5.88 o
  10   1   6         60.19         41.24        11.29 o
  11   1   6          0.22         -6.17         6.49 o
 -12   2   6         10.98         19.65        14.81 o
 -11   2   6         24.07         39.25        14.81 o
 -10   2   6        149.61        144.17        12.10 o
  -9   2   6        831.34        876.72        20.98 o
  -8   2   6       1955.50       2049.44        29.57 o
  -7   2   6        276.79        250.84        10.57 o
  -6   2   6         47.10         49.42         4.06 o
  -5   2   6         69.15         70.36         4.78 o
  -4   2   6        193.82        250.63         6.55 o
  -3   2   6         82.38         81.52         2.92 o
  -2   2   6          0.83         -0.21         1.86 o
  -1   2   6          4.61          3.67         1.75 o
   0   2   6          8.57          4.21         1.45 o
   1   2   6          0.51         -0.44         1.33 o
   2   2   6         13.13         11.16         1.87 o
   3   2   6        697.52        756.80         9.17 o
   4   2   6        236.69        205.00         4.80 o
   5   2   6        139.83        122.55         3.85 o
   6   2   6        441.03        437.23         7.25 o
   7   2   6         61.73         63.35         3.82 o
   8   2   6        224.31        225.14         6.75 o
   9   2   6        174.75        149.88        11.05 o
  10   2   6         40.65         44.51         7.49 o
 -12   3   6          0.01         17.82        15.08 o
 -11   3   6          0.90          2.88        11.61 o
 -10   3   6         37.04         62.97        15.49 o
  -9   3   6         12.08          6.14         4.82 o
  -8   3   6          5.60          7.73         4.46 o
  -7   3   6        302.25        315.78         9.34 o
  -6   3   6         66.37         86.04         5.92 o
  -5   3   6        148.57        125.52         5.58 o
  -4   3   6       1096.00       1143.07        15.02 o
  -3   3   6       1142.78       1200.51        16.70 o
  -2   3   6        273.17        291.73         5.65 o
  -1   3   6        207.41        212.14         4.86 o
   0   3   6        162.42        156.97         4.05 o
   1   3   6          4.16          3.09         2.15 o
   2   3   6         71.91         77.88         2.62 o
   3   3   6        344.30        358.86         5.55 o
   4   3   6         26.05         14.96         2.63 o
   5   3   6         12.88          9.01         3.57 o
   6   3   6          5.22          5.53         2.23 o
   7   3   6        195.60        190.03         5.58 o
   8   3   6         10.36         12.50         2.41 o
   9   3   6          1.20          6.83         2.76 o
  10   3   6          9.05          3.03         5.80 o
  11   3   6         16.57         13.34         5.68 o
 -12   4   6          4.81         18.00        14.53 o
 -11   4   6          5.44         13.75        14.03 o
 -10   4   6         27.73         52.50        16.31 o
  -9   4   6        418.00        421.95        14.02 o
  -8   4   6        284.54        271.41        10.92 o
  -7   4   6        103.42        100.70         6.81 o
  -6   4   6         19.28         20.69         5.17 o
  -5   4   6         51.30         47.00         4.79 o
  -4   4   6         13.34         15.27         2.66 o
  -3   4   6        378.26        374.43         9.65 o
  -2   4   6         21.45         15.16         2.95 o
  -1   4   6          0.00          1.46         1.83 o
   0   4   6        444.16        508.81         8.27 o
   1   4   6       2957.55       3128.73        29.89 o
   2   4   6        282.71        279.36         5.31 o
   3   4   6         21.94         12.63         1.87 o
   4   4   6         96.79        117.29         3.83 o
   5   4   6         16.70         10.48         4.38 o
   6   4   6        131.82        134.49         6.57 o
   7   4   6         19.48         18.53         3.27 o
   8   4   6          2.61          1.56         3.25 o
   9   4   6        121.70        112.36        12.91 o
  10   4   6         14.49         25.08         5.70 o
  11   4   6         14.84         11.76         7.59 o
 -11   5   6          0.20         -8.45        13.53 o
 -10   5   6          1.96         -0.73        12.75 o
  -9   5   6          6.67         -7.27         9.64 o
  -8   5   6          3.47          5.10         4.29 o
  -7   5   6          5.93          4.04         5.15 o
  -6   5   6         23.74         14.34         4.19 o
  -5   5   6        272.37        278.86         8.91 o
  -4   5   6         72.83         64.89         7.82 o
  -3   5   6         32.08         35.89         3.29 o
  -2   5   6         86.82         91.29         6.23 o
  -1   5   6        203.97        230.69         6.08 o
   0   5   6          0.03         -3.06         2.04 o
   1   5   6        644.10        655.14        11.08 o
   2   5   6          5.60          8.92         2.17 o
   3   5   6         49.99         56.20         3.22 o
   4   5   6          3.45          3.69         2.64 o
   5   5   6        126.94        132.85         6.59 o
   6   5   6         14.55          9.32         3.65 o
   7   5   6          8.00          2.81         4.62 o
   8   5   6         79.92         75.48         8.18 o
   9   5   6          0.31         -3.34         3.86 o
  10   5   6         21.07         33.54        14.81 o
 -10   6   6          6.92          6.95        14.67 o
  -9   6   6        102.72        108.75        20.33 o
  -8   6   6         34.83         54.19        15.86 o
  -7   6   6          8.52          3.47         6.77 o
  -6   6   6         22.85          2.51         6.20 o
  -5   6   6         32.61         33.79         4.94 o
  -4   6   6          0.39          3.07         3.24 o
  -3   6   6          4.53         -1.26         2.94 o
  -2   6   6         10.09          9.73         3.26 o
  -1   6   6        334.44        292.48         7.97 o
   0   6   6          1.09         -0.48         2.39 o
   1   6   6         86.55         92.08         4.50 o
   2   6   6         56.28         56.67         3.65 o
   3   6   6         94.26        105.57         4.48 o
   4   6   6         66.56         71.53         6.48 o
   5   6   6        112.83        111.42         6.72 o
   6   6   6          0.04          2.78         5.56 o
   7   6   6         18.43         20.85         6.27 o
   8   6   6         69.47         49.06         7.97 o
   9   6   6         29.93         26.69        13.16 o
  10   6   6         78.46        103.73        20.11 o
  -9   7   6         16.80         16.59        16.40 o
  -8   7   6         22.58         23.85        15.63 o
  -7   7   6         38.74         39.02        15.49 o
  -6   7   6        847.43        831.35        23.06 o
  -5   7   6          3.92          5.32         4.32 o
  -4   7   6        182.33        183.65         8.24 o
  -3   7   6        165.54        134.47         6.95 o
  -2   7   6        266.36        238.22         7.93 o
  -1   7   6        144.63        146.29         7.12 o
   0   7   6         49.01         43.76         4.28 o
   1   7   6         29.83         20.36         3.82 o
   2   7   6          2.19          0.82         2.74 o
   3   7   6         23.88         22.15         3.31 o
   4   7   6        160.11        141.11         8.19 o
   5   7   6          9.69         12.82         4.78 o
   6   7   6         43.86         37.22         6.85 o
   7   7   6          2.13          7.05         6.00 o
   8   7   6          0.52         -1.44         5.98 o
   9   7   6         69.31         88.65        19.28 o
  -7   8   6         40.74         80.56        19.69 o
  -6   8   6         26.51          8.73        13.85 o
  -5   8   6         97.78         97.06        18.55 o
  -4   8   6        252.88        266.12        12.16 o
  -3   8   6        693.44        732.79        16.19 o
  -2   8   6        114.20         94.05         6.78 o
  -1   8   6        321.15        344.17        10.83 o
   0   8   6        157.81        156.90         7.87 o
   1   8   6        162.12        143.01         9.44 o
   2   8   6         11.49          8.23         4.86 o
   3   8   6        430.22        428.69        44.10 o
   4   8   6         14.88         11.41         5.55 o
   5   8   6         26.64         23.32         7.95 o
   6   8   6          0.58         -1.94         5.42 o
   7   8   6         10.27          1.95         9.28 o
   8   8   6          4.80         15.81        14.26 o
  -4   9   6          1.94          1.55         6.99 o
  -3   9   6          4.29         -2.42         8.36 o
  -2   9   6        131.04        135.40        11.84 o
  -1   9   6         37.50         47.22         8.97 o
   0   9   6         38.62         43.32        11.20 o
   1   9   6        112.45        101.95        14.76 o
   2   9   6          1.97        -12.68         8.45 o
   3   9   6         34.35         30.75         8.27 o
   4   9   6         47.11         45.51         7.84 o
   5   9   6          0.14         -2.73        11.17 o
   6   9   6          2.59          6.29        10.90 o
   7   9   6          0.94          1.55        13.66 o
  -3  10   6         82.43         75.26        12.89 o
  -2  10   6          5.61          6.35         8.64 o
  -1  10   6          0.46         -1.37         7.27 o
   0  10   6          6.52         -4.20         8.23 o
   1  10   6         20.42         20.52        10.51 o
   2  10   6         21.15         13.53        11.01 o
   3  10   6          0.06         -9.82         8.86 o
   4  10   6          0.27         -8.86        10.97 o
   5  10   6          2.66         20.15        15.31 o
 -12   1   7         47.10         61.37        17.32 o
 -11   1   7        144.56        165.74        21.11 o
 -10   1   7          1.63          4.27         4.74 o
  -9   1   7        139.54        138.00         8.93 o
  -8   1   7         36.95         50.86         4.89 o
  -7   1   7         83.85         75.45         4.98 o
  -6   1   7         17.31         22.34         2.78 o
  -5   1   7         18.33         11.67         2.15 o
  -4   1   7       7053.90       7575.67        76.33 o
  -3   1   7       3072.73       3490.49        46.11 o
  -2   1   7       5253.94       5027.21        51.51 o
  -1   1   7       6049.77       5872.44        85.00 o
   0   1   7       4988.53       4745.46        48.98 o
   1   1   7        659.02        649.52         8.04 o
   2   1   7        206.81        179.93         3.57 o
   3   1   7        468.63        499.71         7.60 o
   4   1   7        289.26        288.03         4.96 o
   5   1   7        303.19        339.41         6.02 o
   6   1   7         29.72         40.43         2.65 o
   7   1   7         43.17         34.32         4.48 o
   8   1   7         38.50         30.01         4.18 o
   9   1   7        570.94        548.52        18.68 o
  10   1   7         43.10         32.12         8.18 o
  11   1   7          3.53          5.48         7.27 o
 -12   2   7         50.43         62.79        17.87 o
 -11   2   7          7.87          3.11        10.97 o
 -10   2   7          4.41          6.72         6.27 o
  -9   2   7         28.45         24.86         5.67 o
  -8   2   7        110.77         90.34         6.11 o
  -7   2   7        101.34        109.52         6.74 o
  -6   2   7        816.82        880.05        17.36 o
  -5   2   7         51.75         55.77         5.08 o
  -4   2   7       3762.09       4047.83        50.96 o
  -3   2   7       1813.56       1983.66        23.91 o
  -2   2   7        104.59        136.08         6.09 o
  -1   2   7        466.36        415.01         7.01 o
   0   2   7       1135.75       1131.32        12.39 o
   1   2   7        695.24        768.84         8.92 o
   2   2   7       1568.38       1652.12        15.37 o
   3   2   7       1687.10       1618.21        17.17 o
   4   2   7       1280.89       1239.34        12.90 o
   5   2   7        105.19        113.13         4.53 o
   6   2   7         64.76         55.03         3.14 o
   7   2   7        202.74        193.13         5.55 o
   8   2   7        367.79        429.80         8.79 o
   9   2   7        116.63        128.79         7.78 o
  10   2   7          3.54         10.46         5.67 o
 -12   3   7          0.56         13.71        15.08 o
 -11   3   7          0.10        -11.24        10.88 o
 -10   3   7          2.23        -10.24         9.28 o
  -9   3   7          0.03          0.10         5.24 o
  -8   3   7          9.07          9.34         3.63 o
  -7   3   7        255.06        253.18         8.62 o
  -6   3   7          5.07          5.78         3.80 o
  -5   3   7         39.06         54.47         8.83 o
  -4   3   7         51.10         47.92         3.81 o
  -3   3   7        105.19         90.06         5.11 o
  -2   3   7         10.40         15.29         2.03 o
  -1   3   7       1219.64       1254.49        14.03 o
   0   3   7       2081.22       2179.28        20.98 o
   1   3   7         56.80         51.44         2.68 o
   2   3   7       1059.94       1017.53        12.62 o
   3   3   7        180.57        157.87         3.55 o
   4   3   7         37.85         45.48         3.10 o
   5   3   7        101.16         99.24         4.44 o
   6   3   7         43.85         45.10         5.07 o
   7   3   7          1.65          1.39         2.30 o
   8   3   7        165.89        163.32         5.03 o
   9   3   7        153.93        137.94         5.88 o
  10   3   7          2.70          5.62         4.45 o
  11   3   7          1.47         -1.25        12.18 o
 -11   4   7          0.55         13.80        13.98 o
 -10   4   7          4.10         10.51        12.66 o
  -9   4   7         61.58         68.58         6.95 o
  -8   4   7         13.95         15.41         4.69 o
  -7   4   7          5.43          5.95         3.97 o
  -6   4   7         57.41         73.48         6.05 o
  -5   4   7         50.64         62.24         5.38 o
  -4   4   7        162.18        178.02         6.67 o
  -3   4   7        437.46        461.72        10.23 o
  -2   4   7        375.65        400.63         8.05 o
  -1   4   7        902.71        973.03        13.08 o
   0   4   7        245.28        235.38         5.65 o
   1   4   7       1601.24       1694.70        18.69 o
   2   4   7        762.27        839.41        10.60 o
   3   4   7        121.85        149.16         4.37 o
   4   4   7         37.13         32.19         2.60 o
   5   4   7        146.61        166.72         6.21 o
   6   4   7         31.39         34.45         4.37 o
   7   4   7          0.86          7.07         4.42 o
   8   4   7         59.49         58.39         8.35 o
   9   4   7         37.35         39.07         5.11 o
  10   4   7          0.68         -1.46         9.78 o
  11   4   7         25.39         45.33        16.63 o
 -11   5   7         74.78         66.40        19.88 o
 -10   5   7          0.54          4.94        13.30 o
  -9   5   7        106.10        146.41        21.07 o
  -8   5   7         25.83         17.03        15.47 o
  -7   5   7          6.23          5.88         4.10 o
  -6   5   7        136.92        127.98         7.63 o
  -5   5   7          4.42          3.64         3.33 o
  -4   5   7         43.98         29.74         4.75 o
  -3   5   7        484.91        466.28        12.92 o
  -2   5   7          0.19         -2.69         2.44 o
  -1   5   7        491.49        483.79        10.48 o
   0   5   7        154.02        151.75         5.77 o
   1   5   7        111.12        113.88         7.49 o
   2   5   7         90.59         85.61         3.87 o
   3   5   7         10.50         10.30         2.27 o
   4   5   7        118.99        109.40         4.13 o
   5   5   7        118.24        120.42         6.54 o
   6   5   7        234.02        281.80         9.71 o
   7   5   7         79.59         79.31         7.08 o
   8   5   7          8.04          2.01         5.47 o
   9   5   7          9.24         11.24        11.84 o
  10   5   7          6.00          3.47        11.33 o
 -10   6   7          1.76         24.26        15.67 o
  -9   6   7        120.36        150.93        22.71 o
  -8   6   7         91.46         66.44        17.04 o
  -7   6   7         44.91         37.10        13.71 o
  -6   6   7         26.07         24.25         7.13 o
  -5   6   7          1.22          0.23         4.74 o
  -4   6   7       2037.45       2034.21        28.15 o
  -3   6   7        146.65        161.53         9.77 o
  -2   6   7         27.69         32.23         6.17 o
  -1   6   7          3.17          0.39         2.65 o
   0   6   7        184.07        188.92         6.67 o
   1   6   7          7.66          4.89         2.71 o
   2   6   7         97.99        115.62        10.30 o
   3   6   7        129.30        141.90         5.28 o
   4   6   7          0.71          1.22         2.33 o
   5   6   7        293.81        291.63         9.18 o
   6   6   7        377.42        385.60        14.74 o
   7   6   7         26.14         30.62        14.46 o
   8   6   7         14.58          8.26         6.00 o
   9   6   7          4.36         -5.37         6.95 o
  10   6   7          7.94          0.00         7.21 o
  -9   7   7          0.31        -13.25        12.84 o
  -8   7   7         30.19         48.89        17.00 o
  -7   7   7        137.58        189.36        23.85 o
  -6   7   7          1.01         -0.86         7.99 o
  -5   7   7         88.43         94.45         8.11 o
  -4   7   7        424.37        482.57        14.70 o
  -3   7   7          4.43          5.65         5.87 o
  -2   7   7         18.86         17.08         4.21 o
  -1   7   7          8.55         10.78         3.99 o
   0   7   7          5.14          8.07         3.22 o
   1   7   7        102.72        109.19         8.45 o
   2   7   7        117.84        117.41         6.54 o
   3   7   7         70.00         85.70         5.10 o
   4   7   7          3.75          6.14         3.20 o
   5   7   7          0.10         -1.07         4.25 o
   6   7   7          0.06          9.32         5.37 o
   7   7   7         10.04         13.74        11.86 o
   8   7   7         44.60         30.04         7.72 o
   9   7   7          0.09          3.43         7.01 o
  -7   8   7         32.33         19.24        15.26 o
  -6   8   7         63.00         40.99        16.18 o
  -5   8   7         26.72         16.84         9.37 o
  -4   8   7        188.21        179.04        12.89 o
  -3   8   7        388.03        425.33        17.28 o
  -2   8   7         26.99         22.44         7.15 o
  -1   8   7         33.53         30.33         6.73 o
   0   8   7        105.45        106.72         6.97 o
   1   8   7          9.28         13.04         4.36 o
   2   8   7          1.47          1.62         3.91 o
   3   8   7          1.35          2.11         4.79 o
   4   8   7         12.43          9.83         5.46 o
   5   8   7          6.89         11.03        14.92 o
   6   8   7         39.96         49.92         7.81 o
   7   8   7          6.02          0.99         6.22 o
   8   8   7         12.21         10.56        12.93 o
  -4   9   7         38.71         61.19        10.83 o
  -3   9   7          0.70          8.75        10.21 o
  -2   9   7          0.53         -1.19         6.06 o
  -1   9   7         28.31         19.48        10.37 o
   0   9   7         26.82         16.33         7.29 o
   1   9   7         25.07          9.14         8.73 o
   2   9   7        118.59         83.07        14.67 o
   3   9   7          1.99         -6.66        13.87 o
   4   9   7          0.09          1.46         7.36 o
   5   9   7          2.49          9.65         6.19 o
   6   9   7          0.23        -10.24        11.79 o
  -3  10   7         38.54         41.77        11.38 o
  -2  10   7         15.25         18.19         9.18 o
  -1  10   7          1.24         23.21         9.96 o
   0  10   7          2.62          0.00         7.63 o
   1  10   7          9.78         29.56        11.29 o
   2  10   7          5.83         -2.15         8.73 o
   3  10   7          3.08          6.79         7.81 o
   4  10   7         13.68          6.69        10.05 o
 -11   0   8        996.09        983.82        46.33 o
 -10   0   8          3.45         -6.49         5.42 o
  -9   0   8        280.18        306.14        39.07 o
  -8   0   8       1649.61       1679.10        43.64 o
  -7   0   8       1906.96       1776.16        43.04 o
  -6   0   8        149.41        154.12         8.36 o
  -5   0   8        711.45        741.03        17.07 o
  -4   0   8        109.09        126.67         6.10 o
  -3   0   8          2.26          0.91         3.11 o
  -2   0   8        380.08        440.32        12.79 o
  -1   0   8       6156.35       6418.76       128.45 o
   0   0   8        137.60        136.97        16.06 o
   1   0   8       1763.98       1784.40        24.32 o
   2   0   8       1195.84       1180.11        18.28 o
   3   0   8          8.89         12.20         3.49 o
   4   0   8        724.32        768.26        15.53 o
   5   0   8        806.51        753.59        19.75 o
   6   0   8        625.89        642.85        13.87 o
   7   0   8         63.36         62.29         6.00 o
   8   0   8         68.59         55.23         7.51 o
   9   0   8         86.11         87.32        11.29 o
  10   0   8         15.37         12.25         7.63 o
  11   0   8          0.73          0.46         7.86 o
  12   0   8         85.24         81.06        13.71 o
 -12   1   8          0.41         16.50        12.93 o
 -11   1   8          0.13          0.50        10.65 o
 -10   1   8          0.14          6.26         6.40 o
  -9   1   8        132.49        132.58         8.67 o
  -8   1   8        187.03        211.11        17.18 o
  -7   1   8         80.68         82.26         4.62 o
  -6   1   8         94.02        114.52         4.61 o
  -5   1   8         91.46         92.08         4.24 o
  -4   1   8        201.74        257.94         5.98 o
  -3   1   8       1219.91       1172.64        14.26 o
  -2   1   8       3423.74       3310.82        40.79 o
  -1   1   8        168.16        124.44        11.15 o
   0   1   8        324.84        316.51         6.59 o
   1   1   8          3.14          0.14         1.45 o
   2   1   8        137.34        118.59         2.85 o
   3   1   8       2572.74       2606.95        24.60 o
   4   1   8         14.53         19.76         2.49 o
   5   1   8          0.01          0.67         1.81 o
   6   1   8        739.82        732.96        10.52 o
   7   1   8        248.90        233.06         5.64 o
   8   1   8         52.53         49.27         5.35 o
   9   1   8         16.07          7.71         5.07 o
  10   1   8          0.23         -4.44         6.31 o
  11   1   8          2.23          2.60         5.58 o
  12   1   8          4.63         10.51        11.06 o
 -12   2   8          5.31          5.80        13.53 o
 -11   2   8          0.46        -11.42        10.14 o
 -10   2   8         17.63         18.90         7.17 o
  -9   2   8        200.39        200.43        10.21 o
  -8   2   8        890.17        853.52        19.36 o
  -7   2   8          0.20          4.71         3.26 o
  -6   2   8          8.10         14.38         3.78 o
  -5   2   8        426.97        433.21         9.39 o
  -4   2   8        261.84        250.59         8.15 o
  -3   2   8         61.48         72.10         3.65 o
  -2   2   8        218.31        217.35         6.31 o
  -1   2   8        497.63        501.61         8.96 o
   0   2   8         11.97          8.25         1.93 o
   1   2   8        948.25       1003.33        11.93 o
   2   2   8       1323.55       1443.94        15.10 o
   3   2   8        693.48        718.15         8.68 o
   4   2   8          7.12         10.21         2.64 o
   5   2   8        754.37        785.76        12.50 o
   6   2   8        615.55        618.85         9.68 o
   7   2   8        450.42        474.57        10.97 o
   8   2   8        178.86        190.80         6.07 o
   9   2   8          1.50          0.68         6.42 o
  10   2   8         25.47         30.16         5.30 o
 -12   3   8          6.85         -7.77        12.57 o
 -11   3   8         11.10         27.65        14.17 o
 -10   3   8         21.88         18.00        12.75 o
  -9   3   8         29.48         24.32        10.31 o
  -8   3   8         28.24         31.02         4.67 o
  -7   3   8         65.11         54.51         4.85 o
  -6   3   8         59.57         73.69         8.17 o
  -5   3   8        412.80        435.53        11.93 o
  -4   3   8        100.77        106.07         5.09 o
  -3   3   8        455.63        521.03        11.91 o
  -2   3   8         39.09         38.20         3.37 o
  -1   3   8          9.76         14.20         2.97 o
   0   3   8        680.95        719.81        10.68 o
   1   3   8         26.54         29.12         2.29 o
   2   3   8       1094.20        996.15        11.31 o
   3   3   8         89.28         69.47         3.05 o
   4   3   8        289.53        297.60         5.57 o
   5   3   8         38.82         31.09         2.98 o
   6   3   8         35.13         45.84         5.58 o
   7   3   8         28.43         31.42         4.36 o
   8   3   8          3.01          4.04         3.55 o
   9   3   8          4.60          6.54         4.17 o
  10   3   8          1.60        -12.82         8.54 o
 -11   4   8         44.03         64.38        18.32 o
 -10   4   8          6.22         31.53        14.49 o
  -9   4   8        120.92        142.82         9.10 o
  -8   4   8         72.61         76.60         6.01 o
  -7   4   8         99.25         80.42         6.73 o
  -6   4   8         27.67         32.54         4.92 o
  -5   4   8         79.85         88.50         8.99 o
  -4   4   8        104.78        114.53         5.58 o
  -3   4   8         76.36         93.30         5.07 o
  -2   4   8        470.71        443.96        12.08 o
  -1   4   8        138.59        126.11         6.66 o
   0   4   8          9.25         12.64         2.41 o
   1   4   8         90.85        103.09         4.38 o
   2   4   8         52.65         53.37         3.00 o
   3   4   8       1318.45       1344.65        14.59 o
   4   4   8         79.70         79.04         4.22 o
   5   4   8          1.03          4.11         2.67 o
   6   4   8         75.88         91.72         5.23 o
   7   4   8         41.33         54.32         4.81 o
   8   4   8         14.55          8.32         4.74 o
   9   4   8         37.68         48.03        14.62 o
  10   4   8          0.34          3.06        10.51 o
  11   4   8          0.00          7.04        13.39 o
 -11   5   8          0.88         10.88        14.76 o
 -10   5   8         13.72         23.40        14.81 o
  -9   5   8         15.61         25.00        14.85 o
  -8   5   8        143.44        139.70        10.45 o
  -7   5   8          0.11          2.83         4.20 o
  -6   5   8         26.83         38.53         5.51 o
  -5   5   8          0.46         -3.74         3.86 o
  -4   5   8          0.25         -2.30         3.63 o
  -3   5   8        213.69        176.55         8.42 o
  -2   5   8        207.41        206.43         7.13 o
  -1   5   8          3.20          6.11         3.22 o
   0   5   8         42.44         44.46         4.39 o
   1   5   8        237.26        232.58         6.91 o
   2   5   8        162.41        156.85         5.61 o
   3   5   8        108.36        103.80         4.08 o
   4   5   8        144.74        148.78         4.82 o
   5   5   8         21.43         20.67         3.57 o
   6   5   8         91.17         90.42         5.63 o
   7   5   8        145.67        150.79         8.74 o
   8   5   8         11.00         20.09         9.64 o
   9   5   8         57.35         50.68        17.11 o
  10   5   8         42.64         37.70        15.72 o
 -10   6   8          6.67          7.45        14.58 o
  -9   6   8         10.47          5.99        13.71 o
  -8   6   8        139.37        114.74        19.15 o
  -7   6   8          0.51         -1.20         7.61 o
  -6   6   8          2.91          1.32         6.12 o
  -5   6   8         64.49         55.61         7.28 o
  -4   6   8       1391.99       1379.67        25.73 o
  -3   6   8        468.27        451.43        11.41 o
  -2   6   8        182.96        180.74        10.09 o
  -1   6   8        284.12        290.24        16.22 o
   0   6   8         16.15         15.41         4.17 o
   1   6   8        361.53        342.10        11.60 o
   2   6   8        296.38        335.99         8.69 o
   3   6   8         12.68         19.85         3.30 o
   4   6   8        273.27        277.05         9.36 o
   5   6   8        239.25        239.72         8.97 o
   6   6   8         33.69         33.98         5.66 o
   7   6   8          0.72         -2.65         7.77 o
   8   6   8         19.91         17.61         6.22 o
   9   6   8          1.46         -5.53        10.33 o
  10   6   8          1.41          7.22        12.75 o
  -9   7   8          7.29         16.59        15.58 o
  -8   7   8         69.82         60.23        18.14 o
  -7   7   8          0.10         -4.48        11.52 o
  -6   7   8         46.73         57.92        14.46 o
  -5   7   8        212.20        220.78        15.55 o
  -4   7   8        770.66        754.88        16.20 o
  -3   7   8        744.92        715.57        15.50 o
  -2   7   8         17.50         24.82         6.33 o
  -1   7   8         11.62         10.99         4.11 o
   0   7   8         18.46          6.31         4.90 o
   1   7   8         54.58         46.96         4.94 o
   2   7   8        343.92        295.86         9.12 o
   3   7   8         44.53         47.15         4.85 o
   4   7   8          0.59         -2.64         2.60 o
   5   7   8         81.41         78.07         6.90 o
   6   7   8         23.27         16.58        13.94 o
   7   7   8         31.94         31.92         7.01 o
   8   7   8         46.13         63.06        16.95 o
   9   7   8         25.03         40.17        15.54 o
  -7   8   8          0.35        -11.79        13.16 o
  -6   8   8         14.08         17.46        13.85 o
  -5   8   8         46.70         66.85        15.56 o
  -4   8   8         11.15         -0.91         5.23 o
  -3   8   8         92.80         89.82         8.77 o
  -2   8   8         83.82         69.60         8.23 o
  -1   8   8        367.27        374.34        15.13 o
   0   8   8        439.94        430.09        12.43 o
   1   8   8        230.55        245.54         9.88 o
   2   8   8          3.26          2.00         5.60 o
   3   8   8        115.91        110.73         9.80 o
   4   8   8         24.56         30.96         5.49 o
   5   8   8          4.53          9.53         5.44 o
   6   8   8          4.97         -7.63        10.60 o
   7   8   8          1.97        -14.76        10.24 o
   8   8   8          6.85         -2.65        13.02 o
  -4   9   8          0.00          1.37        12.25 o
  -3   9   8         11.67         13.40        10.35 o
  -2   9   8          0.84         -5.62         6.92 o
  -1   9   8         47.46         60.00         9.89 o
   0   9   8          1.78         -0.61        10.03 o
   1   9   8         49.34         44.42        12.66 o
   2   9   8          1.78        -11.04         7.36 o
   3   9   8         36.14         11.98         7.47 o
   4   9   8          1.02         -1.70         6.88 o
   5   9   8         12.00         36.42        15.08 o
   6   9   8          1.10        -12.38        11.70 o
  -3  10   8         74.10         58.95        13.02 o
  -2  10   8         19.32         19.42        10.92 o
  -1  10   8          6.53          6.44         8.82 o
   0  10   8          9.52         13.39         9.92 o
   1  10   8         30.46         26.87        11.33 o
   2  10   8          8.48          9.09        10.51 o
   3  10   8          0.00         -0.15         7.10 o
   4  10   8          0.30        -10.65         7.10 o
 -12   1   9         24.03         12.93        13.94 o
 -11   1   9         39.03         36.14        14.99 o
 -10   1   9        206.41        223.95        14.26 o
  -9   1   9        329.58        327.06        12.55 o
  -8   1   9        184.86        154.57         7.31 o
  -7   1   9          3.14          9.97         2.86 o
  -6   1   9          0.78         -3.30         2.20 o
  -5   1   9        582.63        584.03        10.32 o
  -4   1   9         68.77         87.03         3.67 o
  -3   1   9       2411.22       2651.94        25.93 o
  -2   1   9       1133.35       1204.26        17.85 o
  -1   1   9        218.61        207.64        10.65 o
   0   1   9        356.86        364.32         9.42 o
   1   1   9        765.45        834.05        10.04 o
   2   1   9        568.22        615.87         7.31 o
   3   1   9        156.78        152.60         6.08 o
   4   1   9       1703.39       1662.24        18.50 o
   5   1   9        637.06        667.75        11.83 o
   6   1   9        816.18        813.21        18.74 o
   7   1   9       1057.52       1032.03        22.54 o
   8   1   9         11.56         11.98         3.09 o
   9   1   9         11.90         12.70         2.98 o
  10   1   9          1.49          0.00         5.25 o
  11   1   9          2.51          0.62         6.03 o
  12   1   9         45.77         55.20        13.48 o
 -12   2   9          9.73         27.19        15.03 o
 -11   2   9         14.26         -3.11        11.01 o
 -10   2   9          1.54         13.62        10.83 o
  -9   2   9          1.04         -1.25         6.19 o
  -8   2   9         13.91         20.59         4.70 o
  -7   2   9        121.46        131.68         8.54 o
  -6   2   9        348.39        349.37        10.22 o
  -5   2   9        134.33        160.58         5.81 o
  -4   2   9        363.53        366.96         9.89 o
  -3   2   9        204.75        212.04         5.88 o
  -2   2   9         49.72         43.72         4.48 o
  -1   2   9        316.96        280.73         8.98 o
   0   2   9       1673.38       1645.18        18.51 o
   1   2   9         89.82         97.31         3.64 o
   2   2   9          2.59          1.58         1.68 o
   3   2   9         15.40         10.52         1.80 o
   4   2   9         51.90         60.00         3.87 o
   5   2   9        603.75        595.24        11.10 o
   6   2   9          0.02         -2.77         1.85 o
   7   2   9          2.08          3.37         2.16 o
   8   2   9         71.82         58.73         4.12 o
   9   2   9         81.17         79.79        16.56 o
  10   2   9          4.86          7.64         5.92 o
  11   2   9          0.84         -5.30         9.00 o
 -11   3   9          2.77          5.25        12.06 o
 -10   3   9         32.73         22.85        13.39 o
  -9   3   9         22.03         20.97         7.00 o
  -8   3   9         14.27         10.43         5.22 o
  -7   3   9        114.60        104.45         6.04 o
  -6   3   9         13.63         16.53         5.88 o
  -5   3   9         89.99         88.82         6.08 o
  -4   3   9       1674.18       1770.73        23.70 o
  -3   3   9       1033.76       1097.39        19.21 o
  -2   3   9          3.10          3.11         2.41 o
  -1   3   9       1745.55       1743.05        23.10 o
   0   3   9         57.65         56.83         3.40 o
   1   3   9        844.88        805.87        10.93 o
   2   3   9        347.51        328.36         6.03 o
   3   3   9        690.18        681.07         9.01 o
   4   3   9         47.00         41.63         3.38 o
   5   3   9        627.91        662.94        10.13 o
   6   3   9        666.01        656.14        15.63 o
   7   3   9        202.49        203.51         9.01 o
   8   3   9          0.95          0.02         6.24 o
   9   3   9        103.05         84.87         5.70 o
  10   3   9         72.19         78.50        17.04 o
 -11   4   9          1.21        -14.76        12.29 o
 -10   4   9          4.72         -0.46        12.29 o
  -9   4   9         21.37         19.30         7.23 o
  -8   4   9         16.68          9.78         4.79 o
  -7   4   9         36.86         44.47         7.19 o
  -6   4   9          2.76         11.13         4.28 o
  -5   4   9         56.90         50.09         5.46 o
  -4   4   9          0.63         -2.59         2.54 o
  -3   4   9         45.80         49.30         4.84 o
  -2   4   9        122.25         99.92         5.31 o
  -1   4   9          1.12          3.80         2.99 o
   0   4   9          2.89          2.50         2.48 o
   1   4   9       1138.80       1169.25        15.66 o
   2   4   9        933.68        952.18        14.85 o
   3   4   9         18.83         26.29         2.62 o
   4   4   9        184.24        185.64         6.01 o
   5   4   9        155.54        158.30         5.40 o
   6   4   9        104.49        106.69         5.42 o
   7   4   9         70.06         68.00         6.13 o
   8   4   9          7.10         12.99         5.32 o
   9   4   9         16.17          7.00         6.35 o
  10   4   9         32.55         24.90        14.53 o
  11   4   9         18.30         15.72        14.76 o
 -10   5   9         17.67         17.00        14.21 o
  -9   5   9        132.81        124.20        20.20 o
  -8   5   9        144.04        153.71        11.42 o
  -7   5   9         76.77         84.13         9.05 o
  -6   5   9         10.02         20.83         6.29 o
  -5   5   9          3.81          0.25         3.40 o
  -4   5   9         19.14         15.47         4.78 o
  -3   5   9         45.38         46.89         4.60 o
  -2   5   9          1.54          5.63         2.87 o
  -1   5   9         88.15         95.12         5.20 o
   0   5   9         21.09         31.70         6.43 o
   1   5   9         96.20         89.65         7.81 o
   2   5   9        136.76        130.21         4.76 o
   3   5   9        164.50        154.04         5.21 o
   4   5   9          0.01         -1.40         2.54 o
   5   5   9          0.00          2.71         2.68 o
   6   5   9        625.75        610.69        13.77 o
   7   5   9         20.43         24.05         5.03 o
   8   5   9         78.26         85.02        10.10 o
   9   5   9         27.71         31.76        13.85 o
  10   5   9          6.91         12.20        14.81 o
 -10   6   9          0.28          1.01        13.39 o
  -9   6   9          0.57         -0.09        12.89 o
  -8   6   9          7.96         -4.94        11.65 o
  -7   6   9         34.90         16.95        12.84 o
  -6   6   9        143.19        112.12        10.27 o
  -5   6   9         28.65         23.53         5.88 o
  -4   6   9          4.06          7.89         7.61 o
  -3   6   9         84.43        104.06         6.28 o
  -2   6   9       1053.93       1068.37        18.53 o
  -1   6   9         64.17         78.24         5.66 o
   0   6   9        188.67        182.17         7.62 o
   1   6   9        164.63        167.41         9.57 o
   2   6   9        150.76        136.45         5.94 o
   3   6   9        199.38        194.63         6.94 o
   4   6   9         69.80         63.52         4.47 o
   5   6   9         10.62         12.10         3.62 o
   6   6   9         15.04         26.42         4.98 o
   7   6   9          2.27         -3.73         4.42 o
   8   6   9         26.75         22.48        12.06 o
   9   6   9         43.00         32.03        15.49 o
  -9   7   9          1.52         12.43        15.26 o
  -8   7   9         60.64         30.94        16.77 o
  -7   7   9         11.35         14.76        13.94 o
  -6   7   9          3.99         13.09         8.30 o
  -5   7   9          2.29          4.13         8.67 o
  -4   7   9         99.55        116.12         8.23 o
  -3   7   9        141.11        129.75         7.94 o
  -2   7   9          3.07          1.38         3.90 o
  -1   7   9          1.90         -0.86         4.07 o
   0   7   9         89.06         77.88         6.26 o
   1   7   9        454.75        427.16        20.07 o
   2   7   9        419.64        433.93        12.56 o
   3   7   9         33.44         24.53         4.42 o
   4   7   9          0.39         -4.90         4.12 o
   5   7   9         38.33         40.04         5.09 o
   6   7   9         19.40         16.57         5.47 o
   7   7   9         66.15         92.40        17.68 o
   8   7   9          1.55          8.68        11.65 o
  -8   8   9          4.74        -21.32        14.21 o
  -7   8   9          2.68        -16.72        13.16 o
  -6   8   9         28.81         30.11        15.17 o
  -5   8   9         83.62         90.49        12.41 o
  -4   8   9          7.59         10.81         5.78 o
  -3   8   9          0.08         -2.46         4.90 o
  -2   8   9         39.50         45.96         7.43 o
  -1   8   9        115.64        104.08         9.38 o
   0   8   9         19.24         14.54         4.60 o
   1   8   9         90.92         90.73         6.96 o
   2   8   9          5.62          0.00         4.43 o
   3   8   9        108.13         93.84         9.57 o
   4   8   9          0.45         -5.33         5.97 o
   5   8   9          4.51         -3.71         7.18 o
   6   8   9          0.03         -0.30         7.43 o
   7   8   9          9.68         19.33        12.79 o
  -4   9   9         25.42         18.99        10.69 o
  -3   9   9         13.12         12.76         7.73 o
  -2   9   9         33.86         15.04         7.86 o
  -1   9   9          0.62         -2.94         6.58 o
   0   9   9         12.17         13.69         8.05 o
   1   9   9        379.98        356.29        25.50 o
   2   9   9        291.34        221.35        21.80 o
   3   9   9          0.00         -5.63         7.02 o
   4   9   9          0.74         -4.71         7.20 o
   5   9   9          0.38        -10.98         7.32 o
   6   9   9          3.97         -5.35         8.25 o
  -3  10   9         15.27         33.36        11.79 o
  -2  10   9          0.72         17.78        10.78 o
  -1  10   9          1.21         -0.27         7.91 o
   0  10   9          1.94         20.47        10.01 o
   1  10   9          3.55         19.69        10.56 o
   2  10   9          7.85         26.59        11.88 o
   3  10   9         15.45         21.29         8.81 o
 -11   0  10         18.44         11.20        12.98 o
 -10   0  10        759.54        796.60        38.48 o
  -9   0  10        648.41        677.75        22.27 o
  -8   0  10        624.86        645.96        20.17 o
  -7   0  10         85.99         85.85         8.18 o
  -6   0  10         64.18         59.32         5.71 o
  -5   0  10         25.99         32.13         4.22 o
  -4   0  10         28.51         30.57         5.39 o
  -3   0  10        797.37        860.94        22.98 o
  -2   0  10         15.17         16.98         3.02 o
   0   0  10        292.91        266.02         7.75 o
   1   0  10        449.44        468.50        10.39 o
   2   0  10          2.45          5.47         2.55 o
   3   0  10        514.43        544.47        12.39 o
   4   0  10         65.42         70.81         5.31 o
   5   0  10        643.32        679.27        15.95 o
   6   0  10        150.21        135.63         9.64 o
   7   0  10         29.87         21.44        20.91 o
   8   0  10         43.53         45.50         7.56 o
   9   0  10         72.96         71.06        11.06 o
  10   0  10          0.02          3.75         6.85 o
  11   0  10          0.25         -6.85         7.17 o
 -12   1  10         33.27         24.54        14.26 o
 -11   1  10          9.43         13.80        13.16 o
 -10   1  10         49.13         78.09        19.81 o
  -9   1  10        140.66        163.23         9.25 o
  -8   1  10          0.00          1.59         3.43 o
  -7   1  10         16.43         14.49         3.31 o
  -6   1  10        593.25        597.35        11.70 o
  -5   1  10        592.12        620.01        10.58 o
  -4   1  10        501.86        497.88         8.25 o
  -3   1  10         47.32         44.47         2.06 o
  -2   1  10        133.02        189.35         5.86 o
  -1   1  10       2708.70       2791.43        45.73 o
   0   1  10       1300.51       1403.32        22.38 o
   1   1  10        106.46        125.43         4.17 o
   2   1  10        263.11        288.61         6.73 o
   3   1  10        372.55        356.47         7.13 o
   4   1  10         99.25         90.14         5.67 o
   5   1  10        147.24        135.44         6.24 o
   6   1  10         24.56         26.98         3.96 o
   7   1  10          7.79          5.35         3.56 o
   8   1  10         63.46         62.30         6.18 o
   9   1  10         39.20         42.03         6.85 o
  10   1  10          0.07         13.90         5.78 o
  11   1  10          2.05         -1.10         8.77 o
 -12   2  10          5.35          1.46        12.61 o
 -11   2  10         23.43         17.00        13.30 o
 -10   2  10          6.98          7.36        11.24 o
  -9   2  10          0.67         -6.95         4.64 o
  -8   2  10         43.79         45.59         5.57 o
  -7   2  10          0.03          0.29         3.45 o
  -6   2  10         85.15         92.39         5.16 o
  -5   2  10          3.82          0.09         2.20 o
  -4   2  10          0.48          4.49         2.13 o
  -3   2  10         22.83         34.36         2.87 o
  -2   2  10        524.80        548.55        10.88 o
  -1   2  10        378.19        386.13         9.85 o
   0   2  10        475.14        491.39         8.20 o
   1   2  10        431.09        464.62        11.44 o
   2   2  10        884.24        900.53        11.17 o
   3   2  10         33.65         33.53         3.34 o
   4   2  10          0.04          0.02         2.77 o
   5   2  10        337.22        322.38         8.44 o
   6   2  10         49.70         42.36         4.64 o
   7   2  10        133.78        139.61         6.58 o
   8   2  10         35.28         46.28         4.59 o
   9   2  10        100.06         87.43         8.12 o
  10   2  10         66.77         85.34         8.61 o
  11   2  10          2.76         -3.02         9.32 o
 -11   3  10          8.83          6.63        13.53 o
 -10   3  10         30.59         10.51        12.15 o
  -9   3  10         21.49         20.37         6.80 o
  -8   3  10        105.91        120.17         8.02 o
  -7   3  10          3.75          3.52         3.24 o
  -6   3  10         30.09         35.05         4.07 o
  -5   3  10          2.74          4.05         4.93 o
  -4   3  10         96.10         88.93         4.78 o
  -3   3  10         45.21         48.25         4.34 o
  -2   3  10        998.97       1015.73        15.95 o
  -1   3  10         12.17         18.46         2.97 o
   0   3  10          4.35          4.82         2.20 o
   1   3  10        519.22        558.01         9.09 o
   2   3  10        623.28        653.15         9.68 o
   3   3  10         29.36         24.44         2.26 o
   4   3  10          0.02          0.81         2.35 o
   5   3  10        163.72        171.17         7.07 o
   6   3  10        394.02        386.97        12.31 o
   7   3  10        374.96        363.66         8.69 o
   8   3  10         71.76         60.24         5.46 o
   9   3  10          3.82          1.11         6.91 o
  10   3  10          8.36          0.14         9.55 o
  11   3  10         20.50          3.84        11.20 o
 -11   4  10          2.91         21.98        15.86 o
 -10   4  10         18.14         23.35        13.53 o
  -9   4  10         29.78         26.64         7.95 o
  -8   4  10          0.19          3.19         4.57 o
  -7   4  10          1.98          7.99         4.70 o
  -6   4  10          5.27         15.32         4.49 o
  -5   4  10         26.14         43.85         5.31 o
  -4   4  10         72.17         76.86         5.30 o
  -3   4  10        501.14        477.99        12.69 o
  -2   4  10        102.17        102.36         7.95 o
  -1   4  10        116.42        146.21         7.67 o
   0   4  10       1181.40       1211.11        24.45 o
   1   4  10        719.70        735.74        11.82 o
   2   4  10        394.94        437.01         8.27 o
   3   4  10         88.59         95.50         3.78 o
   4   4  10          3.80          5.51         2.88 o
   5   4  10         57.29         65.79         5.40 o
   6   4  10          0.11          1.03         2.91 o
   7   4  10          2.00          4.70         2.98 o
   8   4  10         15.17         17.07         6.71 o
   9   4  10          0.92         -6.80         6.52 o
  10   4  10          6.67         -3.74         7.82 o
 -10   5  10          0.18         10.14        13.57 o
  -9   5  10          5.10         15.08        12.89 o
  -8   5  10          2.13         -7.77        10.24 o
  -7   5  10          2.33          8.51         5.92 o
  -6   5  10          1.30         -4.60         4.05 o
  -5   5  10          6.03          9.42         6.18 o
  -4   5  10        189.87        197.77        15.13 o
  -3   5  10         80.56         83.78         8.80 o
  -2   5  10        175.06        176.92         8.81 o
  -1   5  10         13.36          6.80         3.03 o
   0   5  10         12.63         11.53         3.39 o
   1   5  10        560.83        500.62        10.34 o
   2   5  10        207.26        215.91         6.27 o
   3   5  10          0.77          0.77         2.39 o
   4   5  10        188.00        160.87         8.43 o
   5   5  10         96.43         99.14         6.79 o
   6   5  10        266.10        265.60         8.99 o
   7   5  10          9.79          8.79         3.83 o
   8   5  10         80.84         71.08        11.13 o
   9   5  10         24.40         14.00         8.84 o
  10   5  10          0.04         -9.05        11.38 o
 -10   6  10         37.38         23.12        16.95 o
  -9   6  10         12.62         16.50        14.35 o
  -8   6  10         38.40         27.42        14.94 o
  -7   6  10          9.20         21.61        13.34 o
  -6   6  10        101.18         88.36         9.92 o
  -5   6  10         10.52         17.48         4.95 o
  -4   6  10         20.21         31.76         7.82 o
  -3   6  10          1.62          0.81         3.56 o
  -2   6  10       1300.70       1299.11        22.25 o
  -1   6  10        286.96        271.58         9.39 o
   0   6  10         55.18         52.45         5.14 o
   1   6  10          2.08         -0.49         3.48 o
   2   6  10         10.93         18.62         3.46 o
   3   6  10        253.84        251.55         7.10 o
   4   6  10          2.53          0.44         3.36 o
   5   6  10         17.29         13.88         5.16 o
   6   6  10         38.40         32.05         7.13 o
   7   6  10          0.00         -1.97         7.07 o
   8   6  10          0.11         -6.36         7.32 o
   9   6  10          0.13         20.70        13.85 o
  -9   7  10          4.71          4.48        14.58 o
  -8   7  10          1.19          1.78        14.99 o
  -7   7  10         98.11         88.92        19.28 o
  -6   7  10          9.23         -5.22         8.84 o
  -5   7  10          2.73          1.41         5.18 o
  -4   7  10         10.79         14.40         7.43 o
  -3   7  10          6.18          7.21         4.13 o
  -2   7  10         32.47         43.78         5.24 o
  -1   7  10        172.22        166.50         8.17 o
   0   7  10         13.35          6.79         4.30 o
   1   7  10        102.71        113.06         6.48 o
   2   7  10          5.45         10.07         3.73 o
   3   7  10         24.65         24.87         5.05 o
   4   7  10        104.57        104.38         8.33 o
   5   7  10         66.42         82.69         9.26 o
   6   7  10          4.40         -0.05         8.75 o
   7   7  10        126.86        137.56        14.18 o
   8   7  10          2.29         -3.77         7.67 o
  -7   8  10         87.36        104.92        21.75 o
  -6   8  10         11.82         17.73        14.71 o
  -5   8  10         15.53          6.54         8.40 o
  -4   8  10        112.35        105.26        14.69 o
  -3   8  10        123.24        130.94        10.09 o
  -2   8  10         31.79         33.93         7.15 o
  -1   8  10          8.74         12.44         8.57 o
   0   8  10         61.72         86.43         6.59 o
   1   8  10        108.92        121.27         8.94 o
   2   8  10        495.99        489.59        13.64 o
   3   8  10          3.30         -4.21         5.35 o
   4   8  10          9.64          5.53         7.16 o
   5   8  10          0.58         -8.75         5.84 o
   6   8  10          6.76          3.28        17.52 o
   7   8  10          2.47        -12.11        11.88 o
  -5   9  10          0.34         -2.15        14.44 o
  -4   9  10          1.65          2.60         7.20 o
  -3   9  10         31.19         20.60         8.53 o
  -2   9  10         32.81         24.97        15.44 o
  -1   9  10         30.46         25.77         8.67 o
   0   9  10         38.43         34.71         9.90 o
   1   9  10        104.67        121.32        17.32 o
   2   9  10        216.64        265.17        17.09 o
   3   9  10         16.70         24.84         8.82 o
   4   9  10          0.42         -8.63         6.39 o
   5   9  10          0.78         -9.96         7.14 o
  -2  10  10         11.74          8.96        10.19 o
  -1  10  10          0.09          1.37         9.92 o
   0  10  10          5.16         29.06        11.61 o
   1  10  10          6.05          4.57        10.01 o
   2  10  10         29.31         31.65         8.84 o
 -11   1  11        146.85        154.77        20.65 o
 -10   1  11        150.32        155.41        19.15 o
  -9   1  11         36.03         34.76         7.41 o
  -8   1  11        810.96        795.12        18.58 o
  -7   1  11        192.90        211.06         8.92 o
  -6   1  11        364.48        357.06         8.48 o
  -5   1  11         98.68        106.52         4.41 o
  -4   1  11         34.27         46.03         3.96 o
  -3   1  11       1166.82       1156.46        17.97 o
  -2   1  11       3331.00       3404.34        42.65 o
  -1   1  11         24.44         22.02         3.61 o
   0   1  11        608.56        572.38        11.43 o
   1   1  11          8.64         17.96         2.30 o
   2   1  11         26.47         35.50         2.79 o
   3   1  11        229.00        244.21         6.13 o
   4   1  11        688.77        674.73        15.20 o
   5   1  11         18.56         16.28         4.03 o
   6   1  11        521.21        477.96        12.37 o
   7   1  11       1141.82       1077.46        22.72 o
   8   1  11         71.57         87.00         8.43 o
   9   1  11          2.83         -2.14         4.86 o
  10   1  11          1.37          9.50         6.42 o
  11   1  11          7.53         27.42        11.15 o
 -11   2  11         14.78         14.76        12.84 o
 -10   2  11          2.09         12.02        11.65 o
  -9   2  11         16.81         10.48         6.14 o
  -8   2  11         37.92         43.64         5.57 o
  -7   2  11        136.20        147.62         7.47 o
  -6   2  11          7.29          8.63         2.91 o
  -5   2  11          2.30          1.42         2.55 o
  -4   2  11         45.82         40.76         3.09 o
  -3   2  11        411.00        404.41         8.25 o
  -2   2  11        262.12        267.07        11.32 o
  -1   2  11        590.77        587.81        14.23 o
   0   2  11        215.60        212.05         5.36 o
   1   2  11         36.07         40.48         3.18 o
   2   2  11         24.41         19.78         2.26 o
   3   2  11         16.87         14.21         3.15 o
   4   2  11        262.73        294.61         8.89 o
   5   2  11         72.70         67.67         6.35 o
   6   2  11        136.88        129.50         6.73 o
   7   2  11        246.56        292.71        10.62 o
   8   2  11         25.07         22.53         5.79 o
   9   2  11         15.94         13.00         5.71 o
  10   2  11         15.97         17.64        11.10 o
  11   2  11          5.94          5.39        10.01 o
 -11   3  11          6.71          6.17        13.11 o
 -10   3  11         15.53          6.81        12.25 o
  -9   3  11          0.13         -0.82         5.49 o
  -8   3  11          0.01         -0.70         5.25 o
  -7   3  11        227.06        235.59        12.09 o
  -6   3  11          7.47          6.43         3.13 o
  -5   3  11        183.79        193.98         8.63 o
  -4   3  11         24.09         27.16         3.46 o
  -3   3  11          3.36          1.17         2.85 o
  -2   3  11        138.01        125.73         6.20 o
  -1   3  11        165.17        167.09         6.38 o
   0   3  11        104.36         90.48         5.57 o
   1   3  11         95.91         96.25         3.65 o
   2   3  11         37.02         46.30         3.10 o
   3   3  11         66.55         56.79         2.96 o
   4   3  11        149.83        158.01         6.24 o
   5   3  11         56.69         72.46         6.11 o
   6   3  11        295.53        259.03        11.71 o
   7   3  11       2336.00       2390.56        36.64 o
   8   3  11         35.46         29.46        16.68 o
   9   3  11          0.02         -2.69         7.63 o
  10   3  11          1.99         -8.54         8.82 o
  11   3  11          9.97         21.98        12.25 o
 -11   4  11         17.23         30.89        16.72 o
 -10   4  11          6.78          6.99        12.20 o
  -9   4  11          1.42          6.39         6.57 o
  -8   4  11          0.75         -2.09         5.16 o
  -7   4  11         73.97         63.81         7.78 o
  -6   4  11        246.24        254.10        10.84 o
  -5   4  11        171.36        184.57         8.82 o
  -4   4  11          0.62          0.09         3.05 o
  -3   4  11         43.78         48.11         5.05 o
  -2   4  11        439.40        473.59        11.19 o
  -1   4  11         79.40         79.48         5.22 o
   0   4  11         35.83         33.81         3.05 o
   1   4  11         11.94         12.99         2.78 o
   2   4  11        672.91        689.93        13.72 o
   3   4  11         48.84         43.54         3.09 o
   4   4  11         30.33         33.88         3.58 o
   5   4  11          3.96          0.36         2.91 o
   6   4  11          8.33          8.99         4.69 o
   7   4  11         15.27          5.06         5.63 o
   8   4  11          0.77          1.15         5.50 o
   9   4  11          8.75          0.49         6.86 o
  10   4  11         15.42         11.61        14.76 o
 -10   5  11         95.30        129.27        22.07 o
  -9   5  11          7.32        -13.57        10.65 o
  -8   5  11        144.98        155.73        20.79 o
  -7   5  11         21.24         21.29        12.15 o
  -6   5  11         86.12         77.00        14.58 o
  -5   5  11          4.57          3.05         3.59 o
  -4   5  11          2.83          7.72         4.92 o
  -3   5  11         18.41         19.30         4.09 o
  -2   5  11        106.26        104.57         7.27 o
  -1   5  11         29.05         14.14         3.38 o
   0   5  11        201.82        187.12         7.41 o
   1   5  11        308.55        286.25         7.98 o
   2   5  11          7.98          6.54         3.70 o
   3   5  11         73.16         64.80         3.98 o
   4   5  11        129.55        128.97         6.23 o
   5   5  11        397.78        383.22        10.03 o
   6   5  11        129.57        143.76         9.75 o
   7   5  11        128.70        127.22        10.48 o
   8   5  11         15.64          9.59         7.81 o
   9   5  11          2.11         -5.15         7.00 o
  10   5  11          0.01         -1.18         7.65 o
  -9   6  11          8.56          7.59        14.49 o
  -8   6  11         11.28         -8.82        11.24 o
  -7   6  11          1.72         14.49        13.43 o
  -6   6  11         16.44         11.97        12.20 o
  -5   6  11        531.67        531.61        21.09 o
  -4   6  11         26.50         17.46         7.37 o
  -3   6  11         78.91         71.54         5.64 o
  -2   6  11        117.67        115.91         6.65 o
  -1   6  11        272.54        273.53        14.48 o
   0   6  11         84.51         72.10         7.65 o
   1   6  11         82.79         88.28         7.48 o
   2   6  11        120.66        120.81         5.76 o
   3   6  11         46.61         44.93         3.95 o
   4   6  11          0.41         -4.79         3.20 o
   5   6  11        105.76        103.76         8.21 o
   6   6  11         28.06         18.53         7.37 o
   7   6  11         25.34         36.02        11.06 o
   8   6  11          8.69          0.81         7.42 o
   9   6  11          5.10          3.79         8.52 o
  -8   7  11          8.64         -7.72        13.57 o
  -7   7  11          5.08         15.95        13.71 o
  -6   7  11         50.52         35.37         9.96 o
  -5   7  11          2.86          7.98         5.33 o
  -4   7  11          0.22          0.65         4.79 o
  -3   7  11         66.12         68.65         6.35 o
  -2   7  11          0.73         -5.09         3.82 o
  -1   7  11          1.56         -3.92         3.67 o
   0   7  11          0.74         -5.57         3.71 o
   1   7  11         39.51         23.68         7.64 o
   2   7  11          6.88          3.12         3.43 o
   3   7  11         15.32         18.44         4.16 o
   4   7  11         72.98         87.00         9.16 o
   5   7  11         33.25         12.86         7.89 o
   6   7  11         24.73         43.63         9.64 o
   7   7  11         30.85         31.49        10.12 o
   8   7  11          0.01          5.11         8.37 o
  -7   8  11          8.28          4.84        14.90 o
  -6   8  11          4.29          6.12        14.71 o
  -5   8  11          3.77         18.33         9.62 o
  -4   8  11          0.30          4.79         8.77 o
  -3   8  11          0.61         -2.96         5.43 o
  -2   8  11          0.42         -0.59         5.44 o
  -1   8  11          8.97          4.11         5.70 o
   0   8  11          5.16         -5.42         5.76 o
   1   8  11         77.70         84.20         6.77 o
   2   8  11         37.25         38.68         9.58 o
   3   8  11          1.37         -3.67         5.97 o
   4   8  11          4.09          3.08         7.79 o
   5   8  11          8.37         -4.55         9.00 o
   6   8  11          0.05          4.61         7.91 o
  -5   9  11          0.02          4.43        13.30 o
  -4   9  11          6.02          0.89         9.48 o
  -3   9  11          0.34         -2.18         6.77 o
  -2   9  11          0.57         -9.01         6.01 o
  -1   9  11          0.03         -2.03         7.24 o
   0   9  11         25.77         70.96        19.10 o
   1   9  11         15.92         14.71        10.92 o
   2   9  11          1.10          1.60        13.43 o
   3   9  11         54.95         67.07        11.26 o
   4   9  11         44.83         50.65        10.53 o
   5   9  11          0.07         -7.23         8.08 o
  -1  10  11          4.27          3.56        10.28 o
   0  10  11         17.28         25.68        11.20 o
 -11   0  12          2.47          3.52        11.20 o
 -10   0  12         63.19         81.75        15.22 o
  -9   0  12          7.59          8.77         5.69 o
  -8   0  12        364.48        361.52        32.97 o
  -7   0  12         83.75         65.84        13.98 o
  -6   0  12        513.90        530.20        22.53 o
  -5   0  12        171.02        130.00        10.74 o
  -4   0  12         50.35         52.55         6.26 o
  -3   0  12        450.18        426.06        14.62 o
  -2   0  12       1262.19       1252.65        24.25 o
  -1   0  12        221.97        225.95         8.56 o
   0   0  12       1215.57       1197.51        21.81 o
   1   0  12        683.03        747.99        16.86 o
   2   0  12        805.29        753.90        19.92 o
   3   0  12        135.68        148.85        12.31 o
   4   0  12        520.75        549.07        30.39 o
   5   0  12        311.69        277.43        16.54 o
   6   0  12        612.73        616.99        20.68 o
   7   0  12        438.49        484.04        24.63 o
   8   0  12        208.83        168.84        15.54 o
   9   0  12         66.77         71.97        12.34 o
  10   0  12          4.60          8.96         7.95 o
  11   0  12          1.19          3.61         8.73 o
 -11   1  12          0.64          4.34        12.47 o
 -10   1  12         34.09         29.93        13.07 o
  -9   1  12         28.39         29.26         6.98 o
  -8   1  12        110.92        126.09         7.95 o
  -7   1  12        384.44        377.52        11.42 o
  -6   1  12         55.63         46.44         4.49 o
  -5   1  12        307.15        318.13         7.01 o
  -4   1  12         13.79         10.11         2.17 o
  -3   1  12       1040.68       1026.26        16.46 o
  -2   1  12        199.33        178.06         5.69 o
  -1   1  12         36.32         40.03         4.30 o
   0   1  12          3.16          4.28         3.14 o
   1   1  12        407.59        425.17         7.28 o
   2   1  12         63.56         49.99         4.32 o
   3   1  12          6.99          6.05         2.44 o
   4   1  12          3.58          9.38         3.28 o
   5   1  12        149.56        133.26         8.32 o
   6   1  12         70.20         63.54         5.64 o
   7   1  12          4.25          2.33         3.90 o
   8   1  12          3.26          3.35         4.96 o
   9   1  12         13.39         11.04         5.67 o
  10   1  12          0.03         -0.59         6.19 o
  11   1  12         21.99         28.24        12.11 o
 -11   2  12          5.29         -7.59        10.97 o
 -10   2  12         17.01         16.27        12.02 o
  -9   2  12         13.50         16.40         6.57 o
  -8   2  12          8.38         -0.14         5.06 o
  -7   2  12          2.68          4.72         3.57 o
  -6   2  12         90.66         85.26         5.31 o
  -5   2  12          0.23          0.49         3.45 o
  -4   2  12         38.97         39.82         3.35 o
  -3   2  12        199.57        159.82         6.71 o
  -2   2  12        184.08        164.39         9.47 o
  -1   2  12        435.35        428.61         7.72 o
   0   2  12        246.86        271.01         5.91 o
   1   2  12         16.95         14.43         2.47 o
   2   2  12        107.88        108.29         3.58 o
   3   2  12          2.69          0.00         2.49 o
   4   2  12          0.79          1.42         2.98 o
   5   2  12          2.60         -5.58         3.72 o
   6   2  12         81.51         92.22         8.68 o
   7   2  12       1476.68       1468.38        33.84 o
   8   2  12        332.57        289.37        13.85 o
   9   2  12          6.27         14.62         5.99 o
  10   2  12          1.72          2.65         9.41 o
  11   2  12         23.73         30.43        12.25 o
 -11   3  12         17.00         20.61        14.58 o
 -10   3  12         18.35         21.93        13.66 o
  -9   3  12          0.47          3.75         5.90 o
  -8   3  12         27.88         40.09         9.87 o
  -7   3  12          0.00         -1.73         3.47 o
  -6   3  12         25.96         14.63         6.57 o
  -5   3  12         59.63         61.08         4.76 o
  -4   3  12         52.06         48.33         7.51 o
  -3   3  12          2.36         -0.03         3.93 o
  -2   3  12         15.89         13.54         3.50 o
  -1   3  12          3.84          4.75         2.11 o
   0   3  12        631.26        595.58        10.38 o
   1   3  12          0.10          0.01         1.78 o
   2   3  12         89.00         92.05         4.01 o
   3   3  12         44.10         46.63         4.11 o
   4   3  12          7.86          9.40         3.20 o
   5   3  12         30.74         19.34         4.64 o
   6   3  12         16.96         21.01         5.15 o
   7   3  12         17.91         29.53         5.97 o
   8   3  12          4.13          2.50         5.70 o
   9   3  12         31.62         29.40         9.51 o
  10   3  12          0.52         -3.29         9.23 o
 -10   4  12          0.80         25.45        13.39 o
  -9   4  12         16.71         16.42         8.23 o
  -8   4  12         35.46         46.99         8.10 o
  -7   4  12         21.35         26.13         8.45 o
  -6   4  12         28.24         22.31         6.56 o
  -5   4  12         14.35         16.60         8.43 o
  -4   4  12         16.00         10.00         6.41 o
  -3   4  12        137.29        142.76        15.56 o
  -2   4  12          3.47          3.16         3.48 o
  -1   4  12         52.92         67.94         5.73 o
   0   4  12         31.47         39.55         3.21 o
   1   4  12         21.83         18.09         2.91 o
   2   4  12        169.39        148.68         5.32 o
   3   4  12         98.75        105.20         4.27 o
   4   4  12         14.62         19.10         3.62 o
   5   4  12         40.35         40.33         4.66 o
   6   4  12         43.34         46.54         9.07 o
   7   4  12        163.27        182.85        11.87 o
   8   4  12          7.62          7.80         8.33 o
   9   4  12          5.37         -5.76         6.78 o
  10   4  12          2.75         -3.76         8.17 o
 -10   5  12          0.47        -11.70        11.97 o
  -9   5  12          2.90          3.98        12.47 o
  -8   5  12         31.73         35.18        12.77 o
  -7   5  12         25.92         27.10        12.89 o
  -6   5  12         30.19         19.92        12.20 o
  -5   5  12          0.63         -2.03         5.04 o
  -4   5  12         28.49         29.87         6.66 o
  -3   5  12          4.59          6.62         6.72 o
  -2   5  12         13.72         19.58         4.81 o
  -1   5  12         16.79         14.59         3.59 o
   0   5  12        188.05        169.21         6.30 o
   1   5  12        120.18        134.73         5.88 o
   2   5  12        275.77        268.38         8.53 o
   3   5  12          0.01          1.49         2.53 o
   4   5  12        170.60        173.05         6.93 o
   5   5  12        119.52        130.87         6.86 o
   6   5  12        130.39        127.08        10.90 o
   7   5  12          3.36          4.43         5.64 o
   8   5  12          3.60          0.27         7.23 o
   9   5  12          0.84          3.43         8.23 o
  -9   6  12          0.14         20.70        15.26 o
  -8   6  12          0.98         -9.05        12.34 o
  -7   6  12          2.13          3.02        12.25 o
  -6   6  12        152.99        156.87        20.11 o
  -5   6  12        227.81        239.09        15.11 o
  -4   6  12        139.47        145.31        11.81 o
  -3   6  12          3.81          4.13         3.91 o
  -2   6  12        415.70        417.48        11.54 o
  -1   6  12        110.71        102.70         9.18 o
   0   6  12        209.51        207.67         8.66 o
   1   6  12        361.76        364.72         9.86 o
   2   6  12         52.63         48.04         5.56 o
   3   6  12         37.88         32.35         3.79 o
   4   6  12         36.20         42.76         4.85 o
   5   6  12          6.98          4.37         5.68 o
   6   6  12          7.60          2.30         6.43 o
   7   6  12          0.02         -5.17         6.37 o
   8   6  12          0.03         -4.71         7.66 o
  -8   7  12         33.13         31.85        17.14 o
  -7   7  12          5.41         -0.41        13.07 o
  -6   7  12         10.60         -0.37         8.21 o
  -5   7  12         15.57         12.10        19.92 o
  -4   7  12         18.85         18.12         5.59 o
  -3   7  12         22.92         27.61         5.18 o
  -2   7  12          6.35          1.36         4.15 o
  -1   7  12          4.14          1.69         3.99 o
   0   7  12        109.86        121.34         7.66 o
   1   7  12         78.81         84.84         5.46 o
   2   7  12         38.21         32.99         4.47 o
   3   7  12          4.20         -0.68         3.46 o
   4   7  12         42.49         50.78        21.03 o
   5   7  12         16.79         13.60         7.23 o
   6   7  12         11.66          1.90        10.76 o
   7   7  12         21.69          8.22         8.86 o
  -6   8  12         10.73          1.10        13.89 o
  -5   8  12          3.36          9.88         9.04 o
  -4   8  12          2.31         -3.26         7.83 o
  -3   8  12          0.50          5.77         5.94 o
  -2   8  12          3.15          2.63         5.85 o
  -1   8  12         53.41         62.29         8.62 o
   0   8  12         49.04         65.39         8.96 o
   1   8  12         77.09         73.92         6.07 o
   2   8  12          5.43          9.41         4.54 o
   3   8  12         13.23         13.42         6.49 o
   4   8  12          6.83          6.69         7.25 o
   5   8  12          6.32          7.59         7.33 o
   6   8  12          0.19         -3.14        11.15 o
  -4   9  12          0.01         -4.71        15.49 o
  -3   9  12          2.31         -6.24         7.41 o
  -2   9  12          5.21         11.02         9.80 o
  -1   9  12         14.54         25.36        12.89 o
   0   9  12         16.59         31.10        12.38 o
   1   9  12          0.31          5.79         6.99 o
   2   9  12          4.42         10.62         7.64 o
   3   9  12         13.62         19.25         8.79 o
   4   9  12         24.21         29.49         9.44 o
 -11   1  13        157.90        217.19        23.40 o
 -10   1  13         62.19         84.76        15.76 o
  -9   1  13          5.62          2.98         5.83 o
  -8   1  13        130.92        132.46         7.90 o
  -7   1  13        339.80        332.15        10.78 o
  -6   1  13        636.61        604.11        13.21 o
  -5   1  13        306.68        314.39        10.97 o
  -4   1  13        621.58        591.93        13.25 o
  -3   1  13        154.31        142.24         5.10 o
  -2   1  13        679.66        689.83        12.16 o
  -1   1  13        239.35        232.10         8.76 o
   0   1  13       1218.43       1224.44        28.88 o
   1   1  13        648.77        659.55        15.09 o
   2   1  13         21.83         20.05         3.67 o
   3   1  13        148.72        140.47         4.88 o
   4   1  13         22.32         17.14         3.77 o
   5   1  13         14.17         10.31         3.85 o
   6   1  13        332.65        344.12        14.63 o
   7   1  13         35.68         48.21         5.64 o
   8   1  13          1.80          4.88         5.02 o
   9   1  13          0.00          1.90         5.29 o
  10   1  13          1.32         -2.95         5.62 o
 -11   2  13          8.72          5.85        13.48 o
 -10   2  13          0.18         26.87        11.97 o
  -9   2  13          8.37         15.64         6.53 o
  -8   2  13         24.38         33.84         6.62 o
  -7   2  13        527.19        529.91        13.33 o
  -6   2  13        112.32        119.48         6.96 o
  -5   2  13          2.42          2.81         2.59 o
  -4   2  13          1.74          4.02         3.77 o
  -3   2  13          0.58         -1.11         3.27 o
  -2   2  13          0.19          0.53         4.08 o
  -1   2  13        564.94        561.81        12.05 o
   0   2  13        507.92        482.13         8.19 o
   1   2  13        192.33        177.47         5.42 o
   2   2  13         30.57         31.23         2.52 o
   3   2  13         13.80          9.98         2.49 o
   4   2  13         25.03         24.87         4.02 o
   5   2  13         17.39         23.10         6.81 o
   6   2  13         28.61         21.73         7.23 o
   7   2  13         36.04         30.89         7.76 o
   8   2  13         18.59         22.58         6.31 o
   9   2  13          0.74          2.78         5.45 o
  10   2  13          0.09         11.01         9.82 o
 -10   3  13         12.35          8.45        11.84 o
  -9   3  13          0.51          6.87        10.42 o
  -8   3  13         28.12         29.92         6.85 o
  -7   3  13        462.64        469.16        16.39 o
  -6   3  13          3.06          3.62         3.28 o
  -5   3  13          3.02          3.15         2.86 o
  -4   3  13         45.10         41.53         5.94 o
  -3   3  13          0.87         -4.15         3.30 o
  -2   3  13          5.68          1.82         3.17 o
  -1   3  13        194.73        207.45         6.12 o
   0   3  13         24.57         22.61         3.11 o
   1   3  13          4.69          3.77         2.78 o
   2   3  13          4.29          6.74         2.34 o
   3   3  13          0.85          0.91         2.71 o
   4   3  13         39.78         36.46         4.35 o
   5   3  13         58.71         59.90         5.17 o
   6   3  13         66.76         57.43         6.59 o
   7   3  13          0.52         -1.90         5.23 o
   8   3  13         86.59         74.47        10.93 o
   9   3  13        164.43        164.76        15.01 o
  10   3  13          1.30         -0.18         9.23 o
 -10   4  13          7.55         14.12        13.02 o
  -9   4  13         62.61         79.40         9.95 o
  -8   4  13         73.81         79.93        12.09 o
  -7   4  13        103.57        137.91         9.98 o
  -6   4  13         15.15          9.43         4.17 o
  -5   4  13         41.89         41.04         6.86 o
  -4   4  13         85.47         85.12         6.08 o
  -3   4  13        109.73        114.07         7.95 o
  -2   4  13         87.05         88.93         6.33 o
  -1   4  13        176.90        176.04         6.61 o
   0   4  13        124.88        133.75         7.65 o
   1   4  13          1.70          0.82         2.28 o
   2   4  13        433.09        402.36         8.49 o
   3   4  13         59.58         58.78         3.46 o
   4   4  13         15.76         11.67         3.02 o
   5   4  13         20.40         18.35         4.77 o
   6   4  13         27.62         37.62         6.39 o
   7   4  13          1.70         -7.36         4.97 o
   8   4  13          2.74          2.33         6.04 o
   9   4  13         13.25          6.74         7.87 o
  -9   5  13          2.68         13.57        13.71 o
  -8   5  13          3.32         -4.18         6.15 o
  -7   5  13         81.88         79.69        16.18 o
  -6   5  13        157.51        150.43        18.60 o
  -5   5  13         28.66         23.83         7.13 o
  -4   5  13         20.25         30.88         6.73 o
  -3   5  13        310.34        319.34        14.48 o
  -2   5  13        268.38        255.59        11.01 o
  -1   5  13          1.05         -2.41         2.95 o
   0   5  13        277.91        271.80         7.73 o
   1   5  13         13.99         11.53         3.25 o
   2   5  13        224.81        220.79         7.01 o
   3   5  13         66.55         74.68         4.66 o
   4   5  13          1.62          1.33         2.95 o
   5   5  13        101.04         95.44         7.93 o
   6   5  13          0.01         -2.06         5.11 o
   7   5  13         73.28         70.84         9.20 o
   8   5  13          2.88          5.48         7.51 o
   9   5  13          4.46         15.46         8.57 o
  -8   6  13         21.33         -5.48        13.25 o
  -7   6  13        250.45        212.62        23.72 o
  -6   6  13         53.10         28.83        13.85 o
  -5   6  13          7.23          9.04         7.26 o
  -4   6  13        102.14        105.17        10.69 o
  -3   6  13        530.54        519.18        13.05 o
  -2   6  13        220.36        231.11        11.38 o
  -1   6  13         21.26         24.93         4.76 o
   0   6  13         15.13         16.82         3.80 o
   1   6  13         20.91         19.11         4.09 o
   2   6  13         50.64         43.38         3.83 o
   3   6  13         16.94         24.46         3.60 o
   4   6  13          3.94          2.13         3.62 o
   5   6  13          5.70          3.43         5.66 o
   6   6  13          2.33          2.56         5.95 o
   7   6  13          0.13          2.47         7.57 o
   8   6  13          0.33          8.41         8.76 o
  -7   7  13         76.69         70.92        18.83 o
  -6   7  13         73.37         52.73        17.50 o
  -5   7  13          2.81         -7.42         7.07 o
  -4   7  13         15.21         18.15         5.95 o
  -3   7  13          0.70         -0.97         4.22 o
  -2   7  13         52.21         57.87         6.18 o
  -1   7  13         30.46         27.45         7.76 o
   0   7  13         23.29         11.67         4.83 o
   1   7  13         29.07         33.28         6.35 o
   2   7  13          2.14          0.46         3.41 o
   3   7  13          0.37          0.33         3.52 o
   4   7  13         14.12         14.05         6.48 o
   5   7  13          9.85         10.46         6.56 o
   6   7  13         24.76         32.16         9.09 o
   7   7  13          1.03          5.17         7.52 o
  -6   8  13          0.96          1.14        14.35 o
  -5   8  13          1.06         -0.03         8.35 o
  -4   8  13         17.88         20.60         9.44 o
  -3   8  13          1.63         -0.57         5.96 o
  -2   8  13         31.33         26.38         7.34 o
  -1   8  13          0.06         -1.25         6.52 o
   0   8  13          0.50         -2.21         5.91 o
   1   8  13         14.35         16.16         4.44 o
   2   8  13          1.98          7.87         5.98 o
   3   8  13          0.88          9.08         6.76 o
   4   8  13          2.90         10.44         7.34 o
   5   8  13          2.35          1.19         9.05 o
  -3   9  13          0.01          6.05         8.30 o
  -2   9  13          1.28         -0.15         9.60 o
  -1   9  13          2.08         -4.00        10.14 o
   0   9  13         35.94         12.29         9.32 o
   1   9  13         35.99         43.53        12.13 o
   2   9  13         37.60         56.03        16.88 o
   3   9  13          5.02          1.41         7.26 o
 -11   0  14         63.14         76.31        16.40 o
 -10   0  14        149.01        137.13        18.05 o
  -9   0  14         71.43         93.40        14.62 o
  -8   0  14         13.47         22.07         9.18 o
  -7   0  14        227.96        197.77        16.13 o
  -6   0  14        223.65        179.44        13.53 o
  -5   0  14        455.97        490.67        19.37 o
  -4   0  14         57.91         58.81         6.67 o
  -3   0  14        243.20        255.98        11.29 o
  -2   0  14        667.64        603.45        18.55 o
  -1   0  14        995.47        971.80        21.59 o
   0   0  14        649.59        683.97        28.83 o
   1   0  14         70.58         90.48        11.84 o
   2   0  14       1046.65       1100.75        37.61 o
   3   0  14        881.52        903.93        24.47 o
   4   0  14         75.91         70.73         7.75 o
   5   0  14        394.27        388.00        16.60 o
   6   0  14        100.29         94.17        16.56 o
   7   0  14        224.20        264.07        20.38 o
   8   0  14         54.94         46.75        10.83 o
   9   0  14         15.36         14.12         8.96 o
  10   0  14          1.75         10.69         9.05 o
 -11   1  14         62.06        102.22        18.46 o
 -10   1  14         31.70         17.36        12.06 o
  -9   1  14         23.78         25.64        12.11 o
  -8   1  14         10.39          8.03         4.44 o
  -7   1  14        324.55        369.96        11.16 o
  -6   1  14        421.08        443.93        14.47 o
  -5   1  14        227.84        242.89        14.33 o
  -4   1  14         88.98         80.04         5.38 o
  -3   1  14        196.74        227.84        13.25 o
  -2   1  14        377.53        387.36        16.68 o
  -1   1  14          8.77          9.07         4.27 o
   0   1  14         58.46         41.38         7.17 o
   1   1  14         70.55         70.86         4.83 o
   2   1  14         54.98         48.88         6.78 o
   3   1  14         20.98         15.31         3.38 o
   4   1  14         96.50        104.76         8.96 o
   5   1  14         15.04         14.09         4.06 o
   6   1  14          1.18          4.32         3.76 o
   7   1  14          1.03         -6.18         4.12 o
   8   1  14          5.74         -0.25         5.14 o
   9   1  14          0.22          6.75         6.95 o
  10   1  14          5.09          5.53         6.33 o
 -10   2  14          0.00          9.41        11.24 o
  -9   2  14         11.84         15.97         6.29 o
  -8   2  14         18.52         21.31         5.81 o
  -7   2  14        424.96        358.04        10.78 o
  -6   2  14        292.55        246.12         8.05 o
  -5   2  14          1.08         -0.78         2.54 o
  -4   2  14        638.30        579.29        14.91 o
  -3   2  14         80.63         86.12         5.91 o
  -2   2  14        598.97        560.13        23.17 o
  -1   2  14        155.90        138.45         6.13 o
   0   2  14         84.85         89.24         5.03 o
   1   2  14          0.02         -1.34         2.78 o
   2   2  14         33.52         38.13         2.98 o
   3   2  14          3.42          5.98         2.70 o
   4   2  14         38.72         39.22         5.59 o
   5   2  14         67.30         57.68         8.50 o
   6   2  14         27.85         23.93         7.45 o
   7   2  14         74.16         84.76        13.94 o
   8   2  14         31.07         37.57         7.29 o
   9   2  14        164.35        154.92        11.77 o
  10   2  14         26.05         16.18        11.33 o
 -10   3  14          5.90          4.80        12.15 o
  -9   3  14          2.26          9.60         8.73 o
  -8   3  14         47.32         46.71        16.68 o
  -7   3  14         50.31         78.26         7.49 o
  -6   3  14          8.72         11.44         3.58 o
  -5   3  14          0.64          2.14         3.21 o
  -4   3  14         15.76         16.56         5.00 o
  -3   3  14        169.54        171.34        13.62 o
  -2   3  14        174.80        185.58         8.54 o
  -1   3  14        216.48        231.56         7.86 o
   0   3  14          1.10          0.95         2.33 o
   1   3  14         24.29         23.54         2.53 o
   2   3  14         60.37         67.78         3.85 o
   3   3  14          0.13         -2.52         2.79 o
   4   3  14         23.87         25.18         4.11 o
   5   3  14         26.35         11.43         4.10 o
   6   3  14         39.78         60.63         6.94 o
   7   3  14         17.91         21.84         6.59 o
   8   3  14          7.06          4.41         7.65 o
   9   3  14         44.19         46.94        11.17 o
 -10   4  14          0.17         -0.41        12.11 o
  -9   4  14          0.49         -8.46         5.64 o
  -8   4  14          0.01          2.83         5.81 o
  -7   4  14        130.23        123.41         9.24 o
  -6   4  14        210.84        180.22        10.12 o
  -5   4  14          0.01          3.02         4.93 o
  -4   4  14         12.50          8.37         4.00 o
  -3   4  14        135.04        136.51        13.53 o
  -2   4  14        282.48        299.27         8.83 o
  -1   4  14         18.06         25.57         3.52 o
   0   4  14          1.65          1.50         2.33 o
   1   4  14        197.84        185.13         6.10 o
   2   4  14        102.41        101.60         4.78 o
   3   4  14         11.15         10.73         2.48 o
   4   4  14        127.46        137.09         5.49 o
   5   4  14         29.44         29.63         4.75 o
   6   4  14          1.51          3.07         4.82 o
   7   4  14         25.77         21.72         7.02 o
   8   4  14          0.39          6.70         6.44 o
   9   4  14         34.82         21.80         9.40 o
  -9   5  14          2.70         -1.69        12.75 o
  -8   5  14          3.23          7.65         6.80 o
  -7   5  14          3.24          4.66        14.39 o
  -6   5  14         87.58        116.02        17.27 o
  -5   5  14         63.17         54.17         8.29 o
  -4   5  14         36.64         49.17         7.41 o
  -3   5  14        108.35        115.50         9.35 o
  -2   5  14         95.08        101.84         7.86 o
  -1   5  14          0.02          2.03         2.84 o
   0   5  14        270.04        266.31         7.81 o
   1   5  14         92.05         97.40         5.36 o
   2   5  14        239.79        249.72         7.52 o
   3   5  14        345.30        344.88         8.13 o
   4   5  14        132.88        122.66         5.58 o
   5   5  14         20.31         24.51         5.77 o
   6   5  14         24.22         24.10         6.99 o
   7   5  14          0.04          4.12         6.03 o
   8   5  14          5.17         13.68         8.36 o
  -8   6  14          3.17          2.19        13.25 o
  -7   6  14         27.41         36.05        14.53 o
  -6   6  14          7.21         10.33        11.84 o
  -5   6  14         12.08         16.45         7.63 o
  -4   6  14        164.52        146.55        21.48 o
  -3   6  14          9.56         14.60        11.20 o
  -2   6  14         42.55         39.59         5.23 o
  -1   6  14          6.31          3.13         4.01 o
   0   6  14         67.74         65.83         5.25 o
   1   6  14         75.82         87.01         5.75 o
   2   6  14          0.23         -0.37         3.60 o
   3   6  14         95.17        106.76         5.93 o
   4   6  14         29.89         23.87         4.40 o
   5   6  14          4.70          3.69         5.90 o
   6   6  14         33.74         37.56         7.95 o
   7   6  14          0.51         -5.71         6.64 o
  -7   7  14        117.72        159.89        23.94 o
  -6   7  14         19.07         14.30        13.94 o
  -5   7  14         25.55         17.16        13.66 o
  -4   7  14          5.54          9.70         5.80 o
  -3   7  14         23.91         20.23         5.18 o
  -2   7  14         12.37          7.19         4.75 o
  -1   7  14         36.48         49.69         6.23 o
   0   7  14          2.90          2.47         3.79 o
   1   7  14         34.51         46.00         6.34 o
   2   7  14          5.87          4.16         3.68 o
   3   7  14         14.51         12.94         4.22 o
   4   7  14         31.43         31.18         8.07 o
   5   7  14          0.04         -4.06         5.82 o
   6   7  14         16.91         31.62        21.23 o
  -5   8  14          0.97          3.36         8.81 o
  -4   8  14          0.36          8.73         8.92 o
  -3   8  14          0.17         -0.94         6.16 o
  -2   8  14          0.25         -0.42         6.03 o
  -1   8  14          6.73         -1.34         6.31 o
   0   8  14          9.76          8.19         5.39 o
   1   8  14         16.49          9.47         4.23 o
   2   8  14         48.63         43.40         8.26 o
   3   8  14         21.69         24.08         7.91 o
   4   8  14         15.01          8.53         7.62 o
   5   8  14          1.41         12.15         7.98 o
  -2   9  14          5.17         13.31         9.09 o
  -1   9  14          1.12          6.52        11.68 o
   0   9  14          7.11         14.69         6.99 o
   1   9  14         28.58         23.41         8.98 o
   2   9  14         48.42         55.61        10.72 o
 -10   1  15          4.35         10.42        11.79 o
  -9   1  15          9.00         14.94        10.24 o
  -8   1  15          1.31         -7.08         7.95 o
  -7   1  15        117.76        122.88         8.89 o
  -6   1  15          7.79          3.41         4.59 o
  -5   1  15         98.59         95.18         6.44 o
  -4   1  15        155.13        151.39        12.11 o
  -3   1  15         44.12         44.96         7.68 o
  -2   1  15       1210.43       1195.84        34.27 o
  -1   1  15        121.56        130.32        11.24 o
   0   1  15          1.34          0.94         3.37 o
   1   1  15         65.58         62.04         6.23 o
   2   1  15         21.29         26.16         5.62 o
   3   1  15          8.03          3.90         2.70 o
   4   1  15         56.53         54.50         7.59 o
   5   1  15          3.29          2.37         3.71 o
   6   1  15          5.93          6.49         4.01 o
   7   1  15          8.97         20.38         6.30 o
   8   1  15          2.93         11.05         6.00 o
   9   1  15          6.97          2.08         8.34 o
  10   1  15          0.81          2.42         9.92 o
 -10   2  15         20.51         28.83        13.30 o
  -9   2  15         36.16         49.77         7.92 o
  -8   2  15         58.69         57.04         9.46 o
  -7   2  15          1.73         -0.90         4.12 o
  -6   2  15          0.82          1.48         3.35 o
  -5   2  15        207.37        214.04        16.59 o
  -4   2  15        499.32        500.47        25.36 o
  -3   2  15        661.91        623.71        15.18 o
  -2   2  15        135.38        111.91        11.29 o
  -1   2  15        360.95        356.49        19.53 o
   0   2  15          3.04         -1.33         3.55 o
   1   2  15         24.78         22.42         4.39 o
   2   2  15          0.01         -3.05         2.03 o
   3   2  15         16.07         14.60         3.48 o
   4   2  15          0.32         -7.68         5.29 o
   5   2  15         10.57          8.01         6.35 o
   6   2  15          4.03         -1.35         9.57 o
   7   2  15         26.15          6.03         9.37 o
   8   2  15         14.87         -0.09         8.36 o
   9   2  15         10.51          7.45         9.78 o
 -10   3  15          4.83         -3.66        10.69 o
  -9   3  15          1.94          3.98         7.88 o
  -8   3  15         75.49        101.08         9.00 o
  -7   3  15         15.66         25.51         5.60 o
  -6   3  15          2.46         -4.35         2.90 o
  -5   3  15         18.84         10.41         5.51 o
  -4   3  15         76.65         61.41         6.54 o
  -3   3  15          8.63         13.79         3.22 o
  -2   3  15        479.69        480.66        17.14 o
  -1   3  15        242.19        214.03         6.80 o
   0   3  15          1.69          2.66         2.68 o
   1   3  15          5.40          1.13         2.84 o
   2   3  15         55.33         63.25         3.86 o
   3   3  15         21.52         30.88         4.16 o
   4   3  15          0.05         -1.16         3.25 o
   5   3  15         21.78         22.97         5.26 o
   6   3  15        209.02        221.09        10.61 o
   7   3  15          1.64         -7.55         9.00 o
   8   3  15          0.46         -1.39         7.64 o
   9   3  15         54.25         57.56        12.31 o
  -9   4  15          0.02          4.22        12.34 o
  -8   4  15        123.93        137.31        10.54 o
  -7   4  15        231.17        205.43        11.40 o
  -6   4  15         28.36         23.46         5.28 o
  -5   4  15          0.46         -5.27         3.51 o
  -4   4  15        104.88         90.17         6.25 o
  -3   4  15         61.72         60.95        17.07 o
  -2   4  15        164.78        167.27         6.78 o
  -1   4  15        109.07        111.48         5.94 o
   0   4  15         89.63         91.12         4.41 o
   1   4  15         23.63         25.37         3.40 o
   2   4  15        214.08        225.36         8.04 o
   3   4  15        325.75        344.21         9.98 o
   4   4  15        127.48        139.42         5.71 o
   5   4  15         47.54         45.93         6.38 o
   6   4  15         24.76         14.24         6.20 o
   7   4  15          0.96         -5.51         7.38 o
   8   4  15         18.81         23.68         7.68 o
  -8   5  15         69.48         90.43        26.11 o
  -7   5  15         31.09         41.88        13.39 o
  -6   5  15         82.14         77.96        15.35 o
  -5   5  15          6.50         -0.41        10.56 o
  -4   5  15          0.89          8.27         5.87 o
  -3   5  15         23.10         22.04         6.38 o
  -2   5  15        208.84        212.28         8.97 o
  -1   5  15        567.14        556.87        10.95 o
   0   5  15        363.49        353.61        11.14 o
   1   5  15          1.78          2.56         3.23 o
   2   5  15          0.76          4.87         3.27 o
   3   5  15         60.97         61.29         4.19 o
   4   5  15         62.39         70.89         7.47 o
   5   5  15         23.25         22.94         5.84 o
   6   5  15          0.30          1.35         5.96 o
   7   5  15          1.22         -3.33         5.65 o
   8   5  15          0.32         -0.33         7.76 o
  -7   6  15         11.11          9.92        12.79 o
  -6   6  15         68.91         81.98        17.14 o
  -5   6  15         40.80         20.53         8.04 o
  -4   6  15          1.28         -2.82         6.27 o
  -3   6  15         12.58         10.42         6.92 o
  -2   6  15          9.14         10.87         4.21 o
  -1   6  15         80.10         87.19         5.58 o
   0   6  15         86.40         98.07         6.48 o
   1   6  15         13.14          6.13         3.82 o
   2   6  15         39.46         35.84         5.13 o
   3   6  15         22.61         22.52         4.07 o
   4   6  15          7.19          5.40         3.83 o
   5   6  15         31.45         37.92         8.13 o
   6   6  15         44.59         60.83         9.35 o
   7   6  15         11.40          2.05        10.53 o
  -6   7  15         77.17        101.40        20.38 o
  -5   7  15          7.44         -1.09         7.73 o
  -4   7  15         29.48         17.79         8.25 o
  -3   7  15          8.07          3.92         7.72 o
  -2   7  15         59.39         68.00         6.75 o
  -1   7  15          1.98          2.58         3.83 o
   0   7  15         25.81         23.12         5.34 o
   1   7  15          8.31         11.46         5.06 o
   2   7  15         13.89         13.53         3.99 o
   3   7  15         20.23         15.97         4.71 o
   4   7  15          7.84         10.74         6.48 o
   5   7  15          0.70          5.28         6.00 o
   6   7  15          1.31         -3.98         6.86 o
  -4   8  15         10.05         -0.40         8.67 o
  -3   8  15         21.32         19.50         7.39 o
  -2   8  15         18.08         20.85         9.85 o
  -1   8  15          1.76         -2.93         6.12 o
   0   8  15          0.60          2.89         5.70 o
   1   8  15          1.32         -5.96         4.38 o
   2   8  15          9.87          7.84         6.77 o
   3   8  15         27.67         23.81         8.09 o
   4   8  15         10.96         28.46         9.54 o
 -10   0  16         33.96         17.78        11.42 o
  -9   0  16          1.10         -6.58         8.64 o
  -8   0  16        145.12        121.78        13.98 o
  -7   0  16          0.32         -3.88         6.35 o
  -6   0  16        136.74        115.97        11.10 o
  -5   0  16         13.17          4.62         5.35 o
  -4   0  16        118.54         91.21         7.86 o
  -3   0  16        147.19        139.19         9.28 o
  -2   0  16         24.17         17.59         5.07 o
  -1   0  16        442.33        463.99        18.10 o
   3   0  16        620.67        640.24        29.43 o
   4   0  16         58.89         74.33         8.72 o
   5   0  16        182.75        183.23        13.98 o
   6   0  16         66.95         60.51        15.92 o
   7   0  16          0.54          3.02         7.45 o
   8   0  16         50.46         35.41        11.29 o
   9   0  16         14.66         17.36        10.78 o
 -10   1  16         18.51          6.81        11.20 o
  -9   1  16         38.77         45.79        12.15 o
  -8   1  16         14.56          8.73         9.18 o
  -7   1  16         14.69         15.32         5.58 o
  -6   1  16         76.46         68.87         6.76 o
  -5   1  16         80.72         83.08         6.09 o
  -4   1  16        212.33        225.92        14.21 o
  -3   1  16        218.74        230.12        13.94 o
  -2   1  16          8.16          8.77         5.99 o
  -1   1  16          0.03          0.55         5.62 o
   0   1  16         43.21         50.40         5.49 o
   1   1  16        236.81        240.72        11.15 o
   2   1  16          2.17          6.80         5.03 o
   3   1  16         26.99         24.45         3.50 o
   4   1  16        102.08        102.71         9.70 o
   5   1  16         61.30         59.31         9.31 o
   6   1  16          0.31         -2.63         3.73 o
   7   1  16          6.89          7.24         6.07 o
   8   1  16         14.54         22.90         7.27 o
   9   1  16          0.22          0.45         6.49 o
 -10   2  16         14.71         18.55        12.75 o
  -9   2  16         17.12         19.75         6.58 o
  -8   2  16         28.70         30.01         6.30 o
  -7   2  16          5.79          5.62         8.91 o
  -6   2  16         51.58         24.36         9.00 o
  -5   2  16        260.50        247.30        17.50 o
  -4   2  16        284.69        254.43        16.91 o
  -3   2  16        355.69        350.76        19.37 o
  -2   2  16        696.66        629.73        26.09 o
  -1   2  16        144.39        151.38         7.69 o
   0   2  16         49.97         63.52         6.17 o
   1   2  16        104.51         97.77         6.83 o
   2   2  16         15.63         11.37         2.65 o
   3   2  16         25.49         17.25         3.78 o
   4   2  16          1.53         -3.20         4.44 o
   5   2  16          0.44         -6.92         4.61 o
   6   2  16        185.35        210.66        14.48 o
   7   2  16          3.43        -10.05         7.63 o
   8   2  16        108.47        125.07        17.68 o
   9   2  16         29.15         43.46        14.03 o
  -9   3  16          3.17         12.69         6.63 o
  -8   3  16         48.11         61.36         8.54 o
  -7   3  16        109.42        131.85         8.65 o
  -6   3  16          1.45         -0.72         3.14 o
  -5   3  16          2.16          7.17         8.54 o
  -4   3  16         55.26         62.36         7.70 o
  -3   3  16         28.84         15.79         5.08 o
  -2   3  16        212.24        246.62        10.08 o
  -1   3  16         63.98         51.61         5.98 o
   0   3  16          5.47         -1.06         2.92 o
   1   3  16          9.59          5.79         3.19 o
   2   3  16          1.17         -1.56         2.56 o
   3   3  16        113.16        112.37         5.67 o
   4   3  16         76.35         65.55         6.37 o
   5   3  16         12.30         13.65         5.94 o
   6   3  16         32.45         38.67         7.43 o
   7   3  16          3.92          4.37         7.11 o
   8   3  16         27.73         30.38        15.26 o
  -9   4  16         58.57         54.51         8.78 o
  -8   4  16         14.82         21.48         6.48 o
  -7   4  16         20.41         14.71         5.52 o
  -6   4  16          0.10          3.77         4.11 o
  -5   4  16         73.49         72.04        14.12 o
  -4   4  16         28.72         15.90         5.52 o
  -3   4  16         34.43         37.04         5.82 o
  -2   4  16          3.54          6.69         2.96 o
  -1   4  16          0.23         -0.64         2.82 o
   0   4  16         13.06         10.98         2.79 o
   1   4  16         85.68         92.16         4.88 o
   2   4  16         72.67         60.61         4.74 o
   3   4  16          3.86          1.19         4.39 o
   4   4  16         14.20         11.59         3.36 o
   5   4  16         29.22         21.92         5.70 o
   6   4  16          1.47          5.90         5.75 o
   7   4  16          4.06          6.13         6.35 o
   8   4  16         87.29         77.61        13.19 o
  -8   5  16          0.97         -4.59         9.05 o
  -7   5  16        131.65        123.61         9.80 o
  -6   5  16         17.92         15.10         6.42 o
  -5   5  16          0.02          8.96        11.06 o
  -4   5  16          9.62         16.66         6.12 o
  -3   5  16         50.61         54.99         7.58 o
  -2   5  16         21.87         16.68         4.29 o
  -1   5  16        238.28        224.94         7.69 o
   0   5  16        266.18        281.75         8.15 o
   1   5  16         37.12         31.56         4.20 o
   2   5  16        121.34        118.65         6.47 o
   3   5  16        705.46        722.25        13.22 o
   4   5  16          1.48          5.68         3.73 o
   5   5  16         14.17         10.46         6.18 o
   6   5  16         15.72         17.48         6.89 o
   7   5  16          0.12         -2.37         6.37 o
  -7   6  16          1.51         -9.00        12.11 o
  -6   6  16         50.78         49.31        15.72 o
  -5   6  16          7.74          2.72         7.37 o
  -4   6  16          6.30          6.96         6.86 o
  -3   6  16         16.37         15.74        13.64 o
  -2   6  16         24.26         23.96         4.37 o
  -1   6  16          2.42         -2.42         3.22 o
   0   6  16          6.94         10.85         3.88 o
   1   6  16          1.08         -5.20         3.47 o
   2   6  16         65.31         65.81         6.92 o
   3   6  16         82.18         79.16         5.57 o
   4   6  16         11.56         16.80         4.68 o
   5   6  16         21.70         16.54         7.13 o
   6   6  16          5.75         17.12         7.50 o
  -5   7  16        106.66        107.25        19.37 o
  -4   7  16         66.39         86.92        11.52 o
  -3   7  16         64.56         56.44        15.33 o
  -2   7  16        175.23        167.13         9.54 o
  -1   7  16          0.09         -2.08         4.40 o
   0   7  16          8.43          7.81         5.02 o
   1   7  16         12.00         19.72         6.19 o
   2   7  16         15.48         14.93         4.07 o
   3   7  16         16.75         21.83         8.72 o
   4   7  16         14.99         19.54         7.06 o
   5   7  16          3.73         10.67         7.00 o
  -3   8  16          9.83          6.84         9.05 o
  -2   8  16          1.28         -6.19         5.91 o
  -1   8  16          3.93          3.61         5.35 o
   0   8  16         14.39         26.57         6.67 o
   1   8  16         10.08          3.87         4.48 o
   2   8  16          9.28          4.92         6.08 o
  -9   1  17          0.01          3.70         9.41 o
  -8   1  17         56.35         36.83        11.15 o
  -7   1  17          7.44         11.33         8.04 o
  -6   1  17          9.13          7.60         5.44 o
  -5   1  17        237.73        215.04         8.88 o
  -4   1  17        260.93        266.36        15.49 o
  -3   1  17        272.03        283.40        15.63 o
  -2   1  17       1467.07       1400.33        39.98 o
  -1   1  17        647.81        641.33        24.86 o
   0   1  17        120.21        118.95         7.83 o
   1   1  17        103.69        108.93         8.25 o
   2   1  17         11.78         20.88         7.91 o
   3   1  17          1.51          0.91         2.94 o
   4   1  17          7.74          4.09         5.86 o
   5   1  17         26.86         28.58         6.44 o
   6   1  17          2.60         -1.73         5.99 o
   7   1  17         82.37         97.93        10.57 o
   8   1  17        171.36        195.63        13.84 o
   9   1  17         48.93         33.47         8.81 o
  -9   2  17          0.89          1.46        10.65 o
  -8   2  17          7.56         14.03        10.10 o
  -7   2  17          0.01         -8.68         7.81 o
  -6   2  17         27.43         27.74         9.32 o
  -5   2  17        128.71        154.72        14.53 o
  -4   2  17        197.98        194.84        15.67 o
  -3   2  17          6.77         12.11         7.91 o
  -2   2  17        364.76        357.56        20.06 o
  -1   2  17         40.53         45.05         5.21 o
   0   2  17         28.71         34.49         5.55 o
   1   2  17         23.33         26.07         5.16 o
   2   2  17         13.32         12.71         2.79 o
   3   2  17         35.41         20.53         3.83 o
   4   2  17         64.95         59.86         7.30 o
   5   2  17          2.84         -2.31         5.09 o
   6   2  17          0.02         -2.79         7.49 o
   7   2  17          9.05          6.08         9.69 o
   8   2  17          0.19         16.95        10.74 o
  -9   3  17         35.69         41.79         7.54 o
  -8   3  17          1.07          1.78        10.51 o
  -7   3  17          3.70          2.47        10.01 o
  -6   3  17          0.18          0.32         8.32 o
  -5   3  17        116.10         93.17        13.30 o
  -4   3  17         19.53         11.06         9.00 o
  -3   3  17        312.01        291.58        20.29 o
  -2   3  17       2373.90       2290.48        41.21 o
  -1   3  17        112.01         95.60         7.44 o
   0   3  17          3.31          4.36         3.83 o
   1   3  17          0.49          0.49         2.69 o
   2   3  17         24.05         36.09         4.37 o
   3   3  17          5.82         -1.00         3.54 o
   4   3  17          0.07         -6.91         4.60 o
   5   3  17          0.01         -0.08         5.37 o
   6   3  17          0.05          1.96         8.93 o
   7   3  17          3.05         -1.07        10.03 o
   8   3  17        215.97        237.54        18.63 o
  -8   4  17          0.92         -1.69         5.25 o
  -7   4  17         38.93         34.67         5.79 o
  -6   4  17         23.12          6.12        10.65 o
  -5   4  17          7.40         -0.46         9.55 o
  -4   4  17          0.67          6.08         9.23 o
  -3   4  17         10.73         14.85         5.07 o
  -2   4  17         17.31         26.76         6.33 o
  -1   4  17         38.91         40.28         5.34 o
   0   4  17          0.64         -0.27         2.99 o
   1   4  17        169.50        160.12         6.26 o
   2   4  17         83.30         85.23         6.04 o
   3   4  17          3.43          3.75         4.62 o
   4   4  17          0.17         -2.61         3.16 o
   5   4  17        150.98        150.74        10.26 o
   6   4  17          0.05         -3.84         5.44 o
   7   4  17         10.47         19.56         9.42 o
  -7   5  17         33.22         32.46         6.59 o
  -6   5  17         87.28        117.10        10.46 o
  -5   5  17         15.10         16.27        12.02 o
  -4   5  17         51.45         56.18         9.62 o
  -3   5  17        110.10        111.10         6.27 o
  -2   5  17        170.21        184.70         8.21 o
  -1   5  17          3.48          3.44         2.94 o
   0   5  17          8.81         16.43         3.53 o
   1   5  17         15.43         12.06         3.70 o
   2   5  17         86.11        111.69         6.34 o
   3   5  17         96.37        110.98         7.55 o
   4   5  17         46.89         41.60         5.83 o
   5   5  17          8.61         10.58         6.36 o
   6   5  17          0.03          3.32         6.07 o
   7   5  17          4.76         -3.02         6.55 o
  -6   6  17         10.95         10.19        13.53 o
  -5   6  17          0.21         -9.77         6.51 o
  -4   6  17         84.79         70.52        17.50 o
  -3   6  17          1.28          3.08         4.16 o
  -2   6  17          6.45          6.46         3.81 o
  -1   6  17          3.32          0.85         3.50 o
   0   6  17         18.49         20.83         4.26 o
   1   6  17          2.21         -3.20         4.69 o
   2   6  17          3.92         14.03         4.97 o
   3   6  17          0.89          4.02         3.56 o
   4   6  17          4.47          3.85         4.25 o
   5   6  17          0.34         -7.70         5.90 o
  -5   7  17         14.58         14.58         8.82 o
  -4   7  17          0.18         10.31         8.04 o
  -3   7  17         13.81         15.26         8.47 o
  -2   7  17         30.33         40.89         6.13 o
  -1   7  17         29.62         26.42         5.63 o
   0   7  17          0.09         -6.47         4.31 o
   1   7  17         10.56         10.07         5.44 o
   2   7  17         23.81         23.34         6.89 o
   3   7  17         53.06         46.61         8.42 o
   4   7  17         33.54         28.67         8.08 o
  -1   8  17          2.69          4.77         5.47 o
   0   8  17          0.79         -0.92         5.46 o
  -9   0  18         70.27         73.98        13.66 o
  -8   0  18          0.04          0.27         8.32 o
  -7   0  18         72.22         95.27        11.20 o
  -6   0  18        147.80        124.43        11.20 o
  -5   0  18          1.44         -0.55         5.39 o
  -4   0  18         72.20         84.86         7.91 o
  -3   0  18         32.89         22.85         5.76 o
  -2   0  18        149.81        172.91        11.33 o
  -1   0  18        179.73        198.00        12.93 o
   0   0  18        117.35         99.71        10.24 o
   3   0  18        170.14        137.77        15.13 o
   4   0  18         17.19         10.88         9.32 o
   5   0  18         66.36         72.85         9.76 o
   6   0  18          0.37          7.59         8.50 o
   7   0  18          7.55          9.46         9.87 o
   8   0  18         12.43         21.75        11.84 o
  -9   1  18          8.30         16.59        10.51 o
  -8   1  18          2.52          7.22         9.50 o
  -7   1  18         10.64          4.71         7.91 o
  -6   1  18          8.64          7.92         7.75 o
  -5   1  18         11.25         20.84         7.22 o
  -4   1  18         42.61         27.74         7.40 o
  -3   1  18         12.77         13.07         6.44 o
  -2   1  18         17.03         20.75         6.90 o
  -1   1  18         76.77         80.07         9.55 o
   0   1  18          0.98         -3.75         4.12 o
   1   1  18         59.89         63.01         7.08 o
   2   1  18        139.12        136.23        10.15 o
   3   1  18         22.40         26.41         8.54 o
   4   1  18          3.50          2.24         5.82 o
   5   1  18          2.61          1.78         5.00 o
   6   1  18          8.63         27.33        10.42 o
   7   1  18          1.77         -3.34         8.23 o
   8   1  18          1.22          4.62         9.87 o
  -8   2  18         11.34         10.83         9.96 o
  -7   2  18         28.37         36.28        10.83 o
  -6   2  18          3.85         10.01         8.50 o
  -5   2  18        112.59         94.18        12.34 o
  -4   2  18         16.58         11.10         7.81 o
  -3   2  18         81.11         78.00        11.24 o
  -2   2  18       1296.74       1257.30        40.90 o
  -1   2  18         33.55         30.32         5.08 o
   0   2  18         11.47         10.06         4.90 o
   1   2  18         17.08         15.97        11.40 o
   2   2  18          0.16          1.80         3.75 o
   3   2  18        134.59        114.65         6.26 o
   4   2  18         97.12         78.23         8.50 o
   5   2  18          0.73         -1.28         5.30 o
   6   2  18         23.02         28.65        12.06 o
   7   2  18         86.73         73.39        15.95 o
   8   2  18          0.68         -4.80         9.92 o
  -8   3  18          0.68         -4.11        10.78 o
  -7   3  18          2.19          2.15        10.42 o
  -6   3  18          7.32          2.38         8.86 o
  -5   3  18          8.33          4.16         8.82 o
  -4   3  18          5.29         -9.14         7.63 o
  -3   3  18         36.13          7.63         9.14 o
  -2   3  18         64.25         62.19        11.93 o
  -1   3  18         39.81         39.34         6.60 o
   0   3  18         76.43         89.19         9.37 o
   1   3  18          0.71          0.17         2.88 o
   2   3  18        177.51        192.30         7.78 o
   3   3  18        375.07        377.16        11.29 o
   4   3  18        125.50        139.60        10.56 o
   5   3  18         10.37          5.98         5.84 o
   6   3  18         12.75         17.30        11.56 o
   7   3  18         27.15         30.21        10.18 o
  -7   4  18         27.48         23.12        12.02 o
  -6   4  18         16.89         34.41        12.57 o
  -5   4  18         11.72         -5.39        10.01 o
  -4   4  18         10.73         19.24        10.19 o
  -3   4  18          0.04          2.00         4.34 o
  -2   4  18         30.26         36.54         6.16 o
  -1   4  18          0.22         -6.26         4.17 o
   0   4  18         49.99         58.18         4.10 o
   1   4  18         15.25         13.71         3.36 o
   2   4  18         33.38         35.51         4.87 o
   3   4  18        306.47        307.92        11.67 o
   4   4  18         38.08         31.23         7.12 o
   5   4  18         29.82         33.48         7.10 o
   6   4  18         11.26         19.00         8.89 o
   7   4  18         16.28         19.93         9.60 o
  -7   5  18         79.76         87.63        13.89 o
  -6   5  18         18.28         18.10        12.70 o
  -5   5  18         47.07         24.22        13.16 o
  -4   5  18          7.74          2.31         5.36 o
  -3   5  18         30.34         25.73         5.00 o
  -2   5  18         18.94         15.72         4.05 o
  -1   5  18          0.40          4.31         3.62 o
   0   5  18         31.68         34.55         4.10 o
   1   5  18         47.62         48.97         5.37 o
   2   5  18          5.26          0.51         3.78 o
   3   5  18        204.66        217.81        10.50 o
   4   5  18         95.86        107.33         6.36 o
   5   5  18        117.54        115.49        11.93 o
   6   5  18          0.55          3.89         6.28 o
  -5   6  18          6.79          7.04        11.61 o
  -4   6  18         10.55         18.73         6.98 o
  -3   6  18          4.39         -4.45         3.91 o
  -2   6  18          0.12         -4.92         3.58 o
  -1   6  18          0.99          1.63         3.61 o
   0   6  18          4.27          0.51         3.68 o
   1   6  18          0.10         -0.91         3.87 o
   2   6  18          9.78         17.27         5.44 o
   3   6  18          0.67          4.74         5.07 o
   4   6  18          0.00          1.79         5.81 o
   5   6  18          2.39          8.60         6.74 o
  -3   7  18          0.25          8.68         6.30 o
  -2   7  18         24.21         31.03         6.63 o
  -1   7  18          4.21          2.47         5.01 o
   0   7  18         55.38         62.92         7.18 o
   1   7  18          4.18         11.09         5.49 o
   2   7  18         13.03         17.26         6.09 o
   3   7  18         49.02         75.03         9.62 o
  -8   1  19         44.01         40.35        11.52 o
  -7   1  19          5.38         18.92         8.91 o
  -6   1  19         10.38          3.61         7.40 o
  -5   1  19          1.80         -8.64         5.80 o
  -4   1  19          2.08          0.05         6.08 o
  -3   1  19        119.57        120.09        11.15 o
  -2   1  19         90.03        111.54        11.06 o
  -1   1  19        105.37        111.06         7.51 o
   0   1  19         23.09         26.79         5.35 o
   1   1  19         11.50         24.44         5.99 o
   2   1  19          9.21          4.96         5.79 o
   3   1  19        251.37        256.72        20.61 o
   4   1  19        171.28        172.84        18.59 o
   5   1  19         21.62         16.40        13.16 o
   6   1  19          2.06          7.77         9.69 o
   7   1  19         42.23         51.77        14.49 o
  -8   2  19          2.46         -0.23         9.28 o
  -7   2  19          5.09          4.52         9.28 o
  -6   2  19          1.85         -0.14         7.63 o
  -5   2  19         39.56         22.76         9.18 o
  -4   2  19         45.85         52.64        10.33 o
  -3   2  19          1.01          1.01         7.36 o
  -2   2  19        171.35        207.91        16.72 o
  -1   2  19          3.07          1.02         4.27 o
   0   2  19          5.41          4.38         4.83 o
   1   2  19          1.66          6.96         5.27 o
   2   2  19         10.64         15.88         6.38 o
   3   2  19          3.33          1.88         3.69 o
   4   2  19          3.26         -0.30         5.39 o
   5   2  19         12.34         14.95         6.67 o
   6   2  19         12.09         -3.90         6.99 o
   7   2  19         17.51          8.62        10.76 o
  -7   3  19         23.39         16.72        11.65 o
  -6   3  19         16.55          2.42         9.28 o
  -5   3  19         90.40         88.92        13.53 o
  -4   3  19         63.31         53.55        11.70 o
  -3   3  19         11.56         12.75         9.28 o
  -2   3  19          9.19          0.59         8.41 o
  -1   3  19        115.72        136.83        10.01 o
   0   3  19        249.89        242.53        44.05 o
   1   3  19          1.00          2.93         4.68 o
   2   3  19          8.78          7.46         3.93 o
   3   3  19        105.72        114.93         7.24 o
   4   3  19         81.72         70.29         9.61 o
   5   3  19          3.85          5.27         6.30 o
   6   3  19         47.93         57.76        11.25 o
   7   3  19         43.03         29.47        10.38 o
  -7   4  19         90.05         93.54        17.04 o
  -6   4  19          5.88          8.00        10.83 o
  -5   4  19          3.88         -4.57         9.09 o
  -4   4  19         20.76         14.81        10.01 o
  -3   4  19          0.50         -6.95         9.41 o
  -2   4  19         23.55         16.45         5.54 o
  -1   4  19          3.64          8.69         5.72 o
   0   4  19          0.74         -2.47         5.28 o
   1   4  19         31.57         28.46         5.31 o
   2   4  19         59.21         56.66         5.93 o
   3   4  19        251.43        269.36        13.87 o
   4   4  19        180.38        211.70        22.54 o
   5   4  19          3.37          2.65         8.22 o
   6   4  19          0.50         -6.18         7.47 o
  -6   5  19          7.32         23.03        12.93 o
  -5   5  19          0.70         20.75        12.61 o
  -4   5  19         11.79         15.61         6.12 o
  -3   5  19          0.80         -0.99         5.22 o
  -2   5  19         29.16         20.20         4.35 o
  -1   5  19         63.98         61.90         5.76 o
   0   5  19          0.02         -0.95         3.30 o
   1   5  19         17.21         19.75         4.50 o
   2   5  19          7.85          6.98         4.33 o
   3   5  19         68.47         78.55         7.71 o
   4   5  19          4.10          6.46         4.04 o
   5   5  19          2.39         -2.68         5.73 o
  -4   6  19          1.35         -3.49         3.76 o
  -3   6  19          7.00          3.67         4.17 o
  -2   6  19          3.78          3.00         4.95 o
  -1   6  19          1.29          0.86         3.64 o
   0   6  19         16.08         16.17         4.37 o
   1   6  19         11.64          4.26         4.23 o
   2   6  19          2.93          9.88         5.65 o
   3   6  19         35.35         32.84         6.60 o
  -1   7  19          1.08          1.55         4.89 o
   0   7  19          9.03         14.53         5.63 o
  -7   0  20        155.34        169.25        14.58 o
  -6   0  20          0.02         -8.29         5.53 o
  -5   0  20         51.28         52.23         7.59 o
  -4   0  20         48.86         50.45         6.99 o
  -3   0  20        214.13        205.67        12.11 o
  -2   0  20         86.16         94.45         9.09 o
  -1   0  20          9.39          5.67         5.99 o
   0   0  20          6.86         17.36         7.27 o
   1   0  20         83.09         80.10        11.70 o
   2   0  20         97.33         92.08        13.11 o
   3   0  20         16.26         18.42        10.14 o
   4   0  20         30.06         25.00        11.47 o
  -7   1  20          8.81          4.57         8.27 o
  -6   1  20          4.20          2.60         7.36 o
  -5   1  20          8.92          8.09         7.13 o
  -4   1  20         15.41         17.91         7.40 o
  -3   1  20          1.66          3.34         6.72 o
  -2   1  20          0.52          1.28         6.63 o
  -1   1  20          0.11         -2.79         3.24 o
   0   1  20          3.44         -0.57         4.54 o
   1   1  20         11.37          6.86         5.36 o
   2   1  20          4.68          3.55         6.03 o
   3   1  20         38.79         30.91         8.21 o
   4   1  20         37.86         44.44         9.27 o
   5   1  20          1.68          3.80         6.89 o
   6   1  20         11.64        -11.10         7.86 o
   7   1  20          0.67         -0.23         9.78 o
  -7   2  20          0.79          5.80         9.69 o
  -6   2  20          1.22         -0.91         8.36 o
  -5   2  20        110.00        103.64        13.43 o
  -4   2  20         13.56         10.83         8.09 o
  -3   2  20         69.27         57.44        10.60 o
  -2   2  20         31.71         22.98         8.86 o
  -1   2  20         37.54         39.01         5.64 o
   0   2  20        233.59        243.44        14.94 o
   1   2  20         18.73         24.32         6.52 o
   2   2  20         37.58         43.48         7.93 o
   3   2  20         26.79         15.35         7.39 o
   4   2  20         24.99         30.78         7.22 o
   5   2  20         10.04          8.70        10.21 o
   6   2  20         43.27         58.53        24.93 o
  -7   3  20         26.48         18.74        11.74 o
  -6   3  20          7.54        -10.92         9.18 o
  -5   3  20          0.39          9.14         9.46 o
  -4   3  20          0.05        -10.69         7.54 o
  -3   3  20         32.53         32.44        10.74 o
  -2   3  20         27.49         22.53        10.46 o
  -1   3  20         59.39         65.13         6.93 o
   0   3  20         74.67         76.60         8.20 o
   1   3  20         17.70         23.61         9.41 o
   2   3  20          0.00         -1.61         5.10 o
   3   3  20          0.02         -8.64         7.36 o
   4   3  20         12.39          5.08         6.34 o
   5   3  20         52.26         56.27        11.08 o
   6   3  20          5.74         10.29        15.83 o
  -6   4  20          4.61         -1.60        10.51 o
  -5   4  20          7.08         14.07        11.01 o
  -4   4  20          4.97          0.59         9.60 o
  -3   4  20          1.71          2.47         9.78 o
  -2   4  20         20.21         11.79         5.28 o
  -1   4  20         12.54         10.68         5.83 o
   0   4  20          0.76          2.66         5.73 o
   1   4  20         17.17         17.62         5.88 o
   2   4  20         20.91         15.08         6.44 o
   3   4  20          0.65          6.12         5.96 o
   4   4  20         40.69         44.86         8.64 o
   5   4  20          4.78          0.46         7.96 o
  -5   5  20         81.80         90.48        16.82 o
  -4   5  20          1.81          6.08        11.33 o
  -3   5  20          0.82          0.13         5.51 o
  -2   5  20          0.04         -5.85         5.71 o
  -1   5  20          1.28          4.95         6.55 o
   0   5  20          9.21         10.45         4.27 o
   1   5  20          2.99          1.68         5.82 o
   2   5  20        167.91        171.53         8.04 o
   3   5  20         11.75          5.88         5.42 o
   4   5  20         24.62         21.90         7.12 o
  -3   6  20         12.86         19.43        10.60 o
  -2   6  20          7.83          7.00         4.34 o
  -1   6  20          2.26         -0.42         4.42 o
   0   6  20          0.53          6.23         4.64 o
   1   6  20          1.00         -0.30         4.60 o
   2   6  20          2.84          4.53         5.25 o
  -7   1  21          8.94         15.35         8.86 o
  -6   1  21          2.29          5.21         7.45 o
  -5   1  21          2.27         -0.14         6.76 o
  -4   1  21          0.38          0.87         6.35 o
  -3   1  21          4.03          5.53         6.67 o
  -2   1  21          0.66         -2.15         6.26 o
  -1   1  21          9.28         10.53         3.82 o
   0   1  21         20.80         18.00         5.59 o
   1   1  21          0.95         -1.59         5.18 o
   2   1  21         29.03         20.42         7.03 o
   3   1  21         54.41         48.20         8.79 o
   4   1  21          3.33          1.03         6.41 o
   6   1  21         18.75         14.35        11.84 o
  -6   2  21          4.25          5.03         9.14 o
  -5   2  21          8.16          7.22         8.77 o
  -4   2  21          0.24          7.22         8.13 o
  -3   2  21         20.01         17.04         8.96 o
  -2   2  21          0.08          9.09         7.91 o
  -1   2  21          0.53         -2.14         4.30 o
   0   2  21          5.67          8.37         5.96 o
   1   2  21          3.11         -2.47         5.59 o
   2   2  21          7.18         -0.32         7.84 o
   3   2  21          7.80         13.25        10.85 o
   4   2  21          3.71         -3.61         5.37 o
   5   2  21          0.42         -5.18         7.06 o
  -6   3  21          0.00         -6.53         9.00 o
  -5   3  21          2.90         -4.62         9.14 o
  -4   3  21          6.20          0.18         8.91 o
  -3   3  21        298.88        281.03        21.57 o
  -2   3  21         56.06         59.36        12.84 o
  -1   3  21         77.02         79.04         7.43 o
   0   3  21         42.94         56.39         7.85 o
   1   3  21         10.44          3.13         7.36 o
   2   3  21         10.40         17.28         7.32 o
   3   3  21         16.96         10.09         6.23 o
   4   3  21          0.39         -0.01         8.17 o
   5   3  21         29.17         20.40         9.43 o
  -5   4  21          5.91         23.99        12.20 o
  -4   4  21          0.58         -6.21         9.00 o
  -3   4  21          6.48         -5.57        10.10 o
  -2   4  21          5.20         -3.52         9.78 o
  -1   4  21         30.33         36.69        10.51 o
   0   4  21          4.16         -0.90         8.36 o
   1   4  21         15.59         10.06         7.20 o
   2   4  21          1.99         -4.70         5.75 o
   3   4  21          5.44          8.57         6.36 o
   4   4  21         35.99         35.57         8.42 o
  -3   5  21          3.46         10.61         5.78 o
  -2   5  21          0.44         -2.22         5.95 o
  -1   5  21          2.08          4.98         6.72 o
   0   5  21          3.20         -2.67         6.52 o
   1   5  21          0.74         -2.30         5.51 o
   2   5  21          3.54          4.48         6.59 o
  -6   0  22         13.22         22.53         6.53 o
  -3   0  22          0.27         -1.51         5.35 o
  -2   0  22          1.13         -4.39         5.94 o
  -1   0  22         40.93         26.37         8.09 o
   0   0  22         12.67          9.78         8.09 o
   1   0  22         27.19         36.06         7.12 o
   2   0  22         15.62         -2.45         6.43 o
   3   0  22          6.44         16.63        10.69 o
   4   0  22         61.13         65.94        15.86 o
  -5   1  22         11.91         16.36         7.81 o
  -4   1  22          2.94         10.83         6.95 o
  -3   1  22          8.32         -3.56         6.63 o
  -2   1  22          2.28         -0.64         6.85 o
  -1   1  22         10.56          6.14         3.98 o
   0   1  22          0.52          2.60         4.16 o
   1   1  22          0.13         -0.26         5.52 o
   2   1  22         27.51         48.36        11.52 o
   3   1  22          2.38          0.83         5.59 o
   4   1  22          0.18          1.85         7.48 o
   5   1  22          1.15         -2.88        11.42 o
  -5   2  22         17.40         13.34         9.46 o
  -4   2  22          0.92          9.50         8.91 o
  -3   2  22        311.17        312.33        20.75 o
  -2   2  22         30.87         30.20        10.51 o
  -1   2  22        360.70        369.33        10.60 o
   0   2  22        101.88        127.53         9.70 o
   1   2  22          4.45         10.37         7.24 o
   2   2  22          0.72         -7.80         7.79 o
   3   2  22         10.22          0.68         7.91 o
   4   2  22          3.47         12.48        16.68 o
  -4   3  22          2.37         -2.60         9.55 o
  -3   3  22         24.09         23.30        10.88 o
  -2   3  22          0.09          4.39         9.87 o
  -1   3  22         43.24         44.75         6.76 o
   0   3  22          9.74         13.20         6.22 o
   1   3  22          9.47          2.35         6.85 o
   2   3  22         78.90        103.63        19.17 o
   3   3  22          4.70          8.58         6.53 o
  -3   4  22          3.25         -0.41        10.42 o
  -2   4  22         10.33          5.80        11.33 o
  -1   4  22         87.33         90.58         8.84 o
   0   4  22         13.16         16.91         7.01 o
   1   4  22         53.22         48.39        12.43 o
   2   4  22          2.12          1.40         6.27 o
  -4   1  23          2.52         -4.48         6.72 o
  -3   1  23          1.55          9.05         7.72 o
  -2   1  23          1.92          5.07         7.45 o
  -1   1  23        115.54        126.04         6.96 o
   0   1  23         86.05        107.79         7.29 o
   1   1  23          2.76          3.10         6.12 o
   2   1  23         19.61         20.56         7.53 o
   3   1  23          0.80         -2.35         5.79 o
  -4   2  23         10.09         15.63         9.69 o
  -3   2  23         10.63          0.59         8.77 o
  -2   2  23          1.60          0.50         8.54 o
  -1   2  23          0.07         -4.64         3.77 o
   0   2  23         20.96         20.94         6.80 o
   1   2  23          4.03         -7.94         5.98 o
   2   2  23          1.01          9.14         7.40 o
   3   2  23          0.00         -2.18         7.20 o
  -2   3  23          0.14          3.75         9.92 o
  -1   3  23        251.04        244.05        11.97 o
   0   3  23         44.13         48.45         8.06 o
   1   3  23         33.31         53.32         8.96 o
  -2   0  24         20.06         14.94         7.36 o
  -1   0  24         94.08        110.15         8.72 o
   0   0  24         27.25         37.50         7.12 o
   1   0  24         31.24         46.73         9.05 o
  -2   1  24          1.43         -0.09         7.49 o
  -1   1  24         15.40         17.30         4.66 o
   0   1  24          1.01         -1.82         4.49 o
   1   1  24          1.58          0.89         5.15 o
                                                
